# Supplementary material for: Self-rechargeable cardiac pacemaker system with triboelectric nanogenerators
Source: Nat Commun. 2021 Jul 16;12:4374. doi: 10.1038/s41467-021-24417-w (PMC8285394; doi:10.1038/s41467-021-24417-w)
Supplement: Supplementary file 4 — Source data [file 41467_2021_24417_MOESM4_ESM.zip]

Archive with 2 entries (2 files):
- Source-data_NCOMMS-20-45944B.xlsx
- Supplementary FIgure 9.csv
