# Supplementary material for: Self-rechargeable cardiac pacemaker system with triboelectric nanogenerators
Source: Nat Commun. 2021 Jul 16;12:4374. doi: 10.1038/s41467-021-24417-w (PMC8285394; doi:10.1038/s41467-021-24417-w)
Supplement: Supplementary file 4 — Source data [file 41467_2021_24417_MOESM4_ESM.zip › Source-data_NCOMMS-20-45944B.xlsx]

## Sheet: Figure 2b
Time	Current density
sec	µA/cm3
	I-TENG1	I-TENG2	I-TENG3	I-TENG4	I-TENG5	Sum.
-0.095	0	0	0	0	0	0
-0.095	-1.71577e-07	3.43212e-07	-1.39188e-07	4.71863e-08	-7.9232e-08	4.01196e-10
-0.095	-2.28737e-07	4.57704e-07	-1.85546e-07	6.2977e-08	-1.05595e-07	8.02357e-10
-0.095	-2.16563e-07	4.90418e-07	-1.7119e-07	8.62079e-08	-8.785e-08	1.01022e-07
-0.095	-2.04692e-07	5.22317e-07	-1.57192e-07	1.0886e-07	-7.05466e-08	1.98746e-07
-0.095	-1.82086e-07	5.83059e-07	-1.30537e-07	1.51995e-07	-3.75966e-08	3.84834e-07
-0.095	-1.41007e-07	6.93433e-07	-8.2098e-08	2.30378e-07	2.22795e-08	7.22985e-07
-0.095	-7.26266e-08	8.77138e-07	-1.46801e-09	3.60843e-07	1.21945e-07	1.28583e-06
-0.09499	2.46875e-08	1.13849e-06	1.13274e-07	5.46477e-07	2.63768e-07	2.08669e-06
-0.09498	1.31146e-07	1.42414e-06	2.38784e-07	7.49452e-07	4.18877e-07	2.9624e-06
-0.09497	2.07639e-07	1.62871e-06	3.28931e-07	8.95023e-07	5.30218e-07	3.59052e-06
-0.09493	2.34857e-07	1.69983e-06	3.60924e-07	9.46158e-07	5.69575e-07	3.81135e-06
-0.09474	2.34664e-07	1.68736e-06	3.60098e-07	9.41047e-07	5.67429e-07	3.7906e-06
-0.0929	2.21416e-07	1.54901e-06	3.39236e-07	8.74639e-07	5.3185e-07	3.51616e-06
-0.09081	2.07218e-07	1.41029e-06	3.17195e-07	8.06677e-07	4.94817e-07	3.2362e-06
-0.08661	1.8163e-07	1.18224e-06	2.7826e-07	6.91761e-07	4.30726e-07	2.76461e-06
-0.07822	1.38329e-07	8.51723e-07	2.14705e-07	5.17498e-07	3.29733e-07	2.05199e-06
-0.06648	8.91774e-08	5.51501e-07	1.46484e-07	3.49184e-07	2.26807e-07	1.36315e-06
-0.05543	5.12587e-08	3.76718e-07	9.77669e-08	2.44024e-07	1.58141e-07	9.27909e-07
-0.04225	1.17327e-08	2.46674e-07	5.18065e-08	1.59676e-07	9.86859e-08	5.68575e-07
-0.0276	-3.10593e-08	1.52881e-07	7.75286e-09	9.35709e-08	4.75466e-08	2.70692e-07
-0.01295	-7.8798e-08	8.82841e-08	-3.52548e-08	4.3195e-08	3.73423e-09	2.11605e-08
0.0017	-1.39869e-07	3.89061e-08	-8.38417e-08	-2.76749e-10	-3.94961e-08	-2.24578e-07
0.01635	-2.27835e-07	-4.28507e-09	-1.46752e-07	-4.3789e-08	-8.90064e-08	-5.11667e-07
0.03099	-3.68472e-07	-4.81375e-08	-2.38302e-07	-9.42984e-08	-1.53874e-07	-9.03084e-07
0.04564	-6.17587e-07	-9.97217e-08	-3.86067e-07	-1.61247e-07	-2.49235e-07	-1.51386e-06
0.06029	-1.1129e-06	-1.68868e-07	-6.50436e-07	-2.60642e-07	-4.04598e-07	-2.59744e-06
0.07494	-2.17833e-06	-2.69776e-07	-1.15586e-06	-4.18765e-07	-6.74126e-07	-4.69686e-06
0.08621	-3.9752e-06	-3.86312e-07	-1.91081e-06	-6.15557e-07	-1.03855e-06	-7.92642e-06
0.09554	-7.10077e-06	-5.29044e-07	-3.09255e-06	-8.73387e-07	-1.55569e-06	-1.31514e-05
0.10364	-1.23815e-05	-7.09478e-07	-4.99658e-06	-1.22153e-06	-2.31291e-06	-2.1622e-05
0.11143	-2.01695e-05	-9.64532e-07	-8.41003e-06	-1.74935e-06	-3.56458e-06	-3.4858e-05
0.11951	-2.43933e-05	-1.35919e-06	-1.46124e-05	-2.62163e-06	-5.80034e-06	-4.87869e-05
0.12475	-1.55552e-05	-1.72688e-06	-2.04507e-05	-3.48202e-06	-8.13568e-06	-4.93505e-05
0.1283	-1.13949e-06	-2.06113e-06	-2.44161e-05	-4.31078e-06	-1.04657e-05	-4.23933e-05
0.13332	1.87338e-05	-2.68483e-06	-2.54091e-05	-5.94616e-06	-1.50215e-05	-3.03279e-05
0.13777	2.62627e-05	-3.43236e-06	-1.67368e-05	-7.99297e-06	-2.01599e-05	-2.20594e-05
0.14133	2.50652e-05	-4.24109e-06	-2.03797e-06	-1.02713e-05	-2.43266e-05	-1.58117e-05
0.14546	2.04164e-05	-5.51957e-06	1.54253e-05	-1.38614e-05	-2.61222e-05	-9.66157e-06
0.15026	1.48321e-05	-7.57846e-06	2.58543e-05	-1.9213e-05	-1.9141e-05	-5.24602e-06
0.15369	1.15797e-05	-9.63312e-06	2.58356e-05	-2.33544e-05	-6.20164e-06	-1.77392e-06
0.15791	8.6117e-06	-1.30716e-05	2.14146e-05	-2.63144e-05	1.25677e-05	3.20791e-06
0.1623	6.35594e-06	-1.77218e-05	1.61448e-05	-2.26177e-05	2.48856e-05	7.04695e-06
0.16552	5.13843e-06	-2.16801e-05	1.2829e-05	-1.25238e-05	2.66373e-05	1.04008e-05
0.16949	4.02589e-06	-2.57499e-05	9.67972e-06	5.55023e-06	2.33958e-05	1.69017e-05
0.17367	3.15264e-06	-2.5552e-05	7.22829e-06	2.10549e-05	1.83629e-05	2.42466e-05
0.17742	2.55874e-06	-1.75319e-05	5.61602e-06	2.6508e-05	1.41594e-05	3.13102e-05
0.18106	2.11469e-06	-2.34014e-06	4.45941e-06	2.51602e-05	1.09126e-05	4.03067e-05
0.18516	1.73332e-06	1.51138e-05	3.50431e-06	2.05799e-05	8.20804e-06	4.91394e-05
0.19005	1.38579e-06	2.5963e-05	2.67027e-06	1.49034e-05	5.90139e-06	5.08238e-05
0.19347	1.192e-06	2.59993e-05	2.22846e-06	1.16623e-05	4.73365e-06	4.58157e-05
0.1977	9.97462e-07	2.15095e-05	1.80549e-06	8.6535e-06	3.67013e-06	3.66361e-05
0.20203	8.38951e-07	1.63924e-05	1.47493e-06	6.46728e-06	2.87857e-06	2.80522e-05
0.20808	6.66291e-07	1.07964e-05	1.13144e-06	4.42549e-06	2.10143e-06	1.91211e-05
0.21458	5.2539e-07	6.85499e-06	8.63632e-07	3.01465e-06	1.52927e-06	1.27879e-05
0.22048	4.27519e-07	4.65143e-06	6.85866e-07	2.18891e-06	1.17048e-06	9.1242e-06
0.22656	3.49121e-07	3.24159e-06	5.49299e-07	1.62365e-06	9.08611e-07	6.67228e-06
0.23322	2.81314e-07	2.2637e-06	4.35932e-07	1.20256e-06	7.01488e-07	4.88499e-06
0.2407	2.21665e-07	1.57138e-06	3.40245e-07	8.82376e-07	5.3469e-07	3.55036e-06
0.24887	1.70308e-07	1.0953e-06	2.61589e-07	6.45916e-07	4.04182e-07	2.5773e-06
0.25817	1.24165e-07	7.55116e-07	1.9446e-07	4.64866e-07	2.98376e-07	1.83698e-06
0.26846	8.30918e-08	5.19113e-07	1.38343e-07	3.30369e-07	2.14921e-07	1.28584e-06
0.28037	4.36209e-08	3.48032e-07	8.85123e-08	2.25914e-07	1.45747e-07	8.51826e-07
0.29369	4.18898e-09	2.26791e-07	4.3592e-08	1.46158e-07	8.86604e-08	5.0939e-07
0.30833	-3.8976e-08	1.3976e-07	2.15152e-10	8.37634e-08	3.94321e-08	2.24194e-07
0.32298	-8.83687e-08	7.87093e-08	-4.3263e-08	3.51847e-08	-3.79782e-09	-2.15355e-08
0.33763	-1.53013e-07	3.0996e-08	-9.36619e-08	-7.81392e-09	-4.7616e-08	-2.71109e-07
0.35228	-2.47899e-07	-1.1836e-08	-1.60356e-07	-5.20229e-08	-9.90739e-08	-5.71188e-07
0.36693	-4.0241e-07	-5.65073e-08	-2.5932e-07	-1.04651e-07	-1.68002e-07	-9.9089e-07
0.38158	-6.81268e-07	-1.10354e-07	-4.21868e-07	-1.75894e-07	-2.71214e-07	-1.6606e-06
0.39623	-1.24887e-06	-1.84097e-07	-7.18491e-07	-2.83695e-07	-4.42481e-07	-2.87763e-06
0.41087	-2.49484e-06	-2.9323e-07	-1.29489e-06	-4.57425e-07	-7.43698e-07	-5.28408e-06
0.42186	-4.56861e-06	-4.17298e-07	-2.14391e-06	-6.70113e-07	-1.1446e-06	-8.94453e-06
0.43091	-8.14181e-06	-5.68318e-07	-3.46889e-06	-9.47232e-07	-1.71114e-06	-1.48374e-05
0.43886	-1.41459e-05	-7.63895e-07	-5.6733e-06	-1.33156e-06	-2.56646e-06	-2.44811e-05
0.44749	-2.253e-05	-1.08337e-06	-1.02253e-05	-2.00754e-06	-4.21321e-06	-4.00594e-05
0.45542	-2.16687e-05	-1.52942e-06	-1.73563e-05	-3.01291e-06	-6.84707e-06	-5.04143e-05
0.45957	-1.0102e-05	-1.85538e-06	-2.22448e-05	-3.79571e-06	-9.01328e-06	-4.70111e-05
0.46339	6.95793e-06	-2.25461e-06	-2.58274e-05	-4.80723e-06	-1.18718e-05	-3.78031e-05
0.46803	2.2987e-05	-2.8776e-06	-2.45784e-05	-6.46504e-06	-1.64443e-05	-2.73784e-05
0.47116	2.67313e-05	-3.43092e-06	-1.70871e-05	-7.98755e-06	-2.01911e-05	-2.19654e-05
0.47474	2.49841e-05	-4.26204e-06	-1.68332e-06	-1.03297e-05	-2.4406e-05	-1.56969e-05
0.47887	2.03439e-05	-5.55272e-06	1.55197e-05	-1.39474e-05	-2.59523e-05	-9.58887e-06
0.48404	1.43963e-05	-7.82434e-06	2.5928e-05	-1.97655e-05	-1.75312e-05	-4.79672e-06
0.4876	1.1122e-05	-1.0033e-05	2.53902e-05	-2.39824e-05	-3.55684e-06	-1.06004e-06
0.49174	8.31476e-06	-1.35506e-05	2.08078e-05	-2.62931e-05	1.44324e-05	3.71124e-06
0.49626	6.10021e-06	-1.84867e-05	1.54622e-05	-2.10349e-05	2.55303e-05	7.57112e-06
0.49955	4.91905e-06	-2.25138e-05	1.22123e-05	-9.54138e-06	2.63002e-05	1.13764e-05
0.50388	3.78544e-06	-2.62472e-05	9.00005e-06	1.00791e-05	2.21629e-05	1.87803e-05
0.50809	2.96413e-06	-2.4265e-05	6.70859e-06	2.36232e-05	1.70699e-05	2.61008e-05
0.5114	2.4702e-06	-1.53815e-05	5.38028e-06	2.67425e-05	1.35091e-05	3.27206e-05
0.51517	2.03409e-06	1.2833e-06	4.25465e-06	2.44114e-05	1.03313e-05	4.23147e-05
0.51929	1.66892e-06	1.80113e-05	3.34592e-06	1.96088e-05	7.76201e-06	5.03969e-05
0.52369	1.36585e-06	2.62775e-05	2.62392e-06	1.45712e-05	5.77646e-06	5.06149e-05
0.52725	1.16924e-06	2.56427e-05	2.17799e-06	1.12943e-05	4.60399e-06	4.48882e-05
0.53138	9.83232e-07	2.10903e-05	1.77533e-06	8.44716e-06	3.5964e-06	3.58924e-05
0.53593	8.20724e-07	1.57813e-05	1.43793e-06	6.23632e-06	2.79277e-06	2.7069e-05
0.54207	6.49542e-07	1.02744e-05	1.09873e-06	4.24055e-06	2.02918e-06	1.82924e-05
0.54791	5.2514e-07	6.8373e-06	8.62977e-07	3.00908e-06	1.52745e-06	1.27619e-05
0.55404	4.24393e-07	4.59142e-06	6.80348e-07	2.16531e-06	1.15974e-06	9.0212e-06
0.56008	3.46947e-07	3.20669e-06	5.45589e-07	1.60913e-06	9.01672e-07	6.61003e-06
0.56681	2.79003e-07	2.23401e-06	4.32148e-07	1.18927e-06	6.94743e-07	4.82917e-06
0.57427	2.19966e-07	1.55383e-06	3.37583e-07	8.73947e-07	5.30165e-07	3.51549e-06
0.5825	1.68669e-07	1.08183e-06	2.5914e-07	6.38963e-07	4.00225e-07	2.54882e-06
0.59182	1.22779e-07	7.46147e-07	1.92507e-07	4.59912e-07	2.95387e-07	1.81673e-06
0.60216	8.17579e-08	5.12453e-07	1.36587e-07	3.26432e-07	2.12397e-07	1.26963e-06
0.61411	4.23709e-08	3.4347e-07	8.70109e-08	2.23016e-07	1.43751e-07	8.39618e-07
0.6275	2.79721e-09	2.23318e-07	4.21013e-08	1.43771e-07	8.68679e-08	4.98856e-07
0.64215	-4.04642e-08	1.37416e-07	-1.18244e-09	8.19922e-08	3.7948e-08	2.15709e-07
0.6568	-9.01953e-08	7.69804e-08	-4.47716e-08	3.37189e-08	-5.19651e-09	-2.9464e-08
0.67145	-1.55548e-07	2.95453e-08	-9.55359e-08	-9.21551e-09	-4.91468e-08	-2.79901e-07
0.6861	-2.51817e-07	-1.32424e-08	-1.62987e-07	-5.35785e-08	-1.01e-07	-5.82625e-07
0.70074	-4.09095e-07	-5.80893e-08	-2.63421e-07	-1.06631e-07	-1.70732e-07	-1.00797e-06
0.71539	-6.93982e-07	-1.12393e-07	-4.2894e-07	-1.78732e-07	-2.75513e-07	-1.68956e-06
0.73004	-1.27638e-06	-1.87046e-07	-7.32075e-07	-2.88201e-07	-4.49959e-07	-2.93366e-06
0.74469	-2.55981e-06	-2.97832e-07	-1.323e-06	-4.65072e-07	-7.57595e-07	-5.40331e-06
0.75562	-4.68914e-06	-4.23281e-07	-2.19056e-06	-6.80754e-07	-1.16553e-06	-9.14927e-06
0.76462	-8.35404e-06	-5.76026e-07	-3.54516e-06	-9.61848e-07	-1.74225e-06	-1.51793e-05
0.77254	-1.44778e-05	-7.74193e-07	-5.80231e-06	-1.35243e-06	-2.6147e-06	-2.50214e-05
0.78113	-2.27065e-05	-1.09791e-06	-1.04522e-05	-2.03956e-06	-4.29488e-06	-4.0591e-05
0.78911	-2.09434e-05	-1.55564e-06	-1.77725e-05	-3.07429e-06	-7.01398e-06	-5.03597e-05
0.79317	-8.98507e-06	-1.88048e-06	-2.25611e-05	-3.85753e-06	-9.18691e-06	-4.64711e-05
0.79708	8.47413e-06	-2.29625e-06	-2.60004e-05	-4.91543e-06	-1.21766e-05	-3.69146e-05
0.80169	2.36025e-05	-2.93026e-06	-2.40341e-05	-6.60857e-06	-1.68191e-05	-2.67895e-05
0.80484	2.67544e-05	-3.50288e-06	-1.57892e-05	-8.18897e-06	-2.06327e-05	-2.13593e-05
0.80851	2.45608e-05	-4.3788e-06	3.7818e-07	-1.06612e-05	-2.48288e-05	-1.49298e-05
0.81263	1.97996e-05	-5.6957e-06	1.72968e-05	-1.43511e-05	-2.60725e-05	-9.02287e-06
0.81712	1.46308e-05	-7.67337e-06	2.60509e-05	-1.94344e-05	-1.86222e-05	-5.0483e-06
0.82067	1.1333e-05	-9.84735e-06	2.55994e-05	-2.36976e-05	-4.76543e-06	-1.37793e-06
0.82482	8.46424e-06	-1.33053e-05	2.11177e-05	-2.63075e-05	1.3481e-05	3.45023e-06
0.82932	6.21054e-06	-1.81545e-05	1.57573e-05	-2.17454e-05	2.52599e-05	7.32784e-06
0.83258	5.0146e-06	-2.21478e-05	1.24816e-05	-1.08273e-05	2.64337e-05	1.09549e-05
0.83697	3.83931e-06	-2.61726e-05	9.15212e-06	9.10333e-06	2.2439e-05	1.83612e-05
0.84108	3.02066e-06	-2.47759e-05	6.8636e-06	2.29448e-05	1.74664e-05	2.55196e-05
0.84452	2.49933e-06	-1.61388e-05	5.45754e-06	2.66967e-05	1.37234e-05	3.22381e-05
0.84824	2.06092e-06	5.05e-08	4.32271e-06	2.46767e-05	1.05246e-05	4.16355e-05
0.85235	1.69148e-06	1.69838e-05	3.40131e-06	1.99528e-05	7.9179e-06	4.99473e-05
0.85704	1.36602e-06	2.61829e-05	2.62442e-06	1.45706e-05	5.77821e-06	5.05222e-05
0.86058	1.16948e-06	2.5648e-05	2.17844e-06	1.1297e-05	4.605e-06	4.48979e-05
0.86473	9.82855e-07	2.10797e-05	1.77453e-06	8.44168e-06	3.59445e-06	3.58732e-05
0.86923	8.21904e-07	1.58187e-05	1.44025e-06	6.25008e-06	2.798e-06	2.71289e-05
0.87538	6.50088e-07	1.02909e-05	1.09978e-06	4.24642e-06	2.0315e-06	1.83187e-05
0.88121	5.25758e-07	6.85213e-06	8.6411e-07	3.01454e-06	1.52978e-06	1.27863e-05
0.88734	4.24884e-07	4.60121e-06	6.81219e-07	2.16911e-06	1.16145e-06	9.03787e-06
0.89339	3.44336e-07	3.15231e-06	5.41109e-07	1.58907e-06	8.92896e-07	6.51972e-06
0.89548	3.21618e-07	2.79082e-06	5.02211e-07	1.43747e-06	8.20142e-07	5.87226e-06
0.89801	2.95557e-07	2.43152e-06	4.59069e-07	1.28065e-06	7.42117e-07	5.20891e-06
0.89941	2.8323e-07	2.25987e-06	4.38371e-07	1.20501e-06	7.04433e-07	4.89091e-06
0.90081	2.7084e-07	2.10368e-06	4.18127e-07	1.1345e-06	6.68469e-07	4.59561e-06
0.9022	7.16042e-06	1.84759e-06	-4.42852e-07	4.17001e-06	-7.34616e-06	5.38901e-06
0.90234	2.5615e-06	1.91949e-06	1.20321e-07	2.10315e-06	-2.02394e-06	4.68051e-06
0.90262	2.55718e-07	1.91997e-06	3.93559e-07	1.05043e-06	6.25146e-07	4.24482e-06
0.90304	2.51902e-07	1.87913e-06	3.87583e-07	1.03121e-06	6.14947e-07	4.16477e-06
0.9036	2.41181e-07	1.8052e-06	3.72733e-07	9.93062e-07	5.92415e-07	4.0046e-06
0.90366	2.44621e-07	1.81547e-06	3.7685e-07	1.00005e-06	5.97605e-07	4.03459e-06
0.90377	2.46175e-07	1.81364e-06	3.78394e-07	1.00067e-06	5.98961e-07	4.03784e-06
0.90533	2.34315e-07	1.6837e-06	3.59538e-07	9.39254e-07	5.66464e-07	3.78327e-06
0.90711	2.21495e-07	1.55121e-06	3.39405e-07	8.75492e-07	5.32217e-07	3.51982e-06
0.91067	1.98111e-07	1.32826e-06	3.03302e-07	7.65464e-07	4.71891e-07	3.06703e-06
0.91779	1.57919e-07	9.94111e-07	2.43124e-07	5.93633e-07	3.74389e-07	2.36318e-06
0.92812	1.10286e-07	6.69693e-07	1.7514e-07	4.17029e-07	2.69167e-07	1.64131e-06
0.93915	6.90521e-08	4.52213e-07	1.20109e-07	2.9038e-07	1.88998e-07	1.12075e-06
0.95136	3.04763e-08	3.02469e-07	7.29696e-08	1.96659e-07	1.2536e-07	7.27933e-07
0.96544	-1.05113e-08	1.92579e-07	2.81715e-08	1.2231e-07	7.04605e-08	4.0301e-07
0.98009	-5.50362e-08	1.16367e-07	-1.45524e-08	6.57903e-08	2.40805e-08	1.36649e-07
0.99474	-1.08499e-07	6.11311e-08	-5.95791e-08	1.99873e-08	-1.861e-08	-1.0557e-07
1.00938	-1.81457e-07	1.5924e-08	-1.14351e-07	-2.26903e-08	-6.4204e-08	-3.66779e-07
1.02403	-2.92578e-07	-2.67976e-08	-1.89925e-07	-6.89166e-08	-1.20378e-07	-6.98596e-07
1.03868	-4.79924e-07	-7.3721e-08	-3.06155e-07	-1.26589e-07	-1.98733e-07	-1.18512e-06
1.05333	-8.31596e-07	-1.32985e-07	-5.04001e-07	-2.07889e-07	-3.20397e-07	-1.99687e-06
1.06798	-1.55414e-06	-2.16074e-07	-8.68257e-07	-3.32838e-07	-5.24464e-07	-3.49577e-06
1.0804	-2.87022e-06	-3.20093e-07	-1.4577e-06	-5.0195e-07	-8.24397e-07	-5.97436e-06
1.09057	-5.16008e-06	-4.46274e-07	-2.372e-06	-7.21777e-07	-1.24653e-06	-9.94666e-06
1.09923	-9.1116e-06	-6.02982e-07	-3.81702e-06	-1.01322e-06	-1.85227e-06	-1.63971e-05
1.10706	-1.56388e-05	-8.10288e-07	-6.2634e-06	-1.42602e-06	-2.786e-06	-2.69245e-05
1.11545	-2.30921e-05	-1.14646e-06	-1.12149e-05	-2.14714e-06	-4.57146e-06	-4.21721e-05
1.12367	-1.7799e-05	-1.65029e-06	-1.92437e-05	-3.29839e-06	-7.62877e-06	-4.96201e-05
1.12749	-4.66876e-06	-1.97783e-06	-2.36683e-05	-4.0995e-06	-9.86832e-06	-4.42827e-05
1.1318	1.39179e-05	-2.47373e-06	-2.61661e-05	-5.38216e-06	-1.34788e-05	-3.35829e-05
1.13652	2.55174e-05	-3.18944e-06	-2.06048e-05	-7.32077e-06	-1.86043e-05	-2.42019e-05
1.13981	2.62073e-05	-3.86626e-06	-8.99639e-06	-9.21276e-06	-2.26103e-05	-1.84784e-05
1.14421	2.19026e-05	-5.08369e-06	1.08778e-05	-1.2656e-05	-2.62642e-05	-1.12235e-05
1.14833	1.69285e-05	-6.62574e-06	2.38921e-05	-1.68686e-05	-2.41424e-05	-6.81612e-06
1.15148	1.35489e-05	-8.22106e-06	2.6751e-05	-2.06942e-05	-1.56024e-05	-4.21777e-06
1.1553	1.03359e-05	-1.08173e-05	2.43952e-05	-2.49916e-05	1.302e-06	2.24175e-07
1.15947	7.72957e-06	-1.46046e-05	1.95228e-05	-2.59331e-05	1.80171e-05	4.73176e-06
1.16399	5.69233e-06	-1.98046e-05	1.43549e-05	-1.77652e-05	2.61887e-05	8.66606e-06
1.16753	4.53023e-06	-2.40281e-05	1.11112e-05	-3.54885e-06	2.53851e-05	1.34495e-05
1.17164	3.55133e-06	-2.62812e-05	8.34134e-06	1.42414e-05	2.08636e-05	2.07165e-05
1.17634	2.71833e-06	-2.05849e-05	6.04365e-06	2.55991e-05	1.53086e-05	2.90848e-05
1.17966	2.27313e-06	-8.77592e-06	4.86593e-06	2.62179e-05	1.20637e-05	3.66448e-05
1.184	1.83079e-06	1.0894e-05	3.74473e-06	2.1952e-05	8.88482e-06	4.73063e-05
1.18819	1.50311e-06	2.40947e-05	2.94536e-06	1.69087e-05	6.64756e-06	5.20994e-05
1.19137	1.30404e-06	2.69013e-05	2.48119e-06	1.35276e-05	5.39412e-06	4.96082e-05
1.19516	1.10894e-06	2.44569e-05	2.04561e-06	1.03397e-05	4.26746e-06	4.22187e-05
1.19931	9.34823e-07	1.9571e-05	1.67344e-06	7.76062e-06	3.34975e-06	3.32896e-05
1.20464	7.5922e-07	1.37509e-05	1.31455e-06	5.48717e-06	2.51069e-06	2.38225e-05
1.21124	5.93206e-07	8.65829e-06	9.91016e-07	3.66418e-06	1.79739e-06	1.57041e-05
1.21761	4.72126e-07	5.59576e-06	7.6595e-07	2.54896e-06	1.32979e-06	1.07126e-05
1.22337	3.87812e-07	3.898e-06	6.16001e-07	1.89188e-06	1.0349e-06	7.82859e-06
1.22976	3.145e-07	2.71594e-06	4.90841e-07	1.40102e-06	8.00595e-07	5.7229e-06
1.23678	2.51092e-07	1.89366e-06	3.86925e-07	1.03431e-06	6.15051e-07	4.18105e-06
1.24462	1.95526e-07	1.31579e-06	2.99741e-07	7.57473e-07	4.66677e-07	3.03521e-06
1.25329	1.47034e-07	9.13553e-07	2.27253e-07	5.50748e-07	3.4934e-07	2.18793e-06
1.26308	1.03531e-07	6.2893e-07	1.65786e-07	3.94083e-07	2.55091e-07	1.54742e-06
1.2741	6.36142e-08	4.28123e-07	1.13195e-07	2.75735e-07	1.79345e-07	1.06001e-06
1.28684	2.41576e-08	2.82812e-07	6.57392e-08	1.83747e-07	1.1614e-07	6.72597e-07
1.30148	-1.84348e-08	1.76361e-07	2.01637e-08	1.10703e-07	6.13313e-08	3.50125e-07
1.31613	-6.40095e-08	1.04952e-07	-2.25189e-08	5.67545e-08	1.60949e-08	9.12723e-08
1.33078	-1.20129e-07	5.22589e-08	-6.87236e-08	1.205e-08	-2.66304e-08	-1.51174e-07
1.34543	-1.98382e-07	8.02459e-09	-1.26346e-07	-3.07764e-08	-7.35359e-08	-4.21015e-07
1.36008	-3.1985e-07	-3.49594e-08	-2.07551e-07	-7.84483e-08	-1.32757e-07	-7.73566e-07
1.37473	-5.28584e-07	-8.34694e-08	-3.34834e-07	-1.3938e-07	-2.1711e-07	-1.30338e-06
1.38937	-9.28992e-07	-1.46206e-07	-5.55665e-07	-2.27056e-07	-3.50567e-07	-2.20848e-06
1.40402	-1.76694e-06	-2.35644e-07	-9.68465e-07	-3.63743e-07	-5.77522e-07	-3.91231e-06
1.41604	-3.25839e-06	-3.44807e-07	-1.62002e-06	-5.43879e-07	-9.02395e-07	-6.66949e-06
1.4259	-5.85492e-06	-4.77615e-07	-2.6337e-06	-7.7855e-07	-1.36072e-06	-1.11055e-05
1.43433	-1.02978e-05	-6.42997e-07	-4.24166e-06	-1.09057e-06	-2.02081e-06	-1.82939e-05
1.4421	-1.73955e-05	-8.66224e-07	-7.01157e-06	-1.54172e-06	-3.0601e-06	-2.98752e-05
1.45033	-2.37887e-05	-1.22336e-06	-1.24279e-05	-2.31774e-06	-5.01034e-06	-4.4768e-05
1.45782	-1.56336e-05	-1.71411e-06	-2.02137e-05	-3.45045e-06	-8.04749e-06	-4.90593e-05
1.46137	-2.28258e-06	-2.03469e-06	-2.42122e-05	-4.24199e-06	-1.02692e-05	-4.30407e-05
1.46611	1.69856e-05	-2.60978e-06	-2.56539e-05	-5.74568e-06	-1.44707e-05	-3.14945e-05
1.47102	2.60738e-05	-3.41619e-06	-1.68324e-05	-7.95091e-06	-2.00528e-05	-2.21786e-05
1.47459	2.51398e-05	-4.22072e-06	-2.38647e-06	-1.02148e-05	-2.42419e-05	-1.5924e-05
1.47874	2.04777e-05	-5.49584e-06	1.52833e-05	-1.37979e-05	-2.61978e-05	-9.73054e-06
1.48336	1.50604e-05	-7.45651e-06	2.57805e-05	-1.89318e-05	-1.99355e-05	-5.48287e-06
1.48671	1.18429e-05	-9.41575e-06	2.60517e-05	-2.29886e-05	-7.67828e-06	-2.18801e-06
1.49096	8.78399e-06	-1.28128e-05	2.17512e-05	-2.62745e-05	1.14687e-05	2.91664e-06
1.49531	6.49437e-06	-1.733e-05	1.65089e-05	-2.33252e-05	2.44577e-05	6.80575e-06
1.4985	5.25799e-06	-2.12339e-05	1.31634e-05	-1.39929e-05	2.67482e-05	9.94268e-06
1.50233	4.14456e-06	-2.54023e-05	1.00165e-05	3.31359e-06	2.3941e-05	1.60133e-05
1.50648	3.25013e-06	-2.5924e-05	7.49888e-06	1.95204e-05	1.90067e-05	2.33521e-05
1.5105	2.59602e-06	-1.82829e-05	5.71584e-06	2.63191e-05	1.44303e-05	3.07783e-05
1.51409	2.14761e-06	-3.74011e-06	4.54326e-06	2.54229e-05	1.11501e-05	3.95237e-05
1.51822	1.75581e-06	1.41685e-05	3.55964e-06	2.09137e-05	8.36363e-06	4.87613e-05
1.5229	1.41477e-06	2.57071e-05	2.73769e-06	1.54004e-05	6.0828e-06	5.13428e-05
1.52616	1.22507e-06	2.64092e-05	2.30259e-06	1.22085e-05	4.92605e-06	4.70714e-05
1.53052	1.01901e-06	2.21214e-05	1.85145e-06	8.97119e-06	3.78324e-06	3.77463e-05
1.53468	8.61659e-07	1.71627e-05	1.52156e-06	6.76515e-06	2.98805e-06	2.92991e-05
1.54074	6.8349e-07	1.1326e-05	1.16496e-06	4.61452e-06	2.17536e-06	1.99643e-05
1.54713	5.4029e-07	7.23061e-06	8.91298e-07	3.15132e-06	1.58667e-06	1.34002e-05
1.5532	4.36578e-07	4.83506e-06	7.01995e-07	2.25982e-06	1.20224e-06	9.43569e-06
1.55915	3.5765e-07	3.38019e-06	5.63894e-07	1.68111e-06	9.35989e-07	6.91884e-06
1.5658	2.88292e-07	2.35443e-06	4.4737e-07	1.24298e-06	7.21922e-07	5.05499e-06
1.57312	2.28156e-07	1.63941e-06	3.50454e-07	9.14916e-07	5.521e-07	3.68503e-06
1.58126	1.75634e-07	1.13968e-06	2.6956e-07	6.68696e-07	4.17099e-07	2.67067e-06
1.59037	1.29265e-07	7.88932e-07	2.01698e-07	4.83432e-07	3.09512e-07	1.91284e-06
1.60076	8.70335e-08	5.40214e-07	1.43639e-07	3.42642e-07	2.2267e-07	1.3362e-06
1.61384	4.33428e-08	3.48674e-07	8.83406e-08	2.26092e-07	1.45705e-07	8.52154e-07
1.62849	-1.63709e-11	2.17063e-07	3.91839e-08	1.39362e-07	8.34646e-08	4.79057e-07
1.64313	-4.3518e-08	1.32719e-07	-4.03213e-09	7.84245e-08	3.49415e-08	1.98535e-07
1.65778	-9.39726e-08	7.34999e-08	-4.78719e-08	3.0749e-08	-8.05045e-09	-4.56462e-08
1.67243	-1.60813e-07	2.66023e-08	-9.94082e-08	-1.20773e-08	-5.22918e-08	-2.97988e-07
1.68708	-2.60007e-07	-1.61167e-08	-1.68463e-07	-5.67798e-08	-1.04988e-07	-6.06355e-07
1.70173	-4.23119e-07	-6.13438e-08	-2.71984e-07	-1.10727e-07	-1.76408e-07	-1.04358e-06
1.71638	-7.20854e-07	-1.1662e-07	-4.43806e-07	-1.84645e-07	-2.84511e-07	-1.75044e-06
1.73103	-1.33489e-06	-1.93181e-07	-7.60761e-07	-2.97619e-07	-4.65662e-07	-3.05211e-06
1.74567	-2.72329e-06	-3.08321e-07	-1.39145e-06	-4.82824e-07	-7.90548e-07	-5.69643e-06
1.75737	-5.28674e-06	-4.50434e-07	-2.41606e-06	-7.29883e-07	-1.26417e-06	-1.01473e-05
1.76677	-9.73559e-06	-6.23447e-07	-4.03895e-06	-1.05304e-06	-1.93966e-06	-1.73907e-05
1.77472	-1.66693e-05	-8.43089e-07	-6.704e-06	-1.49395e-06	-2.94718e-06	-2.86575e-05
1.78321	-2.31467e-05	-1.2043e-06	-1.21367e-05	-2.2771e-06	-4.91034e-06	-4.36751e-05
1.79168	-1.33133e-05	-1.76396e-06	-2.08961e-05	-3.57122e-06	-8.38442e-06	-4.7929e-05
1.79537	6.29865e-07	-2.10993e-06	-2.47145e-05	-4.43358e-06	-1.08081e-05	-4.14363e-05
1.80081	2.08491e-05	-2.81061e-06	-2.45604e-05	-6.28425e-06	-1.59251e-05	-2.87312e-05
1.805	2.64056e-05	-3.54523e-06	-1.47632e-05	-8.30923e-06	-2.08456e-05	-2.10577e-05
1.80872	2.43724e-05	-4.43281e-06	1.34466e-06	-1.08165e-05	-2.501e-05	-1.45423e-05
1.81283	1.95692e-05	-5.783e-06	1.76197e-05	-1.4575e-05	-2.57289e-05	-8.89806e-06
1.81791	1.3854e-05	-8.13206e-06	2.61072e-05	-2.04447e-05	-1.57215e-05	-4.33701e-06
1.82156	1.06266e-05	-1.04941e-05	2.48118e-05	-2.46382e-05	-6.23769e-07	-3.17604e-07
1.8256	8.02949e-06	-1.40729e-05	2.01925e-05	-2.60594e-05	1.61636e-05	4.25327e-06
1.8305	5.76023e-06	-1.9611e-05	1.45316e-05	-1.8093e-05	2.59744e-05	8.56224e-06
1.83406	4.57468e-06	-2.38633e-05	1.1235e-05	-4.20532e-06	2.55101e-05	1.32511e-05
1.8382	3.5703e-06	-2.63504e-05	8.3954e-06	1.3918e-05	2.09796e-05	2.05129e-05
1.8427	2.76101e-06	-2.14891e-05	6.15924e-06	2.5385e-05	1.56247e-05	2.84408e-05
1.84598	2.31281e-06	-1.03007e-05	4.97046e-06	2.63819e-05	1.23614e-05	3.5726e-05
1.85035	1.8599e-06	9.5584e-06	3.81714e-06	2.23329e-05	9.08949e-06	4.66578e-05
1.8545	1.5285e-06	2.33522e-05	3.00555e-06	1.73305e-05	6.81282e-06	5.20295e-05
1.85788	1.31389e-06	2.68522e-05	2.50348e-06	1.36889e-05	5.45282e-06	4.98113e-05
1.8616	1.1193e-06	2.46962e-05	2.06845e-06	1.05052e-05	4.32554e-06	4.27147e-05
1.8657	9.45622e-07	1.99058e-05	1.69574e-06	7.90696e-06	3.40288e-06	3.3857e-05
1.87097	7.68968e-07	1.40829e-05	1.3343e-06	5.60853e-06	2.55617e-06	2.43508e-05
1.87772	5.97296e-07	8.77454e-06	9.98836e-07	3.70579e-06	1.81418e-06	1.58906e-05
1.88392	4.77837e-07	5.72171e-06	7.76274e-07	2.59638e-06	1.35052e-06	1.09227e-05
1.88979	3.91179e-07	3.95803e-06	6.21843e-07	1.91595e-06	1.04607e-06	7.93307e-06
1.89607	3.23104e-07	2.72384e-06	5.01112e-07	1.41465e-06	8.12922e-07	5.77563e-06
1.8974	3.0039e-07	2.50535e-06	4.67451e-07	1.31269e-06	7.5777e-07	5.34365e-06
1.90006	2.75735e-07	2.1803e-06	4.26817e-07	1.16809e-06	6.84876e-07	4.73581e-06
1.90183	2.5649e-07	1.98079e-06	3.97239e-07	1.07462e-06	6.35028e-07	4.34416e-06
1.90286	2.53949e-07	1.89792e-06	3.90639e-07	1.0403e-06	6.19947e-07	4.20276e-06
1.9036	-5.12177e-06	6.76467e-06	4.20591e-06	-2.3667e-06	1.49114e-06	4.97325e-06
1.90367	-1.53797e-06	3.48158e-06	1.66052e-06	-1.10441e-07	9.0448e-07	4.39818e-06
1.90382	2.46637e-07	1.8113e-06	3.78765e-07	1.00015e-06	5.99088e-07	4.03594e-06
1.90412	2.43452e-07	1.78315e-06	3.74045e-07	9.86354e-07	5.9143e-07	3.97843e-06
1.90441	2.35928e-07	1.74339e-06	3.64206e-07	9.64286e-07	5.77442e-07	3.88525e-06
1.90442	2.38792e-07	1.75053e-06	3.67558e-07	9.69539e-07	5.81535e-07	3.90795e-06
1.90448	2.40641e-07	1.75173e-06	3.69553e-07	9.71584e-07	5.83652e-07	3.91716e-06
1.905	2.36137e-07	1.71012e-06	3.62783e-07	9.51332e-07	5.72522e-07	3.8329e-06
1.90674	2.23958e-07	1.57487e-06	3.43217e-07	8.87152e-07	5.38599e-07	3.5678e-06
1.9085	2.118e-07	1.4541e-06	3.24275e-07	8.28286e-07	5.06657e-07	3.32512e-06
1.91203	1.89552e-07	1.24996e-06	2.90204e-07	7.26321e-07	4.50204e-07	2.90624e-06
1.91909	1.51176e-07	9.42307e-07	2.3321e-07	5.66365e-07	3.58611e-07	2.25167e-06
1.92957	1.04388e-07	6.35e-07	1.67029e-07	3.9737e-07	2.57034e-07	1.56082e-06
1.94086	6.33295e-08	4.26926e-07	1.12836e-07	2.74993e-07	1.78849e-07	1.05693e-06
1.9533	2.47395e-08	2.84301e-07	6.63687e-08	1.84768e-07	1.16903e-07	6.77081e-07
1.96767	-1.7015e-08	1.79081e-07	2.15724e-08	1.12677e-07	6.2909e-08	3.59224e-07
1.98232	-6.23871e-08	1.06936e-07	-2.10927e-08	5.8339e-08	1.75094e-08	9.93043e-08
1.99696	-1.18008e-07	5.38171e-08	-6.70695e-08	1.34577e-08	-2.51935e-08	-1.42996e-07
2.01161	-1.95267e-07	9.427e-09	-1.24155e-07	-2.93257e-08	-7.18454e-08	-4.11166e-07
2.02626	-3.14798e-07	-3.3494e-08	-2.04308e-07	-7.6721e-08	-1.30496e-07	-7.59817e-07
2.04091	-5.19492e-07	-8.17001e-08	-3.29514e-07	-1.3704e-07	-2.13723e-07	-1.28147e-06
2.05556	-9.10633e-07	-1.43787e-07	-5.4601e-07	-2.23524e-07	-3.4497e-07	-2.16892e-06
2.07021	-1.72486e-06	-2.31962e-07	-9.48968e-07	-3.57871e-07	-5.67331e-07	-3.831e-06
2.08219	-3.16175e-06	-3.38924e-07	-1.58017e-06	-5.3381e-07	-8.83475e-07	-6.49813e-06
2.09207	-5.66925e-06	-4.69496e-07	-2.56435e-06	-7.63752e-07	-1.33074e-06	-1.07976e-05
2.10054	-9.97608e-06	-6.3236e-07	-4.1264e-06	-1.06989e-06	-1.97542e-06	-1.77802e-05
2.10832	-1.69276e-05	-8.51057e-07	-6.80489e-06	-1.51016e-06	-2.98478e-06	-2.90785e-05
2.11658	-2.32177e-05	-1.20548e-06	-1.21508e-05	-2.27942e-06	-4.91543e-06	-4.37689e-05
2.12501	-1.33276e-05	-1.76359e-06	-2.08944e-05	-3.57051e-06	-8.38276e-06	-4.79388e-05
2.1287	5.98557e-07	-2.10871e-06	-2.47119e-05	-4.43056e-06	-1.07999e-05	-4.14524e-05
2.13411	2.07836e-05	-2.80569e-06	-2.46015e-05	-6.27102e-06	-1.58903e-05	-2.87849e-05
2.13831	2.64039e-05	-3.54038e-06	-1.48506e-05	-8.2956e-06	-2.08169e-05	-2.10996e-05
2.14202	2.44028e-05	-4.42456e-06	1.20369e-06	-1.0793e-05	-2.49836e-05	-1.45947e-05
2.14613	1.96068e-05	-5.77107e-06	1.75279e-05	-1.4543e-05	-2.57504e-05	-8.92975e-06
2.1512	1.38927e-05	-8.10875e-06	2.61036e-05	-2.03947e-05	-1.58678e-05	-4.37498e-06
2.15484	1.06625e-05	-1.04588e-05	2.48572e-05	-2.45916e-05	-8.44879e-07	-3.75627e-07
2.15889	8.05211e-06	-1.40307e-05	2.02422e-05	-2.60817e-05	1.60283e-05	4.2103e-06
2.16377	5.78447e-06	-1.9528e-05	1.45982e-05	-1.83238e-05	2.59545e-05	8.48528e-06
2.1673	4.59922e-06	-2.3768e-05	1.13046e-05	-4.60891e-06	2.55808e-05	1.31077e-05
2.17146	3.58579e-06	-2.63579e-05	8.43881e-06	1.36476e-05	2.10691e-05	2.03834e-05
2.17594	2.77618e-06	-2.17556e-05	6.19997e-06	2.52895e-05	1.5734e-05	2.82441e-05
2.1792	2.32666e-06	-1.07788e-05	5.00644e-06	2.64295e-05	1.24628e-05	3.54465e-05
2.18359	1.86787e-06	9.19418e-06	3.83705e-06	2.24342e-05	9.14584e-06	4.64791e-05
2.18771	1.53707e-06	2.30933e-05	3.02611e-06	1.74759e-05	6.86966e-06	5.20021e-05
2.19113	1.31847e-06	2.6832e-05	2.51404e-06	1.37673e-05	5.48103e-06	4.99129e-05
2.19484	1.12378e-06	2.47913e-05	2.07826e-06	1.05756e-05	4.35037e-06	4.29193e-05
2.19894	9.4927e-07	2.00227e-05	1.70342e-06	7.95856e-06	3.42143e-06	3.40554e-05
2.20414	7.73772e-07	1.42414e-05	1.34392e-06	5.66657e-06	2.57809e-06	2.46038e-05
2.21091	6.00285e-07	8.85922e-06	1.00454e-06	3.73603e-06	1.8264e-06	1.60265e-05
2.2171	4.80382e-07	5.77903e-06	7.80898e-07	2.61785e-06	1.35985e-06	1.1018e-05
2.22297	3.93063e-07	3.99242e-06	6.25137e-07	1.92968e-06	1.05241e-06	7.99271e-06
2.22924	3.19779e-07	2.79349e-06	4.99718e-07	1.4343e-06	8.16895e-07	5.86417e-06
2.23631	2.54981e-07	1.93859e-06	3.93152e-07	1.0551e-06	6.25889e-07	4.26771e-06
2.24396	1.99604e-07	1.35422e-06	3.0602e-07	7.76507e-07	4.77142e-07	3.11349e-06
2.25271	1.50001e-07	9.35414e-07	2.31569e-07	5.62381e-07	3.56141e-07	2.23551e-06
2.26226	1.06793e-07	6.47994e-07	1.70268e-07	4.04916e-07	2.61787e-07	1.59176e-06
2.27337	6.60909e-08	4.38848e-07	1.16324e-07	2.82289e-07	1.83689e-07	1.08724e-06
2.28562	2.7686e-08	2.93644e-07	6.97581e-08	1.9088e-07	1.21247e-07	7.03214e-07
2.30014	-1.44886e-08	1.84352e-07	2.41397e-08	1.16435e-07	6.5851e-08	3.76289e-07
2.31479	-5.95074e-08	1.1053e-07	-1.85485e-08	6.11958e-08	2.00465e-08	1.13716e-07
2.32943	-1.14276e-07	5.66319e-08	-6.41425e-08	1.59834e-08	-2.26337e-08	-1.28436e-07
2.34408	-1.89793e-07	1.19394e-08	-1.20287e-07	-2.67405e-08	-6.88479e-08	-3.93729e-07
2.35873	-3.05995e-07	-3.08875e-08	-1.98633e-07	-7.36682e-08	-1.26521e-07	-7.35705e-07
2.37338	-5.03663e-07	-7.85662e-08	-3.20208e-07	-1.32912e-07	-2.07776e-07	-1.24313e-06
2.38803	-8.78971e-07	-1.39539e-07	-5.29275e-07	-2.17351e-07	-3.35227e-07	-2.10036e-06
2.40268	-1.66527e-06	-2.26059e-07	-9.20204e-07	-3.48681e-07	-5.51804e-07	-3.71202e-06
2.41553	-3.18239e-06	-3.39804e-07	-1.58787e-06	-5.35438e-07	-8.86801e-07	-6.5323e-06
2.42558	-5.73958e-06	-4.7234e-07	-2.59016e-06	-7.69041e-07	-1.34167e-06	-1.09128e-05
2.4341	-1.01368e-05	-6.37713e-07	-4.18393e-06	-1.08026e-06	-1.99813e-06	-1.80369e-05
2.44186	-1.714e-05	-8.57953e-07	-6.8984e-06	-1.52448e-06	-3.01889e-06	-2.94397e-05
2.45012	-2.32215e-05	-1.2163e-06	-1.23225e-05	-2.30374e-06	-4.97892e-06	-4.4043e-05
2.45855	-1.25814e-05	-1.7797e-06	-2.11266e-05	-3.61072e-06	-8.49688e-06	-4.75953e-05
2.46223	1.49808e-06	-2.12883e-06	-2.48832e-05	-4.48235e-06	-1.09473e-05	-4.09436e-05
2.46758	2.1229e-05	-2.82461e-06	-2.45338e-05	-6.32186e-06	-1.60304e-05	-2.84817e-05
2.47161	2.64577e-05	-3.53327e-06	-1.50351e-05	-8.27488e-06	-2.07794e-05	-2.1165e-05
2.47532	2.44339e-05	-4.41564e-06	1.0459e-06	-1.07674e-05	-2.4954e-05	-1.46572e-05
2.47943	1.96505e-05	-5.75913e-06	1.7407e-05	-1.45101e-05	-2.57512e-05	-8.9628e-06
2.48454	1.38894e-05	-8.11239e-06	2.60892e-05	-2.04007e-05	-1.58226e-05	-4.35721e-06
2.48819	1.06523e-05	-1.04704e-05	2.48435e-05	-2.46054e-05	-7.70603e-07	-3.50685e-07
2.49224	8.0413e-06	-1.40475e-05	2.0219e-05	-2.60835e-05	1.60925e-05	4.22172e-06
2.4971	5.78391e-06	-1.95281e-05	1.45974e-05	-1.83406e-05	2.59628e-05	8.47537e-06
2.50063	4.60127e-06	-2.37589e-05	1.13108e-05	-4.65461e-06	2.55877e-05	1.30862e-05
2.50479	3.58832e-06	-2.63545e-05	8.4458e-06	1.36036e-05	2.10832e-05	2.03665e-05
2.50927	2.77643e-06	-2.17496e-05	6.20048e-06	2.52865e-05	1.57348e-05	2.82486e-05
2.51254	2.32695e-06	-1.07751e-05	5.00696e-06	2.64308e-05	1.24638e-05	3.54534e-05
2.51693	1.86724e-06	9.22505e-06	3.83548e-06	2.24259e-05	9.14141e-06	4.64951e-05
2.52104	1.53719e-06	2.30948e-05	3.02643e-06	1.74789e-05	6.87058e-06	5.20079e-05
2.52445	1.31916e-06	2.68322e-05	2.51565e-06	1.37796e-05	5.48537e-06	4.9932e-05
2.52816	1.12435e-06	2.48015e-05	2.07946e-06	1.0584e-05	4.35337e-06	4.29427e-05
2.53227	9.4945e-07	2.00301e-05	1.70384e-06	7.9618e-06	3.42255e-06	3.40678e-05
2.53745	7.74533e-07	1.42649e-05	1.3454e-06	5.67514e-06	2.5814e-06	2.46414e-05
2.54421	6.01061e-07	8.88097e-06	1.00601e-06	3.74379e-06	1.82955e-06	1.60614e-05
2.55042	4.80742e-07	5.7873e-06	7.81556e-07	2.62094e-06	1.36118e-06	1.10317e-05
2.55628	3.93453e-07	3.99962e-06	6.25821e-07	1.93255e-06	1.05373e-06	8.00517e-06
2.56255	3.20046e-07	2.79722e-06	5.0016e-07	1.43591e-06	8.17694e-07	5.87103e-06
2.5696	2.55304e-07	1.94244e-06	3.93674e-07	1.05687e-06	6.26805e-07	4.27509e-06
2.57727	1.99791e-07	1.35591e-06	3.06303e-07	7.77347e-07	4.77609e-07	3.11696e-06
2.58599	1.50262e-07	9.37379e-07	2.31952e-07	5.63422e-07	3.56747e-07	2.23976e-06
2.59555	1.0694e-07	6.48831e-07	1.70469e-07	4.05394e-07	2.62085e-07	1.59372e-06
2.60663	6.63206e-08	4.39867e-07	1.16616e-07	2.82909e-07	1.84097e-07	1.08981e-06
2.61891	2.78239e-08	2.94073e-07	6.99164e-08	1.91162e-07	1.21449e-07	7.04424e-07
2.63338	-1.42106e-08	1.84903e-07	2.44181e-08	1.16832e-07	6.61657e-08	3.78108e-07
2.64802	-5.91943e-08	1.10931e-07	-1.827e-08	6.1513e-08	2.03263e-08	1.15306e-07
2.66267	-1.13867e-07	5.69417e-08	-6.38218e-08	1.6261e-08	-2.23527e-08	-1.26839e-07
2.67732	-1.89204e-07	1.22161e-08	-1.19869e-07	-2.6458e-08	-6.85224e-08	-3.91838e-07
2.69197	-3.05039e-07	-3.06015e-08	-1.98015e-07	-7.33339e-08	-1.26086e-07	-7.33075e-07
2.70662	-5.01971e-07	-7.82263e-08	-3.19211e-07	-1.32467e-07	-2.07137e-07	-1.23901e-06
2.72127	-8.75561e-07	-1.39075e-07	-5.27464e-07	-2.16678e-07	-3.34168e-07	-2.09295e-06
2.73591	-1.64863e-06	-2.24953e-07	-9.13086e-07	-3.46805e-07	-5.48335e-07	-3.68181e-06
2.7481	-3.03453e-06	-3.30895e-07	-1.52708e-06	-5.20155e-07	-8.58016e-07	-6.27067e-06
2.75809	-5.44204e-06	-4.59225e-07	-2.47878e-06	-7.45169e-07	-1.29339e-06	-1.04186e-05
2.76665	-9.59959e-06	-6.19761e-07	-3.9917e-06	-1.04548e-06	-1.92209e-06	-1.71786e-05
2.77444	-1.6358e-05	-8.32904e-07	-6.56087e-06	-1.47254e-06	-2.8955e-06	-2.81198e-05
2.78274	-2.31612e-05	-1.17907e-06	-1.17322e-05	-2.2202e-06	-4.76136e-06	-4.30541e-05
2.79117	-1.51024e-05	-1.71891e-06	-2.02673e-05	-3.46337e-06	-8.08632e-06	-4.86383e-05
2.79489	-1.4179e-06	-2.05417e-06	-2.43759e-05	-4.29193e-06	-1.04113e-05	-4.25512e-05
2.79964	1.75874e-05	-2.63858e-06	-2.55104e-05	-5.82297e-06	-1.46793e-05	-3.10638e-05
2.80458	2.61178e-05	-3.4635e-06	-1.60036e-05	-8.0829e-06	-2.03406e-05	-2.17728e-05
2.8082	2.48837e-05	-4.29317e-06	-1.08359e-06	-1.04201e-05	-2.45252e-05	-1.54383e-05
2.81232	2.01819e-05	-5.5862e-06	1.60978e-05	-1.40448e-05	-2.60943e-05	-9.44567e-06
2.81706	1.4686e-05	-7.65308e-06	2.59517e-05	-1.93876e-05	-1.87482e-05	-5.15122e-06
2.82051	1.14508e-05	-9.73696e-06	2.57212e-05	-2.35297e-05	-5.5246e-06	-1.61921e-06
2.82468	8.55046e-06	-1.31754e-05	2.12916e-05	-2.6296e-05	1.2952e-05	3.32268e-06
2.82918	6.26851e-06	-1.79812e-05	1.59096e-05	-2.20627e-05	2.51153e-05	7.24947e-06
2.83243	5.06208e-06	-2.19743e-05	1.2613e-05	-1.15093e-05	2.65583e-05	1.07498e-05
2.83643	3.9604e-06	-2.59214e-05	9.49467e-06	6.76297e-06	2.30849e-05	1.73815e-05
2.84062	3.1022e-06	-2.53288e-05	7.08875e-06	2.18224e-05	1.8025e-05	2.47095e-05
2.84418	2.54574e-06	-1.73076e-05	5.58125e-06	2.65887e-05	1.40658e-05	3.14739e-05
2.84785	2.10177e-06	-1.74151e-06	4.4262e-06	2.50439e-05	1.08177e-05	4.06481e-05
2.85197	1.72184e-06	1.55751e-05	3.47648e-06	2.04107e-05	8.13048e-06	4.93146e-05
2.8569	1.37431e-06	2.60486e-05	2.64402e-06	1.4713e-05	5.83159e-06	5.06115e-05
2.86035	1.18045e-06	2.58328e-05	2.20297e-06	1.14776e-05	4.66833e-06	4.53621e-05
2.86455	9.90248e-07	2.12963e-05	1.79013e-06	8.54768e-06	3.63242e-06	3.62568e-05
2.86897	8.29893e-07	1.60935e-05	1.45663e-06	6.35339e-06	2.83623e-06	2.75697e-05
2.875	6.6003e-07	1.06029e-05	1.11923e-06	4.35664e-06	2.07449e-06	1.88133e-05
2.88148	5.20941e-07	6.7441e-06	8.55378e-07	2.97415e-06	1.51219e-06	1.26067e-05
2.88738	4.24127e-07	4.58363e-06	6.79836e-07	2.16259e-06	1.15864e-06	9.00882e-06
2.89347	3.44055e-07	3.13906e-06	5.40298e-07	1.58411e-06	8.90893e-07	6.49842e-06
2.89548	3.21767e-07	2.79125e-06	5.0239e-07	1.43777e-06	8.20368e-07	5.87355e-06
2.89817	2.94661e-07	2.41331e-06	4.57316e-07	1.27301e-06	7.38577e-07	5.17688e-06
2.89957	2.81883e-07	2.24144e-06	4.36116e-07	1.19683e-06	7.00342e-07	4.85662e-06
2.9008	2.70963e-07	2.10446e-06	4.18295e-07	1.13491e-06	6.68719e-07	4.59735e-06
2.9022	-4.90149e-06	3.25201e-06	3.70881e-06	3.17503e-06	-6.00946e-07	4.63341e-06
2.90234	-1.46131e-06	2.38144e-06	1.50163e-06	1.76719e-06	2.21236e-07	4.41018e-06
2.90262	2.55537e-07	1.91928e-06	3.93335e-07	1.05e-06	6.2485e-07	4.243e-06
2.9036	2.4562e-07	1.81779e-06	3.78018e-07	1.00184e-06	5.99024e-07	4.04229e-06
2.90377	2.46222e-07	1.8137e-06	3.78447e-07	1.00073e-06	5.9902e-07	4.03812e-06
2.90534	2.34231e-07	1.68284e-06	3.59407e-07	9.38841e-07	5.66242e-07	3.78156e-06
2.90713	2.21345e-07	1.54969e-06	3.39169e-07	8.74753e-07	5.31818e-07	3.51677e-06
2.91071	1.97837e-07	1.3258e-06	3.02885e-07	7.64228e-07	4.71204e-07	3.06196e-06
2.91788	1.57465e-07	9.90672e-07	2.42459e-07	5.91815e-07	3.73333e-07	2.35574e-06
2.92823	1.09835e-07	6.66996e-07	1.74518e-07	4.15508e-07	2.68232e-07	1.63509e-06
2.93926	6.8678e-08	4.50514e-07	1.1963e-07	2.89352e-07	1.88325e-07	1.1165e-06
2.95149	3.00949e-08	3.01232e-07	7.25276e-08	1.95853e-07	1.2479e-07	7.24497e-07
2.96559	-1.09402e-08	1.91659e-07	2.77322e-08	1.21658e-07	6.99533e-08	4.00062e-07
2.98023	-5.55161e-08	1.15728e-07	-1.49834e-08	6.52899e-08	2.36432e-08	1.34162e-07
2.99488	-1.09115e-07	6.06404e-08	-6.00677e-08	1.95532e-08	-1.90434e-08	-1.08032e-07
3.00953	-1.82344e-07	1.54925e-08	-1.14985e-07	-2.31267e-08	-6.4702e-08	-3.69665e-07
3.02418	-2.93995e-07	-2.72376e-08	-1.90848e-07	-6.94248e-08	-1.21032e-07	-7.02537e-07
3.03883	-4.82428e-07	-7.42401e-08	-3.07643e-07	-1.27264e-07	-1.99694e-07	-1.19127e-06
3.05348	-8.36551e-07	-1.33682e-07	-5.06657e-07	-2.08891e-07	-3.21962e-07	-2.00774e-06
3.06813	-1.56475e-06	-2.17092e-07	-8.73323e-07	-3.34432e-07	-5.27177e-07	-3.51677e-06
3.08052	-2.88837e-06	-3.21298e-07	-1.46539e-06	-5.03978e-07	-8.28135e-07	-6.00717e-06
3.09067	-5.19178e-06	-4.47757e-07	-2.38406e-06	-7.24445e-07	-1.25185e-06	-9.9999e-06
3.09932	-9.16562e-06	-6.04852e-07	-3.83635e-06	-1.01681e-06	-1.86002e-06	-1.64836e-05
3.10715	-1.57207e-05	-8.12851e-07	-6.29686e-06	-1.43128e-06	-2.79835e-06	-2.70601e-05
3.11553	-2.31085e-05	-1.15015e-06	-1.12734e-05	-2.15539e-06	-4.5928e-06	-4.22803e-05
3.12376	-1.75249e-05	-1.65776e-06	-1.93565e-05	-3.31619e-06	-7.67781e-06	-4.95332e-05
3.12757	-4.32207e-06	-1.9858e-06	-2.37495e-05	-4.11946e-06	-9.92459e-06	-4.41014e-05
3.13192	1.43262e-05	-2.48951e-06	-2.61373e-05	-5.42408e-06	-1.35944e-05	-3.33191e-05
3.13665	2.5624e-05	-3.21402e-06	-2.02255e-05	-7.38882e-06	-1.87678e-05	-2.39722e-05
3.13996	2.61259e-05	-3.90067e-06	-8.34678e-06	-9.30984e-06	-2.27861e-05	-1.82176e-05
3.14433	2.17581e-05	-5.12414e-06	1.13604e-05	-1.2769e-05	-2.62865e-05	-1.10612e-05
3.1485	1.67365e-05	-6.70245e-06	2.41578e-05	-1.70665e-05	-2.38166e-05	-6.69125e-06
3.15166	1.33728e-05	-8.32953e-06	2.67378e-05	-2.09242e-05	-1.48961e-05	-4.03928e-06
3.15553	1.01686e-05	-1.10003e-05	2.41539e-05	-2.51891e-05	2.37581e-06	5.0901e-07
3.1597	7.60031e-06	-1.48397e-05	1.92307e-05	-2.58701e-05	1.88358e-05	4.95704e-06
3.16401	5.67933e-06	-1.98305e-05	1.43222e-05	-1.77575e-05	2.62724e-05	8.68588e-06
3.16758	4.51861e-06	-2.40731e-05	1.10782e-05	-3.35096e-06	2.5348e-05	1.35208e-05
3.17168	3.5448e-06	-2.62614e-05	8.32308e-06	1.43452e-05	2.08243e-05	2.0776e-05
3.17642	2.70635e-06	-2.0323e-05	6.01168e-06	2.56451e-05	1.52213e-05	2.92615e-05
3.17977	2.2605e-06	-8.2999e-06	4.83327e-06	2.6155e-05	1.19714e-05	3.69203e-05
3.18409	1.82327e-06	1.12328e-05	3.72607e-06	2.18523e-05	8.83215e-06	4.74665e-05
3.18831	1.49537e-06	2.42868e-05	2.92702e-06	1.67774e-05	6.59729e-06	5.20839e-05
3.19147	1.29836e-06	2.68999e-05	2.46823e-06	1.34317e-05	5.35983e-06	4.9458e-05
3.19528	1.10318e-06	2.43261e-05	2.03304e-06	1.02498e-05	4.23576e-06	4.19479e-05
3.19944	9.30007e-07	1.94162e-05	1.66338e-06	7.69377e-06	3.3256e-06	3.3029e-05
3.20484	7.53373e-07	1.35591e-05	1.30289e-06	5.41744e-06	2.48423e-06	2.3517e-05
3.21141	5.88938e-07	8.52681e-06	9.82727e-07	3.61811e-06	1.77923e-06	1.54958e-05
3.21716	4.79322e-07	5.74993e-06	7.78901e-07	2.60752e-06	1.35562e-06	1.09713e-05
3.22319	3.90234e-07	3.94384e-06	6.20259e-07	1.90996e-06	1.04316e-06	7.90744e-06
3.22949	3.17279e-07	2.75591e-06	4.95488e-07	1.41826e-06	8.09084e-07	5.79603e-06
3.23654	2.53075e-07	1.91675e-06	3.90108e-07	1.04498e-06	6.20603e-07	4.22551e-06
3.24429	1.97561e-07	1.33464e-06	3.02859e-07	7.66846e-07	4.71851e-07	3.07376e-06
3.25296	1.48688e-07	9.25795e-07	2.29663e-07	5.57259e-07	3.53143e-07	2.21455e-06
3.26269	1.05098e-07	6.37971e-07	1.67932e-07	3.99235e-07	2.58286e-07	1.56852e-06
3.27367	6.50521e-08	4.34486e-07	1.15024e-07	2.79607e-07	1.81898e-07	1.07607e-06
3.28649	2.51954e-08	2.86118e-07	6.6935e-08	1.85908e-07	1.17674e-07	6.8183e-07
3.30113	-1.74091e-08	1.78418e-07	2.11941e-08	1.12181e-07	6.24992e-08	3.56884e-07
3.31578	-6.28341e-08	1.06386e-07	-2.14862e-08	5.79005e-08	1.71185e-08	9.70845e-08
3.33043	-1.18591e-07	5.33857e-08	-6.7525e-08	1.30687e-08	-2.55898e-08	-1.45252e-07
3.34508	-1.96123e-07	9.03958e-09	-1.24758e-07	-2.97259e-08	-7.23112e-08	-4.13879e-07
3.35973	-3.16184e-07	-3.3898e-08	-2.05198e-07	-7.71965e-08	-1.31118e-07	-7.63594e-07
3.37438	-5.21985e-07	-8.21873e-08	-3.30974e-07	-1.37684e-07	-2.14654e-07	-1.28748e-06
3.38903	-9.15654e-07	-1.44452e-07	-5.48655e-07	-2.24494e-07	-3.46505e-07	-2.17976e-06
3.40367	-1.73898e-06	-2.33092e-07	-9.55328e-07	-3.59706e-07	-5.70579e-07	-3.85769e-06
3.41585	-3.22685e-06	-3.42771e-07	-1.60678e-06	-5.40435e-07	-8.96007e-07	-6.61284e-06
3.42579	-5.81578e-06	-4.75848e-07	-2.61895e-06	-7.7535e-07	-1.35429e-06	-1.10402e-05
3.43425	-1.024e-05	-6.41074e-07	-4.22088e-06	-1.08684e-06	-2.01262e-06	-1.82014e-05
3.44202	-1.73127e-05	-8.63537e-07	-6.97495e-06	-1.53613e-06	-3.04675e-06	-2.97341e-05
3.45026	-2.32409e-05	-1.22408e-06	-1.24459e-05	-2.32118e-06	-5.02433e-06	-4.42563e-05
3.45865	-1.21769e-05	-1.79061e-06	-2.12636e-05	-3.6364e-06	-8.56697e-06	-4.74345e-05
3.46237	2.13824e-06	-2.14464e-06	-2.50056e-05	-4.52211e-06	-1.10588e-05	-4.05929e-05
3.46767	2.15111e-05	-2.83767e-06	-2.45015e-05	-6.35605e-06	-1.61236e-05	-2.83078e-05
3.47159	2.64862e-05	-3.52759e-06	-1.51631e-05	-8.25871e-06	-2.07472e-05	-2.12104e-05
3.47531	2.44388e-05	-4.41448e-06	1.02563e-06	-1.07644e-05	-2.49463e-05	-1.46608e-05
3.47943	1.96427e-05	-5.76054e-06	1.74223e-05	-1.45139e-05	-2.57577e-05	-8.96722e-06
3.48452	1.39072e-05	-8.10051e-06	2.60974e-05	-2.03771e-05	-1.59195e-05	-4.39248e-06
3.48815	1.06807e-05	-1.04404e-05	2.48808e-05	-2.45677e-05	-9.61425e-07	-4.07953e-07
3.4922	8.06362e-06	-1.40098e-05	2.02673e-05	-2.60911e-05	1.59604e-05	4.19051e-06
3.49707	5.79601e-06	-1.94888e-05	1.46297e-05	-1.84284e-05	2.59434e-05	8.45187e-06
3.5006	4.61016e-06	-2.37257e-05	1.13356e-05	-4.78436e-06	2.56112e-05	1.30469e-05
3.50476	3.59238e-06	-2.63613e-05	8.4573e-06	1.35321e-05	2.1107e-05	2.03275e-05
3.50922	2.78314e-06	-2.18774e-05	6.21873e-06	2.52443e-05	1.57843e-05	2.8153e-05
3.51248	2.33299e-06	-1.09978e-05	5.02296e-06	2.64495e-05	1.25094e-05	3.5317e-05
3.51688	1.87168e-06	9.01943e-06	3.84657e-06	2.24823e-05	9.1728e-06	4.63927e-05
3.52099	1.54096e-06	2.29715e-05	3.03544e-06	1.75415e-05	6.89548e-06	5.19849e-05
3.52443	1.32034e-06	2.68217e-05	2.51834e-06	1.37992e-05	5.49252e-06	4.9952e-05
3.52813	1.12564e-06	2.48305e-05	2.08233e-06	1.06049e-05	4.3607e-06	4.30041e-05
3.53223	9.50845e-07	2.00726e-05	1.70672e-06	7.9807e-06	3.4294e-06	3.41403e-05
3.53741	7.75705e-07	1.43058e-05	1.3478e-06	5.69017e-06	2.58698e-06	2.47064e-05
3.5442	6.01407e-07	8.89118e-06	1.00668e-06	3.74745e-06	1.831e-06	1.60777e-05
3.55038	4.81412e-07	5.80232e-06	7.82773e-07	2.62657e-06	1.36364e-06	1.10567e-05
3.55625	3.93793e-07	4.00576e-06	6.26412e-07	1.93501e-06	1.05486e-06	8.01584e-06
3.56251	3.2045e-07	2.80335e-06	5.00846e-07	1.43852e-06	8.18964e-07	5.88213e-06
3.56957	2.5554e-07	1.94517e-06	3.94052e-07	1.05813e-06	6.27462e-07	4.28034e-06
3.57722	2.0011e-07	1.359e-06	3.06798e-07	7.78869e-07	4.7844e-07	3.12322e-06
3.58596	1.50434e-07	9.38647e-07	2.32201e-07	5.64096e-07	3.5714e-07	2.24252e-06
3.59549	1.07195e-07	6.50355e-07	1.70821e-07	4.06255e-07	2.62614e-07	1.59724e-06
3.60659	6.64571e-08	4.4047e-07	1.1679e-07	2.83275e-07	1.84339e-07	1.09133e-06
3.61883	2.80655e-08	2.94849e-07	7.01951e-08	1.91668e-07	1.21807e-07	7.06585e-07
3.63333	-1.40695e-08	1.85218e-07	2.45644e-08	1.17054e-07	6.63366e-08	3.79103e-07
3.64798	-5.90335e-08	1.11134e-07	-1.81276e-08	6.16737e-08	2.04686e-08	1.16115e-07
3.66262	-1.13662e-07	5.71012e-08	-6.36596e-08	1.6403e-08	-2.22099e-08	-1.26027e-07
3.67727	-1.889e-07	1.23569e-08	-1.19654e-07	-2.63134e-08	-6.83551e-08	-3.90866e-07
3.69192	-3.04558e-07	-3.04563e-08	-1.97704e-07	-7.3165e-08	-1.25868e-07	-7.31751e-07
3.70657	-5.011e-07	-7.80514e-08	-3.18696e-07	-1.32237e-07	-2.06807e-07	-1.23689e-06
3.72122	-8.73845e-07	-1.38842e-07	-5.26554e-07	-2.1634e-07	-3.33637e-07	-2.08922e-06
3.73587	-1.67894e-06	-2.26165e-07	-9.24651e-07	-3.49188e-07	-5.53338e-07	-3.73228e-06
3.75051	-3.51933e-06	-3.59522e-07	-1.72515e-06	-5.69455e-07	-9.5129e-07	-7.12475e-06
3.7602	-6.23128e-06	-4.93581e-07	-2.77326e-06	-8.07845e-07	-1.42054e-06	-1.17265e-05
3.76859	-1.09834e-05	-6.65351e-07	-4.48792e-06	-1.13423e-06	-2.11716e-06	-1.93881e-05
3.77629	-1.82974e-05	-8.96311e-07	-7.42805e-06	-1.60465e-06	-3.21126e-06	-3.14377e-05
3.78447	-2.43079e-05	-1.26385e-06	-1.30685e-05	-2.40703e-06	-5.23893e-06	-4.62862e-05
3.79101	-1.65211e-05	-1.69627e-06	-1.99827e-05	-3.40847e-06	-7.93226e-06	-4.95408e-05
3.79448	-3.31869e-06	-2.01012e-06	-2.39824e-05	-4.18089e-06	-1.0098e-05	-4.35901e-05
3.7992	1.62193e-05	-2.57556e-06	-2.57938e-05	-5.654e-06	-1.42216e-05	-3.20256e-05
3.80408	2.60021e-05	-3.36249e-06	-1.78087e-05	-7.79967e-06	-1.9719e-05	-2.26878e-05
3.80755	2.54605e-05	-4.12574e-06	-4.14857e-06	-9.94472e-06	-2.38463e-05	-1.66049e-05
3.81175	2.08725e-05	-5.38036e-06	1.41395e-05	-1.348e-05	-2.62682e-05	-1.01166e-05
3.81627	1.55156e-05	-7.23461e-06	2.54581e-05	-1.83992e-05	-2.11594e-05	-5.8195e-06
3.81956	1.2266e-05	-9.09892e-06	2.63223e-05	-2.24108e-05	-9.79111e-06	-2.71256e-06
3.82391	9.02001e-06	-1.24624e-05	2.21957e-05	-2.62024e-05	9.95906e-06	2.51001e-06
3.82808	6.74456e-06	-1.66723e-05	1.71601e-05	-2.43613e-05	2.34944e-05	6.36546e-06
3.83139	5.40889e-06	-2.06902e-05	1.35848e-05	-1.56266e-05	2.67367e-05	9.4135e-06
3.83515	4.27675e-06	-2.49635e-05	1.03911e-05	9.10856e-07	2.44866e-05	1.51019e-05
3.83927	3.3562e-06	-2.60665e-05	7.79542e-06	1.76518e-05	1.96794e-05	2.24163e-05
3.84379	2.60516e-06	-1.82447e-05	5.7416e-06	2.61282e-05	1.44933e-05	3.07235e-05
3.84734	2.15697e-06	-4.16356e-06	4.5674e-06	2.54997e-05	1.1219e-05	3.92794e-05
3.85147	1.76242e-06	1.39085e-05	3.5757e-06	2.10092e-05	8.4084e-06	4.86642e-05
3.85607	1.42495e-06	2.5596e-05	2.76118e-06	1.55716e-05	6.14577e-06	5.14995e-05
3.85929	1.2359e-06	2.6512e-05	2.32675e-06	1.23851e-05	4.98868e-06	4.74485e-05
3.86371	1.0254e-06	2.2297e-05	1.86513e-06	9.06629e-06	3.81705e-06	3.80708e-05
3.8678	8.69884e-07	1.74383e-05	1.53853e-06	6.876e-06	3.02832e-06	2.97511e-05
3.8745	6.73001e-07	1.10094e-05	1.14469e-06	4.50291e-06	2.13114e-06	1.94611e-05
3.88062	5.37139e-07	7.14527e-06	8.85354e-07	3.12072e-06	1.5741e-06	1.32626e-05
3.88676	4.3325e-07	4.76804e-06	6.96074e-07	2.23387e-06	1.1906e-06	9.32184e-06
3.89269	3.54143e-07	3.31031e-06	5.57654e-07	1.65393e-06	9.23735e-07	6.79978e-06
3.89691	3.07828e-07	2.58698e-06	4.78848e-07	1.3496e-06	7.77086e-07	5.50034e-06
3.89831	2.93921e-07	2.39698e-06	4.55823e-07	1.26626e-06	7.35498e-07	5.14849e-06
3.9008	2.71219e-07	2.10702e-06	4.18661e-07	1.13604e-06	6.69313e-07	4.60225e-06
3.9022	2.58999e-07	1.9614e-06	3.98968e-07	1.06929e-06	6.34791e-07	4.32345e-06
3.9036	5.28407e-06	2.03661e-06	-2.0329e-06	-1.01562e-06	1.30009e-07	4.40217e-06
3.90374	1.9264e-06	1.89017e-06	-4.2429e-07	3.30232e-07	4.43954e-07	4.16646e-06
3.90402	2.44339e-07	1.79193e-06	3.75406e-07	9.90566e-07	5.93708e-07	3.99595e-06
3.905	2.34642e-07	1.69825e-06	3.60624e-07	9.45365e-07	5.69115e-07	3.80799e-06
3.90517	2.35433e-07	1.69513e-06	3.6129e-07	9.44778e-07	5.6944e-07	3.80607e-06
3.90674	2.23966e-07	1.57497e-06	3.43229e-07	8.87196e-07	5.38621e-07	3.56798e-06
3.90853	2.11625e-07	1.45245e-06	3.24006e-07	8.27467e-07	5.06207e-07	3.32175e-06
3.91211	1.89071e-07	1.24583e-06	2.89478e-07	7.24214e-07	4.49018e-07	2.89761e-06
3.91928	1.50228e-07	9.35395e-07	2.31832e-07	5.62669e-07	3.56444e-07	2.23657e-06
3.92981	1.03439e-07	6.2952e-07	1.65729e-07	3.94248e-07	2.55099e-07	1.54804e-06
3.94109	6.25505e-08	4.23543e-07	1.11851e-07	2.72927e-07	1.77481e-07	1.04835e-06
3.95357	2.39287e-08	2.81819e-07	6.54452e-08	1.83132e-07	1.1573e-07	6.70055e-07
3.96798	-1.7945e-08	1.77228e-07	2.06399e-08	1.11344e-07	6.18536e-08	3.53121e-07
3.98263	-6.34509e-08	1.0563e-07	-2.20286e-08	5.72971e-08	1.65802e-08	9.40279e-08
3.99728	-1.19399e-07	5.27933e-08	-6.81546e-08	1.25332e-08	-2.61366e-08	-1.48364e-07
4.01193	-1.97306e-07	8.506e-09	-1.2559e-07	-3.02775e-08	-7.29536e-08	-4.17621e-07
4.02658	-3.18107e-07	-3.44557e-08	-2.06433e-07	-7.7854e-08	-1.31979e-07	-7.68828e-07
4.04123	-5.25437e-07	-8.28597e-08	-3.32994e-07	-1.38573e-07	-2.1594e-07	-1.2958e-06
4.05588	-9.22639e-07	-1.45373e-07	-5.52329e-07	-2.25838e-07	-3.48635e-07	-2.19482e-06
4.07052	-1.75106e-06	-2.34312e-07	-9.61209e-07	-3.61602e-07	-5.73772e-07	-3.88196e-06
4.08244	-3.20644e-06	-3.41716e-07	-1.59875e-06	-5.38564e-07	-8.92356e-07	-6.57783e-06
4.09229	-5.74722e-06	-4.72945e-07	-2.59357e-06	-7.70025e-07	-1.34341e-06	-1.09272e-05
4.10073	-1.0108e-05	-6.36746e-07	-4.17364e-06	-1.0784e-06	-1.99407e-06	-1.79908e-05
4.1085	-1.71195e-05	-8.57239e-07	-6.88872e-06	-1.523e-06	-3.01537e-06	-2.94038e-05
4.11675	-2.32343e-05	-1.21432e-06	-1.22908e-05	-2.29924e-06	-4.96704e-06	-4.40058e-05
4.12516	-1.27935e-05	-1.77639e-06	-2.10726e-05	-3.60162e-06	-8.46955e-06	-4.77136e-05
4.12884	1.24326e-06	-2.1237e-06	-2.48393e-05	-4.46863e-06	-1.09074e-05	-4.10958e-05
4.13421	2.11117e-05	-2.82002e-06	-2.45576e-05	-6.30912e-06	-1.59949e-05	-2.85699e-05
4.13828	2.64415e-05	-3.5343e-06	-1.49972e-05	-8.27811e-06	-2.07837e-05	-2.11518e-05
4.142	2.44205e-05	-4.4196e-06	1.11644e-06	-1.07789e-05	-2.49656e-05	-1.46271e-05
4.14611	1.96259e-05	-5.76541e-06	1.7473e-05	-1.45274e-05	-2.57551e-05	-8.94898e-06
4.15119	1.39009e-05	-8.10407e-06	2.61002e-05	-2.03847e-05	-1.58966e-05	-4.38418e-06
4.15483	1.06721e-05	-1.04492e-05	2.48695e-05	-2.45791e-05	-9.05452e-07	-3.92178e-07
4.15888	8.05808e-06	-1.40197e-05	2.02553e-05	-2.6087e-05	1.5993e-05	4.19971e-06
4.16375	5.79075e-06	-1.95066e-05	1.46154e-05	-1.83817e-05	2.59487e-05	8.46655e-06
4.16728	4.6053e-06	-2.37444e-05	1.13218e-05	-4.70713e-06	2.55978e-05	1.30734e-05
4.17145	3.58951e-06	-2.63597e-05	8.44925e-06	1.35824e-05	2.10905e-05	2.0352e-05
4.17591	2.78e-06	-2.18223e-05	6.21028e-06	2.52647e-05	1.57616e-05	2.81942e-05
4.17917	2.33014e-06	-1.08989e-05	5.01552e-06	2.64406e-05	1.24883e-05	3.53757e-05
4.18357	1.86993e-06	9.09969e-06	3.8422e-06	2.24602e-05	9.16043e-06	4.64325e-05
4.18768	1.53921e-06	2.30267e-05	3.03125e-06	1.75121e-05	6.88387e-06	5.19932e-05
4.19111	1.31953e-06	2.68264e-05	2.51648e-06	1.37854e-05	5.48757e-06	4.99355e-05
4.19481	1.12483e-06	2.48134e-05	2.08056e-06	1.05922e-05	4.3562e-06	4.29672e-05
4.19892	9.50147e-07	2.00506e-05	1.70526e-06	7.97092e-06	3.42588e-06	3.41028e-05
4.2041	7.74874e-07	1.4278e-05	1.34613e-06	5.67998e-06	2.58315e-06	2.46621e-05
4.21088	6.00941e-07	8.87787e-06	1.00579e-06	3.74269e-06	1.82909e-06	1.60564e-05
4.21707	4.80967e-07	5.79227e-06	7.81963e-07	2.62281e-06	1.362e-06	1.104e-05
4.22294	3.93485e-07	4.00013e-06	6.25873e-07	1.93276e-06	1.05382e-06	8.00606e-06
4.2292	3.20162e-07	2.7991e-06	5.00362e-07	1.4367e-06	8.18075e-07	5.8744e-06
4.23627	2.55305e-07	1.9424e-06	3.93673e-07	1.05685e-06	6.268e-07	4.27503e-06
4.24392	1.99892e-07	1.35694e-06	3.06463e-07	7.7785e-07	4.77881e-07	3.11902e-06
4.25266	1.50252e-07	9.37291e-07	2.31936e-07	5.63377e-07	3.56721e-07	2.23958e-06
4.2622	1.07022e-07	6.49337e-07	1.70583e-07	4.05678e-07	2.62258e-07	1.59488e-06
4.2733	6.6304e-08	4.39791e-07	1.16595e-07	2.82863e-07	1.84067e-07	1.08962e-06
4.28555	2.79021e-08	2.9433e-07	7.00069e-08	1.91328e-07	1.21566e-07	7.05132e-07
4.30005	-1.42439e-08	1.84856e-07	2.43874e-08	1.16795e-07	6.6134e-08	3.77929e-07
4.3147	-5.92307e-08	1.10882e-07	-1.83027e-08	6.14747e-08	2.02929e-08	1.15116e-07
4.32935	-1.13917e-07	5.69058e-08	-6.38605e-08	1.62283e-08	-2.23863e-08	-1.2703e-07
4.344	-1.89272e-07	1.21832e-08	-1.19917e-07	-2.64911e-08	-6.85602e-08	-3.92057e-07
4.35865	-3.05155e-07	-3.06357e-08	-1.9809e-07	-7.33743e-08	-1.26139e-07	-7.33395e-07
4.3733	-5.02165e-07	-7.82656e-08	-3.19325e-07	-1.32518e-07	-2.0721e-07	-1.23948e-06
4.38794	-8.75974e-07	-1.39132e-07	-5.27684e-07	-2.1676e-07	-3.34297e-07	-2.09385e-06
4.40259	-1.65765e-06	-2.25408e-07	-9.16702e-07	-3.47638e-07	-5.49984e-07	-3.69739e-06
4.41539	-3.15532e-06	-3.3815e-07	-1.57669e-06	-5.32608e-07	-8.81489e-07	-6.48426e-06
4.42545	-5.69301e-06	-4.70288e-07	-2.57273e-06	-7.65307e-07	-1.33412e-06	-1.08355e-05
4.43399	-1.00562e-05	-6.3504e-07	-4.15505e-06	-1.07507e-06	-1.98674e-06	-1.79081e-05
4.44175	-1.70243e-05	-8.54216e-07	-6.84763e-06	-1.51671e-06	-3.00037e-06	-2.92433e-05
4.45001	-2.32135e-05	-1.21089e-06	-1.22367e-05	-2.29159e-06	-4.94725e-06	-4.38999e-05
4.45846	-1.29086e-05	-1.77188e-06	-2.10186e-05	-3.59172e-06	-8.44383e-06	-4.77347e-05
4.46214	1.10508e-06	-2.11964e-06	-2.48069e-05	-4.45899e-06	-1.08813e-05	-4.11617e-05
4.46752	2.10306e-05	-2.81574e-06	-2.45644e-05	-6.29823e-06	-1.59656e-05	-2.86134e-05
4.47163	2.64349e-05	-3.53663e-06	-1.49535e-05	-8.28452e-06	-2.07975e-05	-2.11372e-05
4.47533	2.44247e-05	-4.41822e-06	1.09141e-06	-1.07747e-05	-2.49635e-05	-1.46403e-05
4.47944	1.9641e-05	-5.76187e-06	1.74355e-05	-1.45177e-05	-2.57498e-05	-8.95288e-06
4.48454	1.3887e-05	-8.11363e-06	2.60911e-05	-2.04034e-05	-1.58154e-05	-4.35437e-06
4.4882	1.0649e-05	-1.04737e-05	2.48391e-05	-2.46098e-05	-7.49364e-07	-3.44782e-07
4.49225	8.03929e-06	-1.40512e-05	2.02146e-05	-2.60818e-05	1.61042e-05	4.22515e-06
4.4971	5.78174e-06	-1.95355e-05	1.45915e-05	-1.83207e-05	2.59647e-05	8.48167e-06
4.50063	4.59923e-06	-2.37668e-05	1.1305e-05	-4.62182e-06	2.5582e-05	1.30976e-05
4.50479	3.58709e-06	-2.63538e-05	8.44233e-06	1.36253e-05	2.10761e-05	2.0377e-05
4.50928	2.77512e-06	-2.17265e-05	6.19696e-06	2.52948e-05	1.57253e-05	2.82658e-05
4.51255	2.32577e-06	-1.07337e-05	5.00386e-06	2.64269e-05	1.24551e-05	3.54779e-05
4.51694	1.86653e-06	9.25794e-06	3.83369e-06	2.24168e-05	9.13633e-06	4.65113e-05
4.52105	1.53646e-06	2.31175e-05	3.02468e-06	1.74666e-05	6.86573e-06	5.2011e-05
4.52446	1.3188e-06	2.68341e-05	2.51483e-06	1.37736e-05	5.48319e-06	4.99246e-05
4.52817	1.124e-06	2.47941e-05	2.07869e-06	1.05784e-05	4.35141e-06	4.29266e-05
4.53227	9.4915e-07	2.00206e-05	1.70322e-06	7.95759e-06	3.42103e-06	3.40516e-05
4.53746	7.74167e-07	1.42528e-05	1.34467e-06	5.67068e-06	2.57972e-06	2.4622e-05
4.54422	6.00849e-07	8.87492e-06	1.0056e-06	3.74163e-06	1.82867e-06	1.60517e-05
4.55043	4.80546e-07	5.78288e-06	7.812e-07	2.61928e-06	1.36047e-06	1.10244e-05
4.55629	3.93315e-07	3.99709e-06	6.25579e-07	1.93154e-06	1.05326e-06	8.00078e-06
4.56256	3.19919e-07	2.79535e-06	4.99946e-07	1.43511e-06	8.17301e-07	5.86763e-06
4.56962	2.55198e-07	1.94119e-06	3.93504e-07	1.05629e-06	6.26507e-07	4.2727e-06
4.57728	1.99695e-07	1.355e-06	3.06155e-07	7.76898e-07	4.77362e-07	3.11511e-06
4.586	1.5018e-07	9.36766e-07	2.31832e-07	5.63098e-07	3.56558e-07	2.23843e-06
4.59557	1.06864e-07	6.48382e-07	1.70364e-07	4.05139e-07	2.61928e-07	1.59268e-06
4.60665	6.62511e-08	4.3956e-07	1.16528e-07	2.82722e-07	1.83974e-07	1.08903e-06
4.61894	2.77517e-08	2.93844e-07	6.98333e-08	1.91012e-07	1.21342e-07	7.03784e-07
4.6334	-1.42899e-08	1.84739e-07	2.43377e-08	1.16715e-07	6.60738e-08	3.77575e-07
4.64805	-5.92841e-08	1.10817e-07	-1.83497e-08	6.14225e-08	2.02464e-08	1.14852e-07
4.6627	-1.13984e-07	5.68529e-08	-6.39132e-08	1.61815e-08	-2.2433e-08	-1.27295e-07
4.67735	-1.89373e-07	1.2137e-08	-1.19989e-07	-2.65389e-08	-6.86157e-08	-3.9238e-07
4.692	-3.05311e-07	-3.06832e-08	-1.98191e-07	-7.34292e-08	-1.2621e-07	-7.33824e-07
4.70664	-5.02456e-07	-7.83237e-08	-3.19497e-07	-1.32595e-07	-2.0732e-07	-1.24019e-06
4.72129	-8.76531e-07	-1.39207e-07	-5.27979e-07	-2.16869e-07	-3.34469e-07	-2.09506e-06
4.73594	-1.65073e-06	-2.25147e-07	-9.14077e-07	-3.47112e-07	-5.48861e-07	-3.68592e-06
4.74812	-3.03809e-06	-3.31124e-07	-1.52857e-06	-5.20543e-07	-8.58737e-07	-6.27707e-06
4.75811	-5.44829e-06	-4.5951e-07	-2.48114e-06	-7.45684e-07	-1.29442e-06	-1.04291e-05
4.76667	-9.61017e-06	-6.20119e-07	-3.99548e-06	-1.04617e-06	-1.92359e-06	-1.71955e-05
4.77445	-1.63738e-05	-8.33404e-07	-6.56752e-06	-1.47358e-06	-2.89795e-06	-2.81463e-05
4.78276	-2.31612e-05	-1.17981e-06	-1.17439e-05	-2.22186e-06	-4.76568e-06	-4.30724e-05
4.79119	-1.50382e-05	-1.72051e-06	-2.02903e-05	-3.46721e-06	-8.09696e-06	-4.86132e-05
4.79491	-1.34449e-06	-2.05597e-06	-2.43906e-05	-4.29647e-06	-1.04241e-05	-4.25116e-05
4.79967	1.76648e-05	-2.64277e-06	-2.54839e-05	-5.83426e-06	-1.47095e-05	-3.10057e-05
4.80462	2.61214e-05	-3.47082e-06	-1.58724e-05	-8.1034e-06	-2.03846e-05	-2.17098e-05
4.80824	2.4842e-05	-4.30475e-06	-8.77315e-07	-1.0453e-05	-2.45687e-05	-1.53617e-05
4.81236	2.01345e-05	-5.60078e-06	1.62253e-05	-1.40845e-05	-2.60754e-05	-9.40089e-06
4.81712	1.4628e-05	-7.68446e-06	2.59732e-05	-1.94592e-05	-1.85556e-05	-5.09814e-06
4.82058	1.1391e-05	-9.78798e-06	2.56649e-05	-2.36119e-05	-5.18565e-06	-1.52957e-06
4.82475	8.51419e-06	-1.32338e-05	2.12183e-05	-2.6293e-05	1.31806e-05	3.38624e-06
4.82927	6.23304e-06	-1.80873e-05	1.58147e-05	-2.18404e-05	2.52049e-05	7.32499e-06
4.83253	5.03678e-06	-2.20709e-05	1.25411e-05	-1.10392e-05	2.64664e-05	1.09341e-05
4.83698	3.83826e-06	-2.61844e-05	9.14901e-06	9.14006e-06	2.24307e-05	1.83737e-05
4.841	3.03273e-06	-2.49455e-05	6.89683e-06	2.28321e-05	1.75553e-05	2.53714e-05
4.84439	2.51527e-06	-1.6609e-05	5.50025e-06	2.66843e-05	1.38433e-05	3.19341e-05
4.84812	2.07355e-06	-4.75463e-07	4.3544e-06	2.4787e-05	1.06138e-05	4.13533e-05
4.85225	1.69943e-06	1.64732e-05	3.42183e-06	2.00712e-05	7.97758e-06	4.96432e-05
4.85733	1.34883e-06	2.61674e-05	2.58541e-06	1.42826e-05	5.67537e-06	5.00596e-05
4.8609	1.15337e-06	2.5378e-05	2.14302e-06	1.10412e-05	4.51463e-06	4.42302e-05
4.86501	9.71573e-07	2.07337e-05	1.75055e-06	8.27735e-06	3.53581e-06	3.5269e-05
4.86962	8.09157e-07	1.53983e-05	1.41459e-06	6.0918e-06	2.7389e-06	2.64527e-05
4.87574	6.41409e-07	1.00301e-05	1.083e-06	4.15369e-06	1.99484e-06	1.7903e-05
4.88157	5.19031e-07	6.68703e-06	8.51692e-07	2.95411e-06	1.50419e-06	1.25161e-05
4.88769	4.19798e-07	4.50076e-06	6.72204e-07	2.13e-06	1.14379e-06	8.86656e-06
4.89375	3.40758e-07	3.08459e-06	5.34626e-07	1.5616e-06	8.80205e-07	6.40177e-06
4.8954	3.22563e-07	2.80348e-06	5.03754e-07	1.443e-06	8.22906e-07	5.89571e-06
4.89871	2.89679e-07	2.34746e-06	4.49096e-07	1.24372e-06	7.2382e-07	5.05377e-06
4.90011	2.77331e-07	2.18027e-06	4.28524e-07	1.16956e-06	6.86624e-07	4.7423e-06
4.9008	2.55028e-07	2.05633e-06	3.99177e-07	1.10228e-06	6.44552e-07	4.45736e-06
4.90084	2.68355e-07	2.09221e-06	4.14982e-07	1.12796e-06	6.64165e-07	4.56768e-06
4.90088	2.70144e-07	2.09356e-06	4.16944e-07	1.13008e-06	6.66291e-07	4.57702e-06
4.90155	2.6436e-07	2.02435e-06	4.07607e-07	1.09837e-06	6.49903e-07	4.4446e-06
4.9022	-4.76971e-06	3.16296e-06	3.51506e-06	3.14978e-06	-7.39382e-07	4.3187e-06
4.90227	-1.41777e-06	2.35523e-06	1.4368e-06	1.75978e-06	1.75203e-07	4.30925e-06
4.9024	2.57327e-07	1.94056e-06	3.96236e-07	1.05983e-06	6.29945e-07	4.28389e-06
4.9036	2.47406e-07	1.8305e-06	3.80506e-07	1.00833e-06	6.02825e-07	4.06956e-06
4.90521	2.35145e-07	1.6926e-06	3.60852e-07	9.4349e-07	5.68719e-07	3.8008e-06
4.90688	2.23097e-07	1.56734e-06	3.41907e-07	8.83317e-07	5.36448e-07	3.55211e-06
4.91021	2.00981e-07	1.35436e-06	3.07688e-07	7.78534e-07	4.79143e-07	3.12071e-06
4.91687	1.6273e-07	1.03104e-06	2.50198e-07	6.13081e-07	3.85646e-07	2.4427e-06
4.92699	1.14992e-07	6.98344e-07	1.81672e-07	4.3312e-07	2.79017e-07	1.70715e-06
4.93801	7.29458e-08	4.70186e-07	1.2512e-07	3.01203e-07	1.96066e-07	1.16552e-06
4.95004	3.44391e-08	3.15586e-07	7.75912e-08	2.05165e-07	1.3135e-07	7.64131e-07
4.96392	-6.10076e-09	2.02296e-07	3.27253e-08	1.29161e-07	7.57565e-08	4.33838e-07
4.97857	-5.01389e-08	1.23071e-07	-1.01215e-08	7.10118e-08	2.86104e-08	1.62433e-07
4.99321	-1.02267e-07	6.62482e-08	-5.45972e-08	2.44805e-08	-1.41581e-08	-8.02932e-08
5.00786	-1.7253e-07	2.03867e-08	-1.07934e-07	-1.82112e-08	-5.91298e-08	-3.37418e-07
5.02251	-2.78397e-07	-2.22854e-08	-1.80639e-07	-6.37424e-08	-1.13765e-07	-6.58829e-07
5.03716	-4.5501e-07	-6.84393e-08	-2.91265e-07	-1.19767e-07	-1.89066e-07	-1.12355e-06
5.05181	-7.82624e-07	-1.25942e-07	-4.77585e-07	-1.97819e-07	-3.04752e-07	-1.88872e-06
5.06646	-1.44993e-06	-2.05834e-07	-8.18134e-07	-3.16885e-07	-4.9747e-07	-3.28825e-06
5.07919	-2.69199e-06	-3.07999e-07	-1.38163e-06	-4.8168e-07	-7.87213e-07	-5.65051e-06
5.08956	-4.84837e-06	-4.31398e-07	-2.25273e-06	-6.95124e-07	-1.19363e-06	-9.42124e-06
5.09835	-8.57973e-06	-5.84288e-07	-3.62648e-06	-9.77482e-07	-1.77545e-06	-1.55434e-05
5.10624	-1.48215e-05	-7.84857e-07	-5.93583e-06	-1.37404e-06	-2.66462e-06	-2.55809e-05
5.11472	-2.28314e-05	-1.11023e-06	-1.06437e-05	-2.06669e-06	-4.36419e-06	-4.10162e-05
5.12277	-2.01839e-05	-1.57981e-06	-1.81586e-05	-3.1316e-06	-7.17129e-06	-5.02251e-05
5.12676	-7.87727e-06	-1.90533e-06	-2.28619e-05	-3.91899e-06	-9.35976e-06	-4.59232e-05
5.13076	9.94715e-06	-2.33978e-06	-2.61228e-05	-5.02897e-06	-1.24952e-05	-3.60396e-05
5.13539	2.41947e-05	-2.99136e-06	-2.33369e-05	-6.77522e-06	-1.72476e-05	-2.61564e-05
5.13857	2.67128e-05	-3.58697e-06	-1.4243e-05	-8.42461e-06	-2.11303e-05	-2.0672e-05
5.14235	2.4036e-05	-4.51927e-06	2.74952e-06	-1.10601e-05	-2.52681e-05	-1.4062e-05
5.14649	1.91545e-05	-5.88291e-06	1.91011e-05	-1.48691e-05	-2.59448e-05	-8.44121e-06
5.15055	1.45155e-05	-7.71791e-06	2.62462e-05	-1.95459e-05	-1.84786e-05	-4.98069e-06
5.15414	1.12236e-05	-9.94337e-06	2.54871e-05	-2.38467e-05	-4.13805e-06	-1.21741e-06
5.15827	8.40137e-06	-1.34154e-05	2.0986e-05	-2.62719e-05	1.38571e-05	3.55726e-06
5.16288	6.12161e-06	-1.84305e-05	1.5517e-05	-2.11227e-05	2.54475e-05	7.53298e-06
5.16617	4.93503e-06	-2.24534e-05	1.2257e-05	-9.74717e-06	2.63239e-05	1.13153e-05
5.17052	3.79153e-06	-2.62446e-05	9.01724e-06	9.97313e-06	2.21943e-05	1.87316e-05
5.17469	2.97463e-06	-2.43838e-05	6.73735e-06	2.35114e-05	1.71449e-05	2.59845e-05
5.17801	2.47767e-06	-1.55941e-05	5.40011e-06	2.67381e-05	1.35645e-05	3.25863e-05
5.18177	2.04066e-06	9.86508e-07	4.27125e-06	2.44763e-05	1.03783e-05	4.2153e-05
5.18589	1.67401e-06	1.77738e-05	3.35847e-06	1.96871e-05	7.79742e-06	5.02907e-05
5.19037	1.36528e-06	2.62579e-05	2.62267e-06	1.45613e-05	5.77328e-06	5.05804e-05
5.19392	1.16884e-06	2.56377e-05	2.17714e-06	1.12883e-05	4.60185e-06	4.48738e-05
5.19806	9.82961e-07	2.10818e-05	1.77474e-06	8.44299e-06	3.59493e-06	3.58774e-05
5.20261	8.2051e-07	1.57749e-05	1.43751e-06	6.23381e-06	2.79183e-06	2.70586e-05
5.20873	6.49665e-07	1.02781e-05	1.09896e-06	4.24182e-06	2.02969e-06	1.82982e-05
5.21457	5.25157e-07	6.83796e-06	8.63013e-07	3.00931e-06	1.52754e-06	1.2763e-05
5.2207	4.2438e-07	4.59111e-06	6.80323e-07	2.1652e-06	1.15969e-06	9.0207e-06
5.22675	3.4697e-07	3.20714e-06	5.45631e-07	1.60932e-06	9.01756e-07	6.61081e-06
5.23348	2.78989e-07	2.23376e-06	4.32121e-07	1.18916e-06	6.94692e-07	4.82872e-06
5.24094	2.19997e-07	1.55417e-06	3.37632e-07	8.74109e-07	5.3025e-07	3.51616e-06
5.24917	1.6865e-07	1.08165e-06	2.59111e-07	6.38875e-07	4.00177e-07	2.54846e-06
5.25848	1.22808e-07	7.4634e-07	1.92548e-07	4.60018e-07	2.95451e-07	1.81717e-06
5.26884	8.17411e-08	5.12361e-07	1.36565e-07	3.26379e-07	2.12363e-07	1.26941e-06
5.28076	4.24003e-08	3.43579e-07	8.70464e-08	2.23085e-07	1.43798e-07	8.39909e-07
5.29418	2.7764e-09	2.23276e-07	4.20806e-08	1.43741e-07	8.68443e-08	4.98719e-07
5.30883	-4.0488e-08	1.37377e-07	-1.20491e-09	8.19631e-08	3.7924e-08	2.15571e-07
5.32347	-9.02255e-08	7.69531e-08	-4.47963e-08	3.36956e-08	-5.21896e-09	-2.95922e-08
5.33812	-1.55588e-07	2.95217e-08	-9.55657e-08	-9.23808e-09	-4.91712e-08	-2.80042e-07
5.35277	-2.51882e-07	-1.32652e-08	-1.63031e-07	-5.3604e-08	-1.01032e-07	-5.82814e-07
5.36742	-4.09201e-07	-5.81145e-08	-2.63486e-07	-1.06662e-07	-1.70775e-07	-1.00824e-06
5.38207	-6.94194e-07	-1.12427e-07	-4.29058e-07	-1.78779e-07	-2.75585e-07	-1.69004e-06
5.39672	-1.27683e-06	-1.87093e-07	-7.32292e-07	-2.88273e-07	-4.50078e-07	-2.93456e-06
5.41136	-2.56236e-06	-2.97967e-07	-1.324e-06	-4.6531e-07	-7.58055e-07	-5.40769e-06
5.42235	-4.70999e-06	-4.24253e-07	-2.19849e-06	-6.82506e-07	-1.16903e-06	-9.18427e-06
5.43136	-8.39676e-06	-5.77554e-07	-3.56047e-06	-9.64756e-07	-1.74846e-06	-1.5248e-05
5.43928	-1.45467e-05	-7.76332e-07	-5.82941e-06	-1.35678e-06	-2.62479e-06	-2.5134e-05
5.44787	-2.27419e-05	-1.1012e-06	-1.05035e-05	-2.04679e-06	-4.31339e-06	-4.07068e-05
5.45585	-2.07673e-05	-1.56156e-06	-1.78667e-05	-3.08824e-06	-7.05211e-06	-5.03359e-05
5.4599	-8.72291e-06	-1.88637e-06	-2.26335e-05	-3.87206e-06	-9.22774e-06	-4.63426e-05
5.46382	8.82399e-06	-2.30629e-06	-2.6034e-05	-4.94156e-06	-1.22501e-05	-3.6708e-05
5.46844	2.37446e-05	-2.94382e-06	-2.38849e-05	-6.64558e-06	-1.69148e-05	-2.66445e-05
5.4716	2.67512e-05	-3.52151e-06	-1.54488e-05	-8.24116e-06	-2.07447e-05	-2.1205e-05
5.47529	2.44473e-05	-4.40948e-06	9.0694e-07	-1.07484e-05	-2.49313e-05	-1.47349e-05
5.47941	1.9658e-05	-5.73571e-06	1.77123e-05	-1.44623e-05	-2.60612e-05	-8.88893e-06
5.48379	1.46201e-05	-7.67505e-06	2.60914e-05	-1.94404e-05	-1.86421e-05	-5.04601e-06
5.48735	1.13212e-05	-9.85768e-06	2.5587e-05	-2.37139e-05	-4.69731e-06	-1.3607e-06
5.4915	8.45919e-06	-1.33147e-05	2.11071e-05	-2.63021e-05	1.35088e-05	3.45827e-06
5.49601	6.19926e-06	-1.81897e-05	1.57268e-05	-2.16663e-05	2.52833e-05	7.35337e-06
5.49928	5.00435e-06	-2.2187e-05	1.24527e-05	-1.06905e-05	2.64209e-05	1.10004e-05
5.50367	3.83313e-06	-2.61829e-05	9.13467e-06	9.21603e-06	2.24078e-05	1.84087e-05
5.50778	3.01484e-06	-2.47298e-05	6.8476e-06	2.30191e-05	1.7426e-05	2.55777e-05
5.5112	2.49673e-06	-1.60753e-05	5.45064e-06	2.67028e-05	1.37043e-05	3.22792e-05
5.51493	2.05848e-06	1.6289e-07	4.31651e-06	2.4653e-05	1.0507e-05	4.16979e-05
5.51904	1.68937e-06	1.70801e-05	3.39614e-06	1.9921e-05	7.90335e-06	4.99899e-05
5.5237	1.36601e-06	2.61917e-05	2.62439e-06	1.45709e-05	5.7781e-06	5.05311e-05
5.52725	1.16948e-06	2.5648e-05	2.17846e-06	1.12972e-05	4.60506e-06	4.48982e-05
5.53139	9.82931e-07	2.10818e-05	1.77469e-06	8.44277e-06	3.59484e-06	3.58771e-05
5.5359	8.21796e-07	1.58154e-05	1.44004e-06	6.24889e-06	2.79754e-06	2.71237e-05
5.54205	6.50101e-07	1.02913e-05	1.09981e-06	4.24655e-06	2.03155e-06	1.83193e-05
5.54787	5.25727e-07	6.85147e-06	8.64055e-07	3.01428e-06	1.52967e-06	1.27852e-05
5.554	4.24852e-07	4.60056e-06	6.81162e-07	2.16886e-06	1.16133e-06	9.03677e-06
5.56005	3.47284e-07	3.21192e-06	5.46159e-07	1.61133e-06	9.02729e-07	6.61943e-06
5.56677	2.79355e-07	2.23861e-06	4.32726e-07	1.19132e-06	6.9578e-07	4.83778e-06
5.57424	2.20199e-07	1.55618e-06	3.37945e-07	8.7508e-07	5.30777e-07	3.52018e-06
5.58244	1.68949e-07	1.08417e-06	2.59562e-07	6.40169e-07	4.0091e-07	2.55376e-06
5.59178	1.22952e-07	7.47255e-07	1.9275e-07	4.60525e-07	2.95759e-07	1.81924e-06
5.6021	8.19919e-08	5.13631e-07	1.36896e-07	3.27128e-07	2.12842e-07	1.27249e-06
5.61406	4.25204e-08	3.4401e-07	8.719e-08	2.2336e-07	1.43988e-07	8.41069e-07
5.62741	3.04754e-09	2.23925e-07	4.23669e-08	1.44191e-07	8.71849e-08	5.00715e-07
5.64206	-4.01931e-08	1.37842e-07	-9.27969e-10	8.23144e-08	3.82182e-08	2.17253e-07
5.65671	-8.98606e-08	7.72934e-08	-4.4496e-08	3.39851e-08	-4.94163e-09	-2.80198e-08
5.67136	-1.55086e-07	2.98094e-08	-9.51943e-08	-8.96029e-09	-4.88678e-08	-2.78299e-07
5.68601	-2.51096e-07	-1.2986e-08	-1.62504e-07	-5.32941e-08	-1.00647e-07	-5.80527e-07
5.70066	-4.07872e-07	-5.7801e-08	-2.62672e-07	-1.0627e-07	-1.70234e-07	-1.00485e-06
5.71531	-6.91638e-07	-1.12019e-07	-4.27637e-07	-1.7821e-07	-2.74723e-07	-1.68423e-06
5.72995	-1.27133e-06	-1.86508e-07	-7.29585e-07	-2.87378e-07	-4.48591e-07	-2.92339e-06
5.7446	-2.60319e-06	-2.98945e-07	-1.33773e-06	-4.67506e-07	-7.63281e-07	-5.47065e-06
5.75768	-5.3904e-06	-4.55387e-07	-2.45571e-06	-7.38766e-07	-1.2818e-06	-1.03221e-05
5.7664	-9.44069e-06	-6.14092e-07	-3.93449e-06	-1.03469e-06	-1.89898e-06	-1.69229e-05
5.77426	-1.61884e-05	-8.2782e-07	-6.49916e-06	-1.46235e-06	-2.87223e-06	-2.785e-05
5.78281	-2.31884e-05	-1.1828e-06	-1.17955e-05	-2.22865e-06	-4.78358e-06	-4.31788e-05
5.79113	-1.53103e-05	-1.7169e-06	-2.0225e-05	-3.45693e-06	-8.06548e-06	-4.87746e-05
5.79484	-1.65844e-06	-2.04903e-06	-2.4336e-05	-4.27817e-06	-1.03714e-05	-4.2693e-05
5.79954	1.73102e-05	-2.62322e-06	-2.56096e-05	-5.78168e-06	-1.45688e-05	-3.1273e-05
5.80445	2.60956e-05	-3.43478e-06	-1.64825e-05	-8.00368e-06	-2.01673e-05	-2.19926e-05
5.80806	2.50186e-05	-4.25562e-06	-1.74757e-06	-1.03143e-05	-2.43785e-05	-1.56773e-05
5.81219	2.0326e-05	-5.5404e-06	1.57056e-05	-1.392e-05	-2.61623e-05	-9.59114e-06
5.81685	1.49038e-05	-7.5364e-06	2.58712e-05	-1.91199e-05	-1.94856e-05	-5.3669e-06
5.82021	1.16942e-05	-9.53246e-06	2.5936e-05	-2.31924e-05	-6.90325e-06	-1.99789e-06
5.82443	8.70351e-06	-1.29385e-05	2.15948e-05	-2.62809e-05	1.19816e-05	3.06044e-06
5.82886	6.40353e-06	-1.75881e-05	1.62678e-05	-2.28309e-05	2.47377e-05	6.99003e-06
5.83207	5.17926e-06	-2.15308e-05	1.29419e-05	-1.30205e-05	2.6694e-05	1.02639e-05
5.83595	4.07369e-06	-2.56187e-05	9.8158e-06	4.62378e-06	2.36264e-05	1.65209e-05
5.84011	3.1948e-06	-2.57709e-05	7.34501e-06	2.04328e-05	1.86458e-05	2.38475e-05
5.84391	2.58396e-06	-1.8112e-05	5.6833e-06	2.64212e-05	1.43441e-05	3.09206e-05
5.84754	2.13603e-06	-3.22726e-06	4.51351e-06	2.53288e-05	1.10654e-05	3.98165e-05
5.85166	1.74679e-06	1.45417e-05	3.53763e-06	2.07825e-05	8.30207e-06	4.89107e-05
5.8564	1.40444e-06	2.58147e-05	2.71383e-06	1.52266e-05	6.01885e-06	5.11784e-05
5.8597	1.2139e-06	2.6288e-05	2.27769e-06	1.20262e-05	4.86159e-06	4.66674e-05
5.86402	1.01232e-06	2.19343e-05	1.83714e-06	8.87188e-06	3.74793e-06	3.74036e-05
5.86825	8.53724e-07	1.68984e-05	1.50535e-06	6.66204e-06	2.95011e-06	2.88696e-05
5.87423	6.79255e-07	1.11924e-05	1.15664e-06	4.5667e-06	2.15684e-06	1.97518e-05
5.88066	5.3658e-07	7.13612e-06	8.84389e-07	3.117e-06	1.5723e-06	1.32464e-05
5.8867	4.34187e-07	4.78604e-06	6.97727e-07	2.24095e-06	1.19382e-06	9.35272e-06
5.89266	3.54562e-07	3.31657e-06	5.5834e-07	1.65652e-06	9.24985e-07	6.81098e-06
5.89693	3.07014e-07	2.58205e-06	4.77762e-07	1.34701e-06	7.75502e-07	5.48934e-06
5.89833	2.93303e-07	2.39274e-06	4.54976e-07	1.26411e-06	7.34222e-07	5.13935e-06
5.9008	2.70875e-07	2.10602e-06	4.18252e-07	1.13535e-06	6.68799e-07	4.5993e-06
5.9022	2.58981e-07	1.96132e-06	3.98944e-07	1.06924e-06	6.34758e-07	4.32325e-06
5.9036	-1.2469e-05	4.32498e-06	7.2164e-06	7.69547e-07	4.11652e-06	3.95844e-06
5.90374	-3.99253e-06	2.64955e-06	2.65734e-06	9.22884e-07	1.77097e-06	4.00821e-06
5.90402	2.44256e-07	1.7917e-06	3.75308e-07	9.90405e-07	5.93586e-07	3.99526e-06
5.905	2.37217e-07	1.70538e-06	3.63677e-07	9.50376e-07	5.72912e-07	3.82956e-06
5.90674	2.23964e-07	1.57497e-06	3.43226e-07	8.87192e-07	5.38618e-07	3.56797e-06
5.90853	2.11626e-07	1.45245e-06	3.24007e-07	8.27469e-07	5.06209e-07	3.32176e-06
5.91211	1.89071e-07	1.24583e-06	2.89477e-07	7.24214e-07	4.49017e-07	2.8976e-06
5.91928	1.50228e-07	9.35397e-07	2.31833e-07	5.62671e-07	3.56444e-07	2.23657e-06
5.92981	1.03435e-07	6.29502e-07	1.65724e-07	3.94238e-07	2.55093e-07	1.54799e-06
5.94109	6.2548e-08	4.23532e-07	1.11848e-07	2.7292e-07	1.77476e-07	1.04832e-06
5.95357	2.39265e-08	2.81813e-07	6.54427e-08	1.83128e-07	1.15727e-07	6.70037e-07
5.96799	-1.7948e-08	1.77222e-07	2.06369e-08	1.1134e-07	6.18503e-08	3.53102e-07
5.98263	-6.34542e-08	1.05626e-07	-2.20316e-08	5.72938e-08	1.65773e-08	9.40113e-08
5.99728	-1.19403e-07	5.279e-08	-6.8158e-08	1.25303e-08	-2.61396e-08	-1.48381e-07
6.01193	-1.97313e-07	8.50309e-09	-1.25595e-07	-3.02805e-08	-7.29571e-08	-4.17642e-07
6.02658	-3.18118e-07	-3.44587e-08	-2.0644e-07	-7.78576e-08	-1.31983e-07	-7.68857e-07
6.04123	-5.25456e-07	-8.28634e-08	-3.33005e-07	-1.38577e-07	-2.15947e-07	-1.29585e-06
6.05588	-9.22678e-07	-1.45378e-07	-5.52349e-07	-2.25846e-07	-3.48647e-07	-2.1949e-06
6.07052	-1.75115e-06	-2.3432e-07	-9.61248e-07	-3.61614e-07	-5.73793e-07	-3.88212e-06
6.08244	-3.20659e-06	-3.41725e-07	-1.59881e-06	-5.3858e-07	-8.92385e-07	-6.57809e-06
6.09229	-5.74747e-06	-4.72956e-07	-2.59366e-06	-7.70044e-07	-1.34345e-06	-1.09276e-05
6.10073	-1.01084e-05	-6.36761e-07	-4.17379e-06	-1.07843e-06	-1.99413e-06	-1.79915e-05
6.1085	-1.71201e-05	-8.57259e-07	-6.88899e-06	-1.52304e-06	-3.01546e-06	-2.94048e-05
6.11675	-2.32344e-05	-1.21435e-06	-1.22913e-05	-2.2993e-06	-4.96721e-06	-4.40065e-05
6.12516	-1.27917e-05	-1.77643e-06	-2.10731e-05	-3.60172e-06	-8.46984e-06	-4.77128e-05
6.12884	1.24542e-06	-2.12375e-06	-2.48397e-05	-4.46875e-06	-1.09078e-05	-4.10946e-05
6.13422	2.11128e-05	-2.82007e-06	-2.45574e-05	-6.30925e-06	-1.59953e-05	-2.85692e-05
6.13828	2.64417e-05	-3.53429e-06	-1.49976e-05	-8.27806e-06	-2.07836e-05	-2.1152e-05
6.142	2.44206e-05	-4.41958e-06	1.11614e-06	-1.07789e-05	-2.49655e-05	-1.46272e-05
6.14611	1.9626e-05	-5.76539e-06	1.74728e-05	-1.45274e-05	-2.57551e-05	-8.94904e-06
6.15119	1.39009e-05	-8.10407e-06	2.61002e-05	-2.03847e-05	-1.58965e-05	-4.38416e-06
6.15483	1.06721e-05	-1.04492e-05	2.48695e-05	-2.45791e-05	-9.05406e-07	-3.9216e-07
6.15888	8.05807e-06	-1.40197e-05	2.02553e-05	-2.6087e-05	1.59931e-05	4.19972e-06
6.16375	5.79075e-06	-1.95066e-05	1.46154e-05	-1.83818e-05	2.59487e-05	8.46653e-06
6.16728	4.60531e-06	-2.37444e-05	1.13219e-05	-4.70724e-06	2.55978e-05	1.30734e-05
6.17145	3.58952e-06	-2.63597e-05	8.44926e-06	1.35823e-05	2.10905e-05	2.03519e-05
6.17591	2.78001e-06	-2.18224e-05	6.21028e-06	2.52647e-05	1.57616e-05	2.81942e-05
6.17917	2.33015e-06	-1.0899e-05	5.01553e-06	2.64406e-05	1.24884e-05	3.53757e-05
6.18357	1.86993e-06	9.09966e-06	3.8422e-06	2.24602e-05	9.16044e-06	4.64325e-05
6.18768	1.53922e-06	2.30267e-05	3.03125e-06	1.75121e-05	6.88389e-06	5.19932e-05
6.19111	1.31953e-06	2.68264e-05	2.51649e-06	1.37855e-05	5.48758e-06	4.99355e-05
6.19481	1.12483e-06	2.48134e-05	2.08056e-06	1.05922e-05	4.35621e-06	4.29672e-05
6.19892	9.50148e-07	2.00506e-05	1.70526e-06	7.97093e-06	3.42589e-06	3.41029e-05
6.2041	7.74875e-07	1.42781e-05	1.34613e-06	5.68e-06	2.58315e-06	2.46622e-05
6.21088	6.00942e-07	8.87791e-06	1.00579e-06	3.74271e-06	1.82909e-06	1.60564e-05
6.21707	4.80968e-07	5.79228e-06	7.81965e-07	2.62281e-06	1.36201e-06	1.104e-05
6.22294	3.93485e-07	4.00014e-06	6.25875e-07	1.93276e-06	1.05383e-06	8.00609e-06
6.2292	3.20163e-07	2.79911e-06	5.00362e-07	1.43671e-06	8.18076e-07	5.87442e-06
6.23627	2.55306e-07	1.94241e-06	3.93674e-07	1.05686e-06	6.26802e-07	4.27505e-06
6.24392	1.99893e-07	1.35694e-06	3.06464e-07	7.77852e-07	4.77882e-07	3.11903e-06
6.25266	1.50253e-07	9.37294e-07	2.31937e-07	5.63379e-07	3.56722e-07	2.23958e-06
6.2622	1.07022e-07	6.49339e-07	1.70583e-07	4.05679e-07	2.62258e-07	1.59488e-06
6.2733	6.63044e-08	4.39793e-07	1.16596e-07	2.82864e-07	1.84068e-07	1.08962e-06
6.28555	2.79024e-08	2.9433e-07	7.00072e-08	1.91329e-07	1.21566e-07	7.05135e-07
6.30005	-1.42434e-08	1.84857e-07	2.43879e-08	1.16796e-07	6.61346e-08	3.77932e-07
6.3147	-5.92301e-08	1.10883e-07	-1.83023e-08	6.14752e-08	2.02934e-08	1.15119e-07
6.32935	-1.13916e-07	5.69062e-08	-6.38599e-08	1.62287e-08	-2.23858e-08	-1.27027e-07
6.344	-1.89271e-07	1.21836e-08	-1.19917e-07	-2.64907e-08	-6.85596e-08	-3.92054e-07
6.35865	-3.05154e-07	-3.06352e-08	-1.98089e-07	-7.33737e-08	-1.26138e-07	-7.3339e-07
6.3733	-5.02162e-07	-7.8265e-08	-3.19323e-07	-1.32517e-07	-2.07209e-07	-1.23948e-06
6.38794	-8.75968e-07	-1.39131e-07	-5.27681e-07	-2.16759e-07	-3.34296e-07	-2.09384e-06
6.40259	-1.65764e-06	-2.25407e-07	-9.16695e-07	-3.47636e-07	-5.49981e-07	-3.69736e-06
6.41539	-3.15527e-06	-3.38147e-07	-1.57667e-06	-5.32603e-07	-8.8148e-07	-6.48417e-06
6.42545	-5.69292e-06	-4.70284e-07	-2.57269e-06	-7.653e-07	-1.3341e-06	-1.08353e-05
6.43399	-1.00561e-05	-6.35034e-07	-4.155e-06	-1.07506e-06	-1.98672e-06	-1.79079e-05
6.44175	-1.70241e-05	-8.54209e-07	-6.84753e-06	-1.51669e-06	-3.00034e-06	-2.92429e-05
6.45001	-2.32135e-05	-1.21088e-06	-1.22365e-05	-2.29156e-06	-4.94719e-06	-4.38996e-05
6.45846	-1.29093e-05	-1.77187e-06	-2.10184e-05	-3.59168e-06	-8.44373e-06	-4.7735e-05
6.46214	1.10428e-06	-2.11962e-06	-2.48067e-05	-4.45894e-06	-1.08812e-05	-4.11622e-05
6.46752	2.10302e-05	-2.81572e-06	-2.45644e-05	-6.29818e-06	-1.59655e-05	-2.86137e-05
6.47163	2.64348e-05	-3.53664e-06	-1.49533e-05	-8.28454e-06	-2.07975e-05	-2.11372e-05
6.47533	2.44247e-05	-4.41822e-06	1.09152e-06	-1.07747e-05	-2.49635e-05	-1.46403e-05
6.47944	1.9641e-05	-5.76188e-06	1.74355e-05	-1.45177e-05	-2.57498e-05	-8.95286e-06
6.48454	1.3887e-05	-8.11363e-06	2.60911e-05	-2.04034e-05	-1.58154e-05	-4.35437e-06
6.4882	1.0649e-05	-1.04737e-05	2.48391e-05	-2.46098e-05	-7.49328e-07	-3.44773e-07
6.49225	8.03929e-06	-1.40512e-05	2.02146e-05	-2.60817e-05	1.61043e-05	4.22515e-06
6.4971	5.78174e-06	-1.95356e-05	1.45914e-05	-1.83207e-05	2.59647e-05	8.48169e-06
6.50063	4.59922e-06	-2.37668e-05	1.1305e-05	-4.62173e-06	2.5582e-05	1.30976e-05
6.50479	3.58709e-06	-2.63538e-05	8.44232e-06	1.36253e-05	2.10761e-05	2.0377e-05
6.50928	2.77512e-06	-2.17264e-05	6.19695e-06	2.52949e-05	1.57253e-05	2.82658e-05
6.51255	2.32576e-06	-1.07336e-05	5.00385e-06	2.64269e-05	1.24551e-05	3.54779e-05
6.51694	1.86652e-06	9.25802e-06	3.83369e-06	2.24168e-05	9.13632e-06	4.65114e-05
6.52105	1.53646e-06	2.31176e-05	3.02467e-06	1.74665e-05	6.86572e-06	5.2011e-05
6.52446	1.3188e-06	2.68342e-05	2.51483e-06	1.37736e-05	5.48318e-06	4.99245e-05
6.52817	1.12399e-06	2.4794e-05	2.07869e-06	1.05784e-05	4.35141e-06	4.29266e-05
6.53227	9.49149e-07	2.00206e-05	1.70321e-06	7.95757e-06	3.42102e-06	3.40516e-05
6.53746	7.74166e-07	1.42527e-05	1.34467e-06	5.67067e-06	2.57971e-06	2.46219e-05
6.54422	6.00848e-07	8.8749e-06	1.0056e-06	3.74163e-06	1.82867e-06	1.60516e-05
6.55043	4.80546e-07	5.78287e-06	7.81199e-07	2.61928e-06	1.36047e-06	1.10244e-05
6.55629	3.93314e-07	3.99708e-06	6.25578e-07	1.93154e-06	1.05326e-06	8.00077e-06
6.56256	3.19918e-07	2.79535e-06	4.99945e-07	1.43511e-06	8.173e-07	5.86762e-06
6.56962	2.55198e-07	1.94119e-06	3.93503e-07	1.05629e-06	6.26506e-07	4.27269e-06
6.57728	1.99694e-07	1.355e-06	3.06154e-07	7.76897e-07	4.77361e-07	3.11511e-06
6.586	1.5018e-07	9.36764e-07	2.31831e-07	5.63097e-07	3.56557e-07	2.23843e-06
6.59557	1.06864e-07	6.48381e-07	1.70363e-07	4.05138e-07	2.61927e-07	1.59267e-06
6.60665	6.62509e-08	4.39559e-07	1.16528e-07	2.82721e-07	1.83973e-07	1.08903e-06
6.61894	2.77515e-08	2.93844e-07	6.9833e-08	1.91012e-07	1.21342e-07	7.03782e-07
6.6334	-1.42902e-08	1.84738e-07	2.43374e-08	1.16714e-07	6.60735e-08	3.77573e-07
6.64805	-5.92844e-08	1.10816e-07	-1.835e-08	6.14222e-08	2.02461e-08	1.1485e-07
6.6627	-1.13984e-07	5.68526e-08	-6.39135e-08	1.61812e-08	-2.24332e-08	-1.27297e-07
6.67735	-1.89374e-07	1.21367e-08	-1.19989e-07	-2.65392e-08	-6.8616e-08	-3.92382e-07
6.692	-3.05312e-07	-3.06834e-08	-1.98191e-07	-7.34295e-08	-1.2621e-07	-7.33826e-07
6.70664	-5.02458e-07	-7.8324e-08	-3.19498e-07	-1.32595e-07	-2.07321e-07	-1.24019e-06
6.72129	-8.76534e-07	-1.39208e-07	-5.27981e-07	-2.1687e-07	-3.3447e-07	-2.09506e-06
6.73594	-1.65073e-06	-2.25148e-07	-9.1408e-07	-3.47113e-07	-5.48863e-07	-3.68594e-06
6.74812	-3.0381e-06	-3.31125e-07	-1.52858e-06	-5.20544e-07	-8.58739e-07	-6.27709e-06
6.75811	-5.44831e-06	-4.59511e-07	-2.48115e-06	-7.45685e-07	-1.29442e-06	-1.04291e-05
6.76667	-9.6102e-06	-6.2012e-07	-3.99549e-06	-1.04617e-06	-1.9236e-06	-1.71956e-05
6.77445	-1.63739e-05	-8.33405e-07	-6.56755e-06	-1.47358e-06	-2.89795e-06	-2.81463e-05
6.78276	-2.31612e-05	-1.17981e-06	-1.1744e-05	-2.22186e-06	-4.76569e-06	-4.30725e-05
6.79119	-1.5038e-05	-1.72051e-06	-2.02904e-05	-3.46722e-06	-8.09699e-06	-4.86131e-05
6.79491	-1.34425e-06	-2.05597e-06	-2.43906e-05	-4.29649e-06	-1.04242e-05	-4.25115e-05
6.79967	1.7665e-05	-2.64279e-06	-2.54838e-05	-5.83429e-06	-1.47096e-05	-3.10055e-05
6.80462	2.61214e-05	-3.47085e-06	-1.5872e-05	-8.10347e-06	-2.03847e-05	-2.17096e-05
6.80824	2.48419e-05	-4.30479e-06	-8.76636e-07	-1.04531e-05	-2.45688e-05	-1.53614e-05
6.81236	2.01344e-05	-5.60083e-06	1.62257e-05	-1.40847e-05	-2.60754e-05	-9.40074e-06
6.81712	1.46278e-05	-7.68457e-06	2.59732e-05	-1.94595e-05	-1.8555e-05	-5.09797e-06
6.82058	1.13908e-05	-9.78815e-06	2.56647e-05	-2.36121e-05	-5.18452e-06	-1.52927e-06
6.82475	8.51407e-06	-1.3234e-05	2.1218e-05	-2.6293e-05	1.31814e-05	3.38645e-06
6.82927	6.23292e-06	-1.80876e-05	1.58144e-05	-2.18396e-05	2.52052e-05	7.32524e-06
6.83253	5.03667e-06	-2.20714e-05	1.25408e-05	-1.10378e-05	2.64663e-05	1.09346e-05
6.83698	3.8382e-06	-2.61845e-05	9.14884e-06	9.14109e-06	2.24304e-05	1.83741e-05
6.841	3.03267e-06	-2.49451e-05	6.89667e-06	2.28328e-05	1.75549e-05	2.53719e-05
6.84439	2.51524e-06	-1.66084e-05	5.50018e-06	2.66843e-05	1.38431e-05	3.19345e-05
6.84812	2.07353e-06	-4.74286e-07	4.35433e-06	2.47868e-05	1.06136e-05	4.1354e-05
6.85225	1.69941e-06	1.6474e-05	3.42178e-06	2.00709e-05	7.97744e-06	4.96435e-05
6.85734	1.34881e-06	2.61675e-05	2.58535e-06	1.42822e-05	5.67522e-06	5.00591e-05
6.8609	1.15334e-06	2.53776e-05	2.14297e-06	1.10408e-05	4.51449e-06	4.42291e-05
6.86501	9.71556e-07	2.07332e-05	1.75052e-06	8.2771e-06	3.53572e-06	3.52681e-05
6.86962	8.09138e-07	1.53976e-05	1.41455e-06	6.09156e-06	2.73881e-06	2.64517e-05
6.87574	6.41391e-07	1.00296e-05	1.08296e-06	4.15351e-06	1.99476e-06	1.79022e-05
6.88157	5.19019e-07	6.68673e-06	8.5167e-07	2.954e-06	1.50414e-06	1.25156e-05
6.88769	4.19789e-07	4.50059e-06	6.72189e-07	2.12993e-06	1.14376e-06	8.86626e-06
6.89375	3.40749e-07	3.08446e-06	5.34612e-07	1.56154e-06	8.80179e-07	6.40154e-06
6.8954	3.22564e-07	2.80349e-06	5.03755e-07	1.443e-06	8.22907e-07	5.89571e-06
6.8987	2.89694e-07	2.34765e-06	4.49121e-07	1.24381e-06	7.23863e-07	5.05413e-06
6.9001	2.77343e-07	2.18044e-06	4.28546e-07	1.16963e-06	6.86663e-07	4.74263e-06
6.9008	2.53261e-07	2.05118e-06	3.97064e-07	1.09873e-06	6.41895e-07	4.44213e-06
6.90083	2.66672e-07	2.08808e-06	4.13004e-07	1.12487e-06	6.61747e-07	4.55438e-06
6.90086	2.70038e-07	2.09505e-06	4.169e-07	1.13056e-06	6.66395e-07	4.57894e-06
6.90164	2.6358e-07	2.01497e-06	4.06344e-07	1.09408e-06	6.47683e-07	4.42666e-06
6.9022	5.28717e-06	7.54475e-07	-2.71707e-06	-1.01372e-06	2.00797e-06	4.31882e-06
6.90226	1.93459e-06	1.55314e-06	-6.40472e-07	3.72288e-07	1.09116e-06	4.31071e-06
6.90237	2.57552e-07	1.9432e-06	3.96598e-07	1.06104e-06	6.30578e-07	4.28897e-06
6.9036	2.47398e-07	1.83013e-06	3.8048e-07	1.00818e-06	6.02761e-07	4.06895e-06
6.90534	2.34185e-07	1.68237e-06	3.59335e-07	9.38616e-07	5.66121e-07	3.78063e-06
6.90714	2.21263e-07	1.54886e-06	3.39042e-07	8.74353e-07	5.31602e-07	3.51512e-06
6.91074	1.97689e-07	1.32447e-06	3.02659e-07	7.63558e-07	4.70831e-07	3.0592e-06
6.91793	1.57219e-07	9.88813e-07	2.42098e-07	5.90832e-07	3.72762e-07	2.35172e-06
6.92829	1.09591e-07	6.65534e-07	1.7418e-07	4.14682e-07	2.67724e-07	1.63171e-06
6.93932	6.84746e-08	4.49592e-07	1.1937e-07	2.88795e-07	1.87959e-07	1.11419e-06
6.95156	2.98875e-08	3.00561e-07	7.22873e-08	1.95416e-07	1.2448e-07	7.22632e-07
6.96567	-1.11738e-08	1.9116e-07	2.74931e-08	1.21304e-07	6.96775e-08	3.9846e-07
6.98031	-5.57779e-08	1.15382e-07	-1.52182e-08	6.50179e-08	2.34053e-08	1.32809e-07
6.99496	-1.09451e-07	6.03737e-08	-6.03342e-08	1.9317e-08	-1.92796e-08	-1.09374e-07
7.00961	-1.82828e-07	1.52577e-08	-1.15331e-07	-2.33645e-08	-6.49736e-08	-3.7124e-07
7.02426	-2.94769e-07	-2.74774e-08	-1.91352e-07	-6.9702e-08	-1.21389e-07	-7.0469e-07
7.03891	-4.83797e-07	-7.45233e-08	-3.08456e-07	-1.27632e-07	-2.00219e-07	-1.19463e-06
7.05356	-8.39266e-07	-1.34062e-07	-5.0811e-07	-2.09439e-07	-3.22817e-07	-2.01369e-06
7.06821	-1.57057e-06	-2.17648e-07	-8.76098e-07	-3.35304e-07	-5.28661e-07	-3.52828e-06
7.08058	-2.89832e-06	-3.21957e-07	-1.46961e-06	-5.05088e-07	-8.30182e-07	-6.02515e-06
7.09072	-5.20916e-06	-4.48568e-07	-2.39067e-06	-7.25904e-07	-1.25476e-06	-1.00291e-05
7.09936	-9.19522e-06	-6.05875e-07	-3.84695e-06	-1.01878e-06	-1.86426e-06	-1.65311e-05
7.10719	-1.57656e-05	-8.14255e-07	-6.31521e-06	-1.43416e-06	-2.80511e-06	-2.71343e-05
7.11557	-2.31167e-05	-1.15217e-06	-1.13055e-05	-2.15991e-06	-4.60453e-06	-4.23388e-05
7.12381	-1.73721e-05	-1.66189e-06	-1.94186e-05	-3.32602e-06	-7.70491e-06	-4.94835e-05
7.12761	-4.13052e-06	-1.99022e-06	-2.37939e-05	-4.13054e-06	-9.95582e-06	-4.4001e-05
7.13199	1.45499e-05	-2.49837e-06	-2.61179e-05	-5.44763e-06	-1.36593e-05	-3.31733e-05
7.13672	2.56795e-05	-3.22794e-06	-2.00074e-05	-7.42738e-06	-1.88599e-05	-2.38431e-05
7.14004	2.60771e-05	-3.92022e-06	-7.97792e-06	-9.36499e-06	-2.28844e-05	-1.80704e-05
7.1444	2.16755e-05	-5.14735e-06	1.16321e-05	-1.28338e-05	-2.62964e-05	-1.09699e-05
7.14859	1.66276e-05	-6.7467e-06	2.43014e-05	-1.71801e-05	-2.36221e-05	-6.61989e-06
7.15177	1.32731e-05	-8.39227e-06	2.67241e-05	-2.10554e-05	-1.44849e-05	-3.9353e-06
7.15566	1.00742e-05	-1.11066e-05	2.40127e-05	-2.52967e-05	2.98764e-06	6.71252e-07
7.15984	7.52713e-06	-1.49777e-05	1.90626e-05	-2.58163e-05	1.92872e-05	5.08283e-06
7.16404	5.66739e-06	-1.98618e-05	1.42909e-05	-1.77059e-05	2.63206e-05	8.71126e-06
7.16761	4.50809e-06	-2.41135e-05	1.10483e-05	-3.17232e-06	2.53146e-05	1.35852e-05
7.17171	3.53809e-06	-2.62462e-05	8.3043e-06	1.44559e-05	2.07841e-05	2.08362e-05
7.17649	2.69673e-06	-2.01118e-05	5.98602e-06	2.56818e-05	1.51514e-05	2.94041e-05
7.17986	2.25037e-06	-7.91317e-06	4.8071e-06	2.61018e-05	1.18974e-05	3.71435e-05
7.18416	1.81725e-06	1.1503e-05	3.71115e-06	2.17718e-05	8.79004e-06	4.75933e-05
7.1884	1.4891e-06	2.44353e-05	2.91217e-06	1.66709e-05	6.55666e-06	5.20641e-05
7.19155	1.2935e-06	2.6894e-05	2.45717e-06	1.33498e-05	5.33061e-06	4.9325e-05
7.19539	1.09824e-06	2.42118e-05	2.02228e-06	1.0173e-05	4.20865e-06	4.1714e-05
7.19955	9.25887e-07	1.92833e-05	1.65478e-06	7.63675e-06	3.30499e-06	3.28057e-05
7.20501	7.48331e-07	1.33943e-05	1.29285e-06	5.35766e-06	2.4615e-06	2.32546e-05
7.21155	5.85751e-07	8.43771e-06	9.76672e-07	3.58628e-06	1.76631e-06	1.53527e-05
7.21729	4.77049e-07	5.69865e-06	7.7477e-07	2.58832e-06	1.34728e-06	1.08861e-05
7.22333	3.88409e-07	3.911e-06	6.1708e-07	1.8968e-06	1.03706e-06	7.85035e-06
7.22965	3.15665e-07	2.73252e-06	4.92786e-07	1.4082e-06	8.04139e-07	5.75331e-06
7.23671	2.51687e-07	1.90062e-06	3.87881e-07	1.03752e-06	6.16719e-07	4.19443e-06
7.24449	1.96341e-07	1.32329e-06	3.00988e-07	7.6121e-07	4.68744e-07	3.05057e-06
7.25317	1.47617e-07	9.17873e-07	2.28103e-07	5.53045e-07	3.50682e-07	2.19732e-06
7.26293	1.04124e-07	6.32337e-07	1.66598e-07	3.96027e-07	2.56298e-07	1.55538e-06
7.27395	6.41468e-08	4.30581e-07	1.13881e-07	2.77218e-07	1.80314e-07	1.06614e-06
7.28689	2.40103e-08	2.82497e-07	6.55857e-08	1.83519e-07	1.15961e-07	6.71573e-07
7.30154	-1.85913e-08	1.7605e-07	2.00068e-08	1.10479e-07	6.11538e-08	3.49098e-07
7.31619	-6.41892e-08	1.04733e-07	-2.26766e-08	5.65799e-08	1.59388e-08	9.03863e-08
7.33083	-1.20365e-07	5.20877e-08	-6.89072e-08	1.18947e-08	-2.67895e-08	-1.5208e-07
7.34548	-1.98727e-07	7.86986e-09	-1.26589e-07	-3.09368e-08	-7.37231e-08	-4.22107e-07
7.36013	-3.20414e-07	-3.51216e-08	-2.07912e-07	-7.86401e-08	-1.33009e-07	-7.75098e-07
7.37478	-5.29598e-07	-8.36653e-08	-3.35426e-07	-1.3964e-07	-2.17486e-07	-1.30582e-06
7.38943	-9.31051e-07	-1.46476e-07	-5.56745e-07	-2.2745e-07	-3.51192e-07	-2.21291e-06
7.40408	-1.77198e-06	-2.36065e-07	-9.70768e-07	-3.64422e-07	-5.78712e-07	-3.92195e-06
7.41612	-3.27422e-06	-3.45745e-07	-1.6265e-06	-5.45493e-07	-9.05445e-07	-6.6974e-06
7.42599	-5.8892e-06	-4.79082e-07	-2.64643e-06	-7.81236e-07	-1.3662e-06	-1.11621e-05
7.43442	-1.03593e-05	-6.45014e-07	-4.26369e-06	-1.0945e-06	-2.02946e-06	-1.8392e-05
7.44218	-1.74833e-05	-8.69102e-07	-7.05109e-06	-1.54772e-06	-3.07447e-06	-3.00257e-05
7.45041	-2.38518e-05	-1.22715e-06	-1.24877e-05	-2.32606e-06	-5.03153e-06	-4.49242e-05
7.45779	-1.57776e-05	-1.71123e-06	-2.01749e-05	-3.44353e-06	-8.02822e-06	-4.91355e-05
7.46133	-2.48439e-06	-2.02995e-06	-2.41708e-05	-4.23002e-06	-1.02354e-05	-4.31506e-05
7.46605	1.68046e-05	-2.60101e-06	-2.56981e-05	-5.72214e-06	-1.44071e-05	-3.16237e-05
7.47094	2.60571e-05	-3.40153e-06	-1.70917e-05	-7.90989e-06	-1.99626e-05	-2.23086e-05
7.4745	2.5221e-05	-4.19718e-06	-2.81579e-06	-1.0148e-05	-2.41463e-05	-1.60863e-05
7.47866	2.05746e-05	-5.46685e-06	1.50086e-05	-1.37183e-05	-2.62228e-05	-9.82473e-06
7.48325	1.51796e-05	-7.39714e-06	2.5706e-05	-1.87907e-05	-2.02756e-05	-5.57791e-06
7.48658	1.19532e-05	-9.33027e-06	2.61298e-05	-2.28371e-05	-8.25114e-06	-2.3355e-06
7.49085	8.85015e-06	-1.27131e-05	2.18783e-05	-2.62587e-05	1.10453e-05	2.802e-06
7.49516	6.56015e-06	-1.7152e-05	1.66811e-05	-2.36238e-05	2.42226e-05	6.68801e-06
7.49837	5.30095e-06	-2.10769e-05	1.32835e-05	-1.44802e-05	2.67589e-05	9.78621e-06
7.50218	4.18345e-06	-2.52779e-05	1.01268e-05	2.59628e-06	2.41081e-05	1.57368e-05
7.50632	3.28176e-06	-2.59932e-05	7.58702e-06	1.89849e-05	1.92105e-05	2.3071e-05
7.51046	2.60246e-06	-1.8367e-05	5.73329e-06	2.62585e-05	1.44763e-05	3.07034e-05
7.51404	2.15353e-06	-3.99452e-06	4.55842e-06	2.54689e-05	1.11931e-05	3.93795e-05
7.51817	1.75995e-06	1.39961e-05	3.56978e-06	2.0974e-05	8.39209e-06	4.86919e-05
7.52281	1.42017e-06	2.56481e-05	2.75024e-06	1.54923e-05	6.11656e-06	5.14274e-05
7.52604	1.23115e-06	2.647e-05	2.31624e-06	1.2309e-05	4.96158e-06	4.7288e-05
7.53044	1.0227e-06	2.22233e-05	1.85937e-06	9.02626e-06	3.80281e-06	3.79345e-05
7.53456	8.66506e-07	1.733e-05	1.53172e-06	6.83346e-06	3.01254e-06	2.95743e-05
7.54131	6.69514e-07	1.09025e-05	1.1379e-06	4.4648e-06	2.11621e-06	1.92909e-05
7.54739	5.35042e-07	7.0917e-06	8.81448e-07	3.10128e-06	1.56597e-06	1.31754e-05
7.55354	4.31592e-07	4.73455e-06	6.93124e-07	2.22093e-06	1.18479e-06	9.26498e-06
7.55947	3.53942e-07	3.31956e-06	5.57547e-07	1.65605e-06	9.24072e-07	6.81117e-06
7.56619	2.84692e-07	2.30721e-06	4.41454e-07	1.22198e-06	7.11328e-07	4.96666e-06
7.57353	2.2524e-07	1.6087e-06	3.45866e-07	9.0026e-07	5.4427e-07	3.62433e-06
7.58174	1.72945e-07	1.11705e-06	2.65524e-07	6.57106e-07	4.10542e-07	2.62317e-06
7.59088	1.26989e-07	7.73979e-07	1.98478e-07	4.75209e-07	3.0457e-07	1.87923e-06
7.60153	8.42699e-08	5.26421e-07	1.40005e-07	3.34493e-07	2.17445e-07	1.30263e-06
7.61495	3.99291e-08	3.36408e-07	8.42616e-08	2.1828e-07	1.40305e-07	8.19185e-07
7.6296	-3.23553e-09	2.09349e-07	3.57791e-08	1.34018e-07	7.94149e-08	4.55326e-07
7.64425	-4.70063e-08	1.27548e-07	-7.25481e-09	7.44665e-08	3.15753e-08	1.79329e-07
7.65889	-9.83239e-08	6.96302e-08	-5.14138e-08	2.7418e-08	-1.12813e-08	-6.39708e-08
7.67354	-1.66935e-07	2.33006e-08	-1.03878e-07	-1.53204e-08	-5.5891e-08	-3.18724e-07
7.68819	-2.69585e-07	-1.93769e-08	-1.74825e-07	-6.04437e-08	-1.09589e-07	-6.3382e-07
7.70284	-4.39666e-07	-6.50754e-08	-2.8202e-07	-1.15463e-07	-1.83017e-07	-1.08524e-06
7.71749	-7.5278e-07	-1.21503e-07	-4.61331e-07	-1.91523e-07	-2.95047e-07	-1.82219e-06
7.73214	-1.40524e-06	-2.00335e-07	-7.9492e-07	-3.08672e-07	-4.84215e-07	-3.19339e-06
7.74679	-2.88462e-06	-3.19319e-07	-1.46038e-06	-5.01232e-07	-8.24275e-07	-5.98982e-06
7.75803	-5.49083e-06	-4.60091e-07	-2.49398e-06	-7.47207e-07	-1.29863e-06	-1.04907e-05
7.76719	-1.00148e-05	-6.32989e-07	-4.13928e-06	-1.07143e-06	-1.97961e-06	-1.78381e-05
7.77509	-1.70449e-05	-8.55144e-07	-6.86529e-06	-1.51889e-06	-3.00628e-06	-2.92905e-05
7.7835	-2.31839e-05	-1.2196e-06	-1.2378e-05	-2.31137e-06	-4.99942e-06	-4.40923e-05
7.79193	-1.24045e-05	-1.78553e-06	-2.11966e-05	-3.62383e-06	-8.53147e-06	-4.75419e-05
7.79561	1.71975e-06	-2.13517e-06	-2.49277e-05	-4.49782e-06	-1.09898e-05	-4.08307e-05
7.80098	2.13832e-05	-2.83396e-06	-2.44871e-05	-6.34639e-06	-1.60958e-05	-2.838e-05
7.80496	2.64682e-05	-3.53478e-06	-1.50149e-05	-8.2791e-06	-2.07885e-05	-2.11491e-05
7.80868	2.44059e-05	-4.42346e-06	1.18054e-06	-1.07899e-05	-2.49768e-05	-1.46038e-05
7.8128	1.96061e-05	-5.77214e-06	1.75162e-05	-1.45453e-05	-2.57381e-05	-8.93322e-06
7.81789	1.38697e-05	-8.12315e-06	2.61004e-05	-2.04254e-05	-1.57741e-05	-4.35253e-06
7.82153	1.06433e-05	-1.04775e-05	2.48333e-05	-2.46165e-05	-7.27706e-07	-3.45239e-07
7.82558	8.0394e-06	-1.40543e-05	2.02143e-05	-2.60701e-05	1.61051e-05	4.23442e-06
7.83047	5.77197e-06	-1.95706e-05	1.45639e-05	-1.82058e-05	2.59655e-05	8.52496e-06
7.83402	4.58642e-06	-2.38178e-05	1.12683e-05	-4.39837e-06	2.55441e-05	1.31826e-05
7.83817	3.57772e-06	-2.63544e-05	8.41619e-06	1.37886e-05	2.10225e-05	2.04506e-05
7.84266	2.76829e-06	-2.16183e-05	6.17879e-06	2.53397e-05	1.56772e-05	2.83457e-05
7.84593	2.31946e-06	-1.05317e-05	4.98772e-06	2.64053e-05	1.24101e-05	3.55909e-05
7.8503	1.86376e-06	9.38181e-06	3.82679e-06	2.23822e-05	9.1168e-06	4.65713e-05
7.85444	1.53263e-06	2.32283e-05	3.01546e-06	1.74006e-05	6.8402e-06	5.20172e-05
7.85784	1.3161e-06	2.68429e-05	2.50856e-06	1.37267e-05	5.4664e-06	4.98606e-05
7.86155	1.12146e-06	2.47423e-05	2.07318e-06	1.05392e-05	4.33752e-06	4.28137e-05
7.86566	9.47394e-07	1.99626e-05	1.69947e-06	7.93198e-06	3.41188e-06	3.39533e-05
7.87089	7.71286e-07	1.41594e-05	1.33894e-06	5.63652e-06	2.56675e-06	2.44729e-05
7.87765	5.98729e-07	8.81509e-06	1.00157e-06	3.72027e-06	1.82004e-06	1.59557e-05
7.88385	4.79067e-07	5.74937e-06	7.78509e-07	2.60675e-06	1.35503e-06	1.09687e-05
7.88972	3.92087e-07	3.97458e-06	6.2343e-07	1.92256e-06	1.04912e-06	7.96177e-06
7.89599	3.22547e-07	2.73198e-06	5.00832e-07	1.41704e-06	8.13362e-07	5.78575e-06
7.89758	2.98965e-07	2.48312e-06	4.64961e-07	1.30308e-06	7.53096e-07	5.30322e-06
7.8997	2.80006e-07	2.22579e-06	4.33401e-07	1.18915e-06	6.96022e-07	4.82437e-06
7.9022	2.59552e-07	1.96264e-06	3.99616e-07	1.07028e-06	6.35578e-07	4.32766e-06
7.9036	-5.15272e-06	6.93741e-06	4.49474e-06	-2.24953e-06	1.14725e-06	5.17713e-06
7.90374	-1.55037e-06	3.52974e-06	1.75415e-06	-7.68734e-08	7.86218e-07	4.44286e-06
7.90402	2.44484e-07	1.79233e-06	3.75578e-07	9.90848e-07	5.93922e-07	3.99716e-06
7.90444	2.4088e-07	1.75539e-06	3.69983e-07	9.73222e-07	5.84461e-07	3.92393e-06
7.905	2.30144e-07	1.68579e-06	3.55292e-07	9.36613e-07	5.62482e-07	3.77033e-06
7.90506	2.33734e-07	1.69617e-06	3.59566e-07	9.43758e-07	5.67835e-07	3.80107e-06
7.90517	2.3538e-07	1.69499e-06	3.61228e-07	9.44678e-07	5.69363e-07	3.80564e-06
7.90674	2.2397e-07	1.57498e-06	3.43234e-07	8.87203e-07	5.38627e-07	3.56801e-06
7.90853	2.11623e-07	1.45244e-06	3.24004e-07	8.27463e-07	5.06204e-07	3.32174e-06
7.91211	1.89072e-07	1.24583e-06	2.89479e-07	7.24216e-07	4.49019e-07	2.89761e-06
7.91928	1.50227e-07	9.35392e-07	2.31832e-07	5.62668e-07	3.56443e-07	2.23656e-06
7.9298	1.03445e-07	6.29552e-07	1.65737e-07	3.94267e-07	2.55111e-07	1.54811e-06
7.94109	6.25549e-08	4.23562e-07	1.11856e-07	2.72938e-07	1.77489e-07	1.0484e-06
7.95357	2.39323e-08	2.8183e-07	6.54494e-08	1.8314e-07	1.15735e-07	6.70087e-07
7.96798	-1.79399e-08	1.77238e-07	2.0645e-08	1.11351e-07	6.18594e-08	3.53154e-07
7.98263	-6.3445e-08	1.05637e-07	-2.20235e-08	5.73029e-08	1.65853e-08	9.4057e-08
7.99728	-1.19391e-07	5.27989e-08	-6.81486e-08	1.25383e-08	-2.61314e-08	-1.48334e-07
8.01193	-1.97295e-07	8.51108e-09	-1.25582e-07	-3.02723e-08	-7.29475e-08	-4.17586e-07
8.02658	-3.18089e-07	-3.44503e-08	-2.06421e-07	-7.78477e-08	-1.3197e-07	-7.68778e-07
8.04123	-5.25404e-07	-8.28533e-08	-3.32975e-07	-1.38564e-07	-2.15928e-07	-1.29573e-06
8.05587	-9.22573e-07	-1.45364e-07	-5.52294e-07	-2.25825e-07	-3.48615e-07	-2.19467e-06
8.07052	-1.75092e-06	-2.34299e-07	-9.61142e-07	-3.61582e-07	-5.73736e-07	-3.88168e-06
8.08244	-3.20619e-06	-3.417e-07	-1.59864e-06	-5.38537e-07	-8.92305e-07	-6.57737e-06
8.09229	-5.74678e-06	-4.72926e-07	-2.59341e-06	-7.6999e-07	-1.34334e-06	-1.09265e-05
8.10073	-1.01072e-05	-6.36721e-07	-4.17337e-06	-1.07836e-06	-1.99396e-06	-1.79896e-05
8.1085	-1.71184e-05	-8.57205e-07	-6.88826e-06	-1.52293e-06	-3.0152e-06	-2.9402e-05
8.11675	-2.32343e-05	-1.21427e-06	-1.22901e-05	-2.29913e-06	-4.96676e-06	-4.40045e-05
8.12516	-1.27966e-05	-1.77632e-06	-2.10716e-05	-3.60145e-06	-8.46906e-06	-4.7715e-05
8.12884	1.23949e-06	-2.12361e-06	-2.48386e-05	-4.46841e-06	-1.09068e-05	-4.10979e-05
8.13421	2.11098e-05	-2.81994e-06	-2.45579e-05	-6.3089e-06	-1.59943e-05	-2.85712e-05
8.13829	2.64413e-05	-3.53434e-06	-1.49965e-05	-8.2782e-06	-2.07839e-05	-2.11515e-05
8.142	2.44204e-05	-4.41963e-06	1.11696e-06	-1.0779e-05	-2.49657e-05	-1.46269e-05
8.14611	1.96258e-05	-5.76545e-06	1.74733e-05	-1.45275e-05	-2.57551e-05	-8.94887e-06
8.15119	1.39009e-05	-8.10406e-06	2.61003e-05	-2.03846e-05	-1.58967e-05	-4.38421e-06
8.15483	1.06721e-05	-1.04492e-05	2.48695e-05	-2.45791e-05	-9.05531e-07	-3.92208e-07
8.15888	8.05809e-06	-1.40197e-05	2.02553e-05	-2.6087e-05	1.59929e-05	4.1997e-06
8.16375	5.79075e-06	-1.95067e-05	1.46154e-05	-1.83816e-05	2.59487e-05	8.46659e-06
8.16728	4.60529e-06	-2.37445e-05	1.13218e-05	-4.70692e-06	2.55978e-05	1.30735e-05
8.17145	3.58951e-06	-2.63597e-05	8.44922e-06	1.35826e-05	2.10904e-05	2.0352e-05
8.17591	2.78e-06	-2.18223e-05	6.21026e-06	2.52648e-05	1.57615e-05	2.81943e-05
8.17917	2.33014e-06	-1.08988e-05	5.01551e-06	2.64406e-05	1.24883e-05	3.53758e-05
8.18357	1.86993e-06	9.09974e-06	3.8422e-06	2.24602e-05	9.16042e-06	4.64325e-05
8.18768	1.53921e-06	2.30268e-05	3.03124e-06	1.7512e-05	6.88386e-06	5.19931e-05
8.19111	1.31953e-06	2.68264e-05	2.51648e-06	1.37854e-05	5.48755e-06	4.99354e-05
8.19481	1.12483e-06	2.48134e-05	2.08055e-06	1.05921e-05	4.35619e-06	4.29671e-05
8.19892	9.50146e-07	2.00506e-05	1.70526e-06	7.9709e-06	3.42587e-06	3.41027e-05
8.2041	7.74871e-07	1.42779e-05	1.34613e-06	5.67995e-06	2.58313e-06	2.4662e-05
8.21088	6.00939e-07	8.87781e-06	1.00578e-06	3.74267e-06	1.82908e-06	1.60563e-05
8.21707	4.80966e-07	5.79223e-06	7.81961e-07	2.62279e-06	1.362e-06	1.104e-05
8.22294	3.93484e-07	4.0001e-06	6.25871e-07	1.93275e-06	1.05382e-06	8.00602e-06
8.2292	3.20161e-07	2.79909e-06	5.0036e-07	1.4367e-06	8.18072e-07	5.87438e-06
8.23627	2.55304e-07	1.94239e-06	3.93672e-07	1.05685e-06	6.26798e-07	4.27501e-06
8.24392	1.99892e-07	1.35693e-06	3.06462e-07	7.77847e-07	4.77879e-07	3.11901e-06
8.25266	1.50252e-07	9.37285e-07	2.31935e-07	5.63374e-07	3.56719e-07	2.23956e-06
8.2622	1.07021e-07	6.49334e-07	1.70582e-07	4.05676e-07	2.62257e-07	1.59487e-06
8.2733	6.63033e-08	4.39788e-07	1.16594e-07	2.82861e-07	1.84066e-07	1.08961e-06
8.28555	2.79016e-08	2.94328e-07	7.00063e-08	1.91327e-07	1.21565e-07	7.05128e-07
8.30005	-1.42448e-08	1.84855e-07	2.43865e-08	1.16794e-07	6.61331e-08	3.77923e-07
8.3147	-5.92316e-08	1.10881e-07	-1.83036e-08	6.14737e-08	2.02921e-08	1.15112e-07
8.32935	-1.13918e-07	5.69048e-08	-6.38614e-08	1.62274e-08	-2.23871e-08	-1.27034e-07
8.344	-1.89273e-07	1.21823e-08	-1.19918e-07	-2.64921e-08	-6.85611e-08	-3.92063e-07
8.35865	-3.05158e-07	-3.06365e-08	-1.98092e-07	-7.33754e-08	-1.2614e-07	-7.33403e-07
8.3733	-5.0217e-07	-7.82666e-08	-3.19328e-07	-1.32519e-07	-2.07212e-07	-1.2395e-06
8.38794	-8.75984e-07	-1.39133e-07	-5.2769e-07	-2.16762e-07	-3.34301e-07	-2.09387e-06
8.40259	-1.65768e-06	-2.2541e-07	-9.16713e-07	-3.47641e-07	-5.4999e-07	-3.69743e-06
8.41539	-3.1554e-06	-3.38155e-07	-1.57673e-06	-5.32617e-07	-8.81505e-07	-6.4844e-06
8.42545	-5.69317e-06	-4.70295e-07	-2.57279e-06	-7.65319e-07	-1.33414e-06	-1.08357e-05
8.43399	-1.00565e-05	-6.35049e-07	-4.15515e-06	-1.07509e-06	-1.98678e-06	-1.79086e-05
8.44175	-1.70247e-05	-8.54229e-07	-6.8478e-06	-1.51674e-06	-3.00044e-06	-2.92439e-05
8.45001	-2.32135e-05	-1.21091e-06	-1.2237e-05	-2.29163e-06	-4.94736e-06	-4.39004e-05
8.45846	-1.29075e-05	-1.77191e-06	-2.1019e-05	-3.59178e-06	-8.44402e-06	-4.77342e-05
8.46214	1.10648e-06	-2.11967e-06	-2.48072e-05	-4.45907e-06	-1.08815e-05	-4.1161e-05
8.46752	2.10313e-05	-2.81577e-06	-2.45643e-05	-6.29831e-06	-1.59659e-05	-2.86129e-05
8.47163	2.6435e-05	-3.53662e-06	-1.49538e-05	-8.28449e-06	-2.07974e-05	-2.11373e-05
8.47533	2.44248e-05	-4.41821e-06	1.09121e-06	-1.07747e-05	-2.49635e-05	-1.46404e-05
8.47944	1.96411e-05	-5.76186e-06	1.74353e-05	-1.45176e-05	-2.57499e-05	-8.95292e-06
8.48454	1.3887e-05	-8.11363e-06	2.60911e-05	-2.04034e-05	-1.58155e-05	-4.35438e-06
8.4882	1.0649e-05	-1.04737e-05	2.48391e-05	-2.46097e-05	-7.49427e-07	-3.44798e-07
8.49225	8.03929e-06	-1.40512e-05	2.02146e-05	-2.60818e-05	1.61042e-05	4.22514e-06
8.4971	5.78175e-06	-1.95355e-05	1.45915e-05	-1.83208e-05	2.59647e-05	8.48164e-06
8.50063	4.59923e-06	-2.37668e-05	1.1305e-05	-4.62197e-06	2.5582e-05	1.30975e-05
8.50479	3.5871e-06	-2.63538e-05	8.44235e-06	1.36252e-05	2.10761e-05	2.03769e-05
8.50928	2.77513e-06	-2.17266e-05	6.19698e-06	2.52948e-05	1.57254e-05	2.82657e-05
8.51255	2.32577e-06	-1.07339e-05	5.00387e-06	2.64269e-05	1.24551e-05	3.54778e-05
8.51694	1.86653e-06	9.25782e-06	3.8337e-06	2.24169e-05	9.13635e-06	4.65113e-05
8.52105	1.53646e-06	2.31174e-05	3.02468e-06	1.74666e-05	6.86575e-06	5.20109e-05
8.52446	1.3188e-06	2.68341e-05	2.51483e-06	1.37736e-05	5.4832e-06	4.99246e-05
8.52817	1.124e-06	2.47941e-05	2.07869e-06	1.05785e-05	4.35142e-06	4.29267e-05
8.53227	9.49151e-07	2.00207e-05	1.70322e-06	7.95761e-06	3.42103e-06	3.40517e-05
8.53746	7.74169e-07	1.42528e-05	1.34467e-06	5.67071e-06	2.57972e-06	2.46221e-05
8.54422	6.0085e-07	8.87495e-06	1.0056e-06	3.74165e-06	1.82868e-06	1.60517e-05
8.55043	4.80547e-07	5.78291e-06	7.81202e-07	2.61929e-06	1.36047e-06	1.10244e-05
8.55629	3.93315e-07	3.9971e-06	6.2558e-07	1.93155e-06	1.05326e-06	8.00081e-06
8.56256	3.19919e-07	2.79536e-06	4.99947e-07	1.43511e-06	8.17303e-07	5.86764e-06
8.56962	2.55199e-07	1.9412e-06	3.93504e-07	1.0563e-06	6.26509e-07	4.27271e-06
8.57728	1.99695e-07	1.35501e-06	3.06156e-07	7.769e-07	4.77363e-07	3.11512e-06
8.586	1.50181e-07	9.36769e-07	2.31832e-07	5.63099e-07	3.56559e-07	2.23844e-06
8.59557	1.06864e-07	6.48384e-07	1.70364e-07	4.0514e-07	2.61928e-07	1.59268e-06
8.60665	6.62515e-08	4.39562e-07	1.16529e-07	2.82723e-07	1.83974e-07	1.08904e-06
8.61894	2.77521e-08	2.93845e-07	6.98337e-08	1.91013e-07	1.21343e-07	7.03787e-07
8.6334	-1.42895e-08	1.8474e-07	2.43381e-08	1.16715e-07	6.60743e-08	3.77578e-07
8.64805	-5.92836e-08	1.10817e-07	-1.83493e-08	6.1423e-08	2.02468e-08	1.14854e-07
8.6627	-1.13983e-07	5.68534e-08	-6.39127e-08	1.61819e-08	-2.24325e-08	-1.27293e-07
8.67735	-1.89372e-07	1.21374e-08	-1.19988e-07	-2.65384e-08	-6.86152e-08	-3.92377e-07
8.692	-3.05309e-07	-3.06827e-08	-1.9819e-07	-7.34287e-08	-1.26209e-07	-7.3382e-07
8.70664	-5.02453e-07	-7.83232e-08	-3.19495e-07	-1.32594e-07	-2.07319e-07	-1.24019e-06
8.72129	-8.76526e-07	-1.39207e-07	-5.27976e-07	-2.16868e-07	-3.34468e-07	-2.09505e-06
8.73594	-1.65071e-06	-2.25146e-07	-9.14071e-07	-3.4711e-07	-5.48858e-07	-3.6859e-06
8.74812	-3.03807e-06	-3.31123e-07	-1.52856e-06	-5.20541e-07	-8.58733e-07	-6.27704e-06
8.75811	-5.44826e-06	-4.59508e-07	-2.48113e-06	-7.45681e-07	-1.29441e-06	-1.0429e-05
8.76667	-9.61011e-06	-6.20117e-07	-3.99546e-06	-1.04616e-06	-1.92358e-06	-1.71954e-05
8.77445	-1.63737e-05	-8.33401e-07	-6.56749e-06	-1.47357e-06	-2.89793e-06	-2.81461e-05
8.78276	-2.31612e-05	-1.17981e-06	-1.17438e-05	-2.22185e-06	-4.76565e-06	-4.30723e-05
8.79119	-1.50386e-05	-1.7205e-06	-2.02902e-05	-3.46719e-06	-8.0969e-06	-4.86134e-05
8.79491	-1.34491e-06	-2.05596e-06	-2.43905e-05	-4.29645e-06	-1.0424e-05	-4.25118e-05
8.79967	1.76643e-05	-2.64275e-06	-2.5484e-05	-5.83419e-06	-1.47093e-05	-3.1006e-05
8.80462	2.61213e-05	-3.47078e-06	-1.58731e-05	-8.10328e-06	-2.03843e-05	-2.17102e-05
8.80824	2.48423e-05	-4.30468e-06	-8.78501e-07	-1.04528e-05	-2.45684e-05	-1.53621e-05
8.81236	2.01348e-05	-5.6007e-06	1.62246e-05	-1.40843e-05	-2.60755e-05	-9.40115e-06
8.81712	1.46283e-05	-7.68428e-06	2.59731e-05	-1.94588e-05	-1.85567e-05	-5.09845e-06
8.82058	1.13914e-05	-9.78768e-06	2.56653e-05	-2.36114e-05	-5.18762e-06	-1.53009e-06
8.82474	8.5144e-06	-1.32335e-05	2.12187e-05	-2.62931e-05	1.31793e-05	3.38587e-06
8.82927	6.23325e-06	-1.80866e-05	1.58153e-05	-2.18417e-05	2.52044e-05	7.32454e-06
8.83253	5.03696e-06	-2.20703e-05	1.25416e-05	-1.10415e-05	2.64666e-05	1.09334e-05
8.83697	3.83836e-06	-2.61842e-05	9.14929e-06	9.13825e-06	2.24312e-05	1.83729e-05
8.841	3.03283e-06	-2.49463e-05	6.89712e-06	2.28307e-05	1.7556e-05	2.53704e-05
8.84439	2.51532e-06	-1.66102e-05	5.50038e-06	2.66841e-05	1.38437e-05	3.19333e-05
8.84812	2.0736e-06	-4.77522e-07	4.35452e-06	2.47874e-05	1.06141e-05	4.13522e-05
8.85225	1.69947e-06	1.64718e-05	3.42192e-06	2.00718e-05	7.97782e-06	4.96427e-05
8.85733	1.34887e-06	2.61673e-05	2.5855e-06	1.42833e-05	5.67562e-06	5.00606e-05
8.8609	1.15341e-06	2.53788e-05	2.14312e-06	1.10419e-05	4.51488e-06	4.42321e-05
8.86501	9.71604e-07	2.07347e-05	1.75062e-06	8.27779e-06	3.53597e-06	3.52706e-05
8.86962	8.09192e-07	1.53994e-05	1.41466e-06	6.09223e-06	2.73906e-06	2.64546e-05
8.87574	6.41438e-07	1.0031e-05	1.08305e-06	4.154e-06	1.99496e-06	1.79044e-05
8.88156	5.19052e-07	6.68755e-06	8.51731e-07	2.9543e-06	1.50427e-06	1.25169e-05
8.88769	4.19813e-07	4.50106e-06	6.72232e-07	2.13012e-06	1.14385e-06	8.86707e-06
8.89375	3.40772e-07	3.08481e-06	5.3465e-07	1.56169e-06	8.8025e-07	6.40218e-06
8.8954	3.22563e-07	2.80348e-06	5.03754e-07	1.443e-06	8.22905e-07	5.8957e-06
8.89871	2.89653e-07	2.34712e-06	4.49054e-07	1.24357e-06	7.23744e-07	5.05314e-06
8.90011	2.77309e-07	2.17996e-06	4.28488e-07	1.16942e-06	6.86557e-07	4.74174e-06
8.9008	2.57415e-07	2.06328e-06	4.02032e-07	1.10708e-06	6.48141e-07	4.47795e-06
8.90085	2.69799e-07	2.09507e-06	4.16646e-07	1.13035e-06	6.66138e-07	4.578e-06
8.90164	2.6357e-07	2.01489e-06	4.0633e-07	1.09404e-06	6.4766e-07	4.42649e-06
8.9022	-4.77009e-06	3.16242e-06	3.51608e-06	3.14899e-06	-7.39393e-07	4.31802e-06
8.90226	-1.41784e-06	2.35578e-06	1.43724e-06	1.75985e-06	1.75369e-07	4.31041e-06
8.90237	2.57552e-07	1.94321e-06	3.96599e-07	1.06105e-06	6.30581e-07	4.289e-06
8.9036	2.47391e-07	1.8301e-06	3.80471e-07	1.00816e-06	6.0275e-07	4.06888e-06
8.90535	2.34158e-07	1.68209e-06	3.59293e-07	9.3848e-07	5.66049e-07	3.78007e-06
8.90715	2.21212e-07	1.54835e-06	3.38962e-07	8.74103e-07	5.31467e-07	3.51409e-06
8.91075	1.97598e-07	1.32364e-06	3.0252e-07	7.63144e-07	4.70601e-07	3.0575e-06
8.91796	1.57067e-07	9.8766e-07	2.41875e-07	5.90222e-07	3.72408e-07	2.34923e-06
8.92832	1.09441e-07	6.64643e-07	1.73973e-07	4.14179e-07	2.67415e-07	1.62965e-06
8.93936	6.83504e-08	4.49029e-07	1.19211e-07	2.88455e-07	1.87736e-07	1.11278e-06
8.9516	2.97604e-08	3.00151e-07	7.21402e-08	1.95148e-07	1.24291e-07	7.2149e-07
8.96572	-1.13166e-08	1.90855e-07	2.7347e-08	1.21087e-07	6.95091e-08	3.97482e-07
8.98036	-5.5938e-08	1.1517e-07	-1.53618e-08	6.48517e-08	2.32598e-08	1.31982e-07
8.99501	-1.09656e-07	6.02107e-08	-6.04973e-08	1.91726e-08	-1.9424e-08	-1.10194e-07
9.00966	-1.83125e-07	1.51141e-08	-1.15543e-07	-2.35099e-08	-6.51398e-08	-3.72204e-07
9.02431	-2.95244e-07	-2.7624e-08	-1.91661e-07	-6.98717e-08	-1.21608e-07	-7.06008e-07
9.03896	-4.84637e-07	-7.46966e-08	-3.08955e-07	-1.27857e-07	-2.00541e-07	-1.19669e-06
9.05361	-8.4093e-07	-1.34295e-07	-5.09001e-07	-2.09774e-07	-3.23342e-07	-2.01734e-06
9.06825	-1.57414e-06	-2.17989e-07	-8.778e-07	-3.35839e-07	-5.29571e-07	-3.53534e-06
9.08062	-2.90442e-06	-3.2236e-07	-1.47219e-06	-5.05768e-07	-8.31435e-07	-6.03617e-06
9.09076	-5.21983e-06	-4.49065e-07	-2.39472e-06	-7.26799e-07	-1.25655e-06	-1.0047e-05
9.09939	-9.21337e-06	-6.06502e-07	-3.85344e-06	-1.01998e-06	-1.86686e-06	-1.65602e-05
9.10722	-1.57931e-05	-8.15115e-07	-6.32648e-06	-1.43593e-06	-2.80927e-06	-2.71799e-05
9.11559	-2.31214e-05	-1.15342e-06	-1.13252e-05	-2.16269e-06	-4.61173e-06	-4.23745e-05
9.12384	-1.72776e-05	-1.66443e-06	-1.94567e-05	-3.33207e-06	-7.72161e-06	-4.94524e-05
9.12764	-4.01252e-06	-1.99295e-06	-2.38211e-05	-4.13738e-06	-9.97511e-06	-4.3939e-05
9.13203	1.46871e-05	-2.50387e-06	-2.61048e-05	-5.46229e-06	-1.36996e-05	-3.30834e-05
9.13677	2.57088e-05	-3.23674e-06	-1.98656e-05	-7.45179e-06	-1.89174e-05	-2.37628e-05
9.1401	2.6039e-05	-3.93451e-06	-7.70747e-06	-9.40535e-06	-2.29554e-05	-1.79637e-05
9.14445	2.16201e-05	-5.16299e-06	1.18136e-05	-1.28774e-05	-2.63022e-05	-1.09089e-05
9.14866	1.65528e-05	-6.77747e-06	2.43966e-05	-1.72587e-05	-2.34839e-05	-6.5707e-06
9.15184	1.32048e-05	-8.4359e-06	2.67122e-05	-2.11457e-05	-1.41981e-05	-3.86273e-06
9.15576	1.00094e-05	-1.11808e-05	2.39139e-05	-2.53686e-05	3.40912e-06	7.82986e-07
9.15993	7.47692e-06	-1.50745e-05	1.8946e-05	-2.57717e-05	1.95917e-05	5.16846e-06
9.16407	5.65745e-06	-1.98895e-05	1.42645e-05	-1.76522e-05	2.63538e-05	8.73408e-06
9.16765	4.49936e-06	-2.41469e-05	1.10236e-05	-3.02406e-06	2.52867e-05	1.36387e-05
9.17174	3.53232e-06	-2.62338e-05	8.28815e-06	1.45517e-05	2.07495e-05	2.08879e-05
9.17654	2.68902e-06	-1.99407e-05	5.96547e-06	2.57103e-05	1.50953e-05	2.95194e-05
9.17993	2.24228e-06	-7.60098e-06	4.78621e-06	2.60575e-05	1.18383e-05	3.73233e-05
9.18421	1.81242e-06	1.17196e-05	3.69917e-06	2.17067e-05	8.75625e-06	4.76941e-05
9.18848	1.48404e-06	2.45515e-05	2.9002e-06	1.65848e-05	6.52394e-06	5.20444e-05
9.19162	1.28955e-06	2.68867e-05	2.44818e-06	1.32833e-05	5.3069e-06	4.92147e-05
9.19548	1.09423e-06	2.41174e-05	2.01355e-06	1.01106e-05	4.18666e-06	4.15225e-05
9.19964	9.22528e-07	1.91745e-05	1.64778e-06	7.59039e-06	3.28821e-06	3.26234e-05
9.20516	7.44189e-07	1.32593e-05	1.28461e-06	5.30879e-06	2.44288e-06	2.30397e-05
9.21167	5.83125e-07	8.36464e-06	9.71689e-07	3.56016e-06	1.75568e-06	1.52353e-05
9.2174	4.75164e-07	5.65632e-06	7.71347e-07	2.57245e-06	1.34038e-06	1.08157e-05
9.22345	3.86892e-07	3.88383e-06	6.14439e-07	1.88589e-06	1.032e-06	7.80305e-06
9.22978	3.14324e-07	2.71319e-06	4.90542e-07	1.39986e-06	8.00039e-07	5.71795e-06
9.23685	2.50534e-07	1.88727e-06	3.86031e-07	1.03134e-06	6.13496e-07	4.16867e-06
9.24465	1.95328e-07	1.3139e-06	2.99436e-07	7.56543e-07	4.66167e-07	3.03137e-06
9.25335	1.46726e-07	9.11314e-07	2.26806e-07	5.4955e-07	3.48638e-07	2.18304e-06
9.26313	1.03314e-07	6.27678e-07	1.65489e-07	3.93369e-07	2.54649e-07	1.5445e-06
9.27418	6.33916e-08	4.27342e-07	1.1293e-07	2.75234e-07	1.78997e-07	1.05789e-06
9.28722	2.30327e-08	2.79539e-07	6.44761e-08	1.81565e-07	1.14557e-07	6.63169e-07
9.30187	-1.95696e-08	1.74114e-07	1.90279e-08	1.09084e-07	6.0048e-08	3.42704e-07
9.31652	-6.53141e-08	1.03379e-07	-2.36615e-08	5.54942e-08	1.49657e-08	8.48626e-08
9.33117	-1.21843e-07	5.10201e-08	-7.00552e-08	1.09261e-08	-2.77827e-08	-1.57734e-07
9.34582	-2.00902e-07	6.90432e-09	-1.28115e-07	-3.19396e-08	-7.48962e-08	-4.28948e-07
9.36046	-3.23956e-07	-3.61353e-08	-2.1018e-07	-7.984e-08	-1.34586e-07	-7.84697e-07
9.37511	-5.35988e-07	-8.48939e-08	-3.39154e-07	-1.4127e-07	-2.19852e-07	-1.32116e-06
9.38976	-9.44017e-07	-1.48163e-07	-5.63538e-07	-2.2992e-07	-3.55118e-07	-2.24076e-06
9.40441	-1.79973e-06	-2.38544e-07	-9.83717e-07	-3.68361e-07	-5.85518e-07	-3.97587e-06
9.41634	-3.31246e-06	-3.48135e-07	-1.64239e-06	-5.49562e-07	-9.13044e-07	-6.76559e-06
9.42615	-5.94661e-06	-4.81602e-07	-2.66791e-06	-7.85826e-07	-1.37549e-06	-1.12574e-05
9.43455	-1.04516e-05	-6.48051e-07	-4.29683e-06	-1.10042e-06	-2.04248e-06	-1.85394e-05
9.44231	-1.76145e-05	-8.734e-07	-7.11011e-06	-1.55669e-06	-3.09593e-06	-3.02506e-05
9.45052	-2.39391e-05	-1.23252e-06	-1.25723e-05	-2.33785e-06	-5.06155e-06	-4.51433e-05
9.45776	-1.59721e-05	-1.70745e-06	-2.01233e-05	-3.43437e-06	-8.00264e-06	-4.92398e-05
9.46127	-2.7593e-06	-2.02356e-06	-2.4114e-05	-4.21386e-06	-1.01898e-05	-4.33005e-05
9.46596	1.65558e-05	-2.58918e-06	-2.57549e-05	-5.69041e-06	-1.43212e-05	-3.17998e-05
9.47084	2.60307e-05	-3.38174e-06	-1.74385e-05	-7.8546e-06	-1.984e-05	-2.24841e-05
9.47437	2.53281e-05	-4.16565e-06	-3.39446e-06	-1.00586e-05	-2.40152e-05	-1.63058e-05
9.47855	2.07041e-05	-5.42838e-06	1.4636e-05	-1.36125e-05	-2.62515e-05	-9.95224e-06
9.4831	1.53409e-05	-7.31834e-06	2.55952e-05	-1.86018e-05	-2.07197e-05	-5.70377e-06
9.48641	1.21027e-05	-9.21721e-06	2.62264e-05	-2.26324e-05	-9.00984e-06	-2.53036e-06
9.49071	8.93881e-06	-1.25822e-05	2.20459e-05	-2.623e-05	1.04765e-05	2.649e-06
9.49496	6.64845e-06	-1.6921e-05	1.69105e-05	-2.39792e-05	2.38778e-05	6.53651e-06
9.49823	5.34853e-06	-2.09073e-05	1.34162e-05	-1.49845e-05	2.67519e-05	9.62481e-06
9.50201	4.22561e-06	-2.51386e-05	1.02464e-05	1.82411e-06	2.4284e-05	1.54415e-05
9.50614	3.31665e-06	-2.6049e-05	7.68443e-06	1.83792e-05	1.94326e-05	2.27639e-05
9.51043	2.60756e-06	-1.8406e-05	5.74724e-06	2.61928e-05	1.45121e-05	3.06536e-05
9.514	2.15821e-06	-4.19513e-06	4.5704e-06	2.55051e-05	1.12271e-05	3.92657e-05
9.51813	1.76305e-06	1.38688e-05	3.57737e-06	2.10191e-05	8.41336e-06	4.86417e-05
9.52274	1.42471e-06	2.55969e-05	2.7608e-06	1.55698e-05	6.14501e-06	5.14972e-05
9.52595	1.23628e-06	2.65178e-05	2.32779e-06	1.23941e-05	4.99166e-06	4.74677e-05
9.53037	1.02581e-06	2.23082e-05	1.86603e-06	9.07268e-06	3.8193e-06	3.8092e-05
9.53447	8.69818e-07	1.74404e-05	1.5385e-06	6.87666e-06	3.02844e-06	2.97538e-05
9.54112	6.74077e-07	1.10418e-05	1.14677e-06	4.51442e-06	2.1357e-06	1.95128e-05
9.54723	5.38081e-07	7.1696e-06	8.87113e-07	3.12952e-06	1.57777e-06	1.33021e-05
9.5534	4.33683e-07	4.77695e-06	6.96848e-07	2.2373e-06	1.19213e-06	9.3369e-06
9.55931	3.55751e-07	3.34899e-06	5.60641e-07	1.66824e-06	9.29877e-07	6.8635e-06
9.56602	2.86282e-07	2.328e-06	4.44064e-07	1.23123e-06	7.15999e-07	5.00557e-06
9.57334	2.26616e-07	1.62315e-06	3.4803e-07	9.07165e-07	5.47961e-07	3.65292e-06
9.58152	1.74156e-07	1.1272e-06	2.6734e-07	6.62311e-07	4.13489e-07	2.6445e-06
9.59064	1.28085e-07	7.81379e-07	2.0004e-07	4.79251e-07	3.06984e-07	1.89574e-06
9.60141	8.47401e-08	5.29098e-07	1.40648e-07	3.36028e-07	2.184e-07	1.30891e-06
9.61502	3.97423e-08	3.35881e-07	8.4052e-08	2.17923e-07	1.40044e-07	8.17642e-07
9.62966	-3.42652e-09	2.08899e-07	3.55782e-08	1.33706e-07	7.91769e-08	4.53934e-07
9.64431	-4.72146e-08	1.27246e-07	-7.44615e-09	7.4234e-08	3.13766e-08	1.78196e-07
9.65896	-9.85847e-08	6.94027e-08	-5.16254e-08	2.72211e-08	-1.14733e-08	-6.50598e-08
9.67361	-1.67304e-07	2.31055e-08	-1.04147e-07	-1.55132e-08	-5.61062e-08	-3.19965e-07
9.68826	-2.70165e-07	-1.95708e-08	-1.75208e-07	-6.06626e-08	-1.09865e-07	-6.35471e-07
9.70291	-4.40672e-07	-6.52986e-08	-2.82628e-07	-1.15747e-07	-1.83416e-07	-1.08776e-06
9.71755	-7.54729e-07	-1.21796e-07	-4.62396e-07	-1.91938e-07	-2.95685e-07	-1.82654e-06
9.7322	-1.40957e-06	-2.00767e-07	-7.97008e-07	-3.09343e-07	-4.85345e-07	-3.20203e-06
9.74685	-2.89246e-06	-3.19914e-07	-1.46386e-06	-5.02211e-07	-8.26029e-07	-6.00447e-06
9.758	-5.47449e-06	-4.59473e-07	-2.4881e-06	-7.46044e-07	-1.29619e-06	-1.04643e-05
9.76712	-9.95781e-06	-6.31145e-07	-4.11892e-06	-1.06782e-06	-1.97165e-06	-1.77473e-05
9.775	-1.69541e-05	-8.52184e-07	-6.82472e-06	-1.51272e-06	-2.99152e-06	-2.91352e-05
9.78341	-2.31841e-05	-1.21473e-06	-1.23006e-05	-2.30041e-06	-4.97078e-06	-4.39706e-05
9.79185	-1.27121e-05	-1.77827e-06	-2.10966e-05	-3.60613e-06	-8.482e-06	-4.76751e-05
9.79553	1.351e-06	-2.12652e-06	-2.48573e-05	-4.47579e-06	-1.09275e-05	-4.10361e-05
9.80092	2.11979e-05	-2.82532e-06	-2.45211e-05	-6.32336e-06	-1.60329e-05	-2.85047e-05
9.80497	2.64476e-05	-3.53712e-06	-1.49519e-05	-8.28593e-06	-2.08008e-05	-2.11282e-05
9.80869	2.44013e-05	-4.4248e-06	1.20499e-06	-1.07937e-05	-2.49822e-05	-1.45945e-05
9.8128	1.96021e-05	-5.77311e-06	1.75304e-05	-1.45481e-05	-2.57399e-05	-8.92862e-06
9.81789	1.38731e-05	-8.12095e-06	2.6102e-05	-2.04208e-05	-1.57893e-05	-4.356e-06
9.82153	1.06458e-05	-1.0475e-05	2.48364e-05	-2.46133e-05	-7.43106e-07	-3.49255e-07
9.82558	8.04126e-06	-1.40509e-05	2.02184e-05	-2.60715e-05	1.60938e-05	4.23104e-06
9.83046	5.77345e-06	-1.95656e-05	1.45679e-05	-1.82193e-05	2.5964e-05	8.52041e-06
9.83401	4.58791e-06	-2.3812e-05	1.12725e-05	-4.42292e-06	2.55484e-05	1.31739e-05
9.83816	3.57865e-06	-2.63549e-05	8.41879e-06	1.37724e-05	2.10279e-05	2.04429e-05
9.84265	2.76923e-06	-2.16349e-05	6.18131e-06	2.53339e-05	1.56839e-05	2.83335e-05
9.84592	2.32031e-06	-1.05613e-05	4.98995e-06	2.64083e-05	1.24163e-05	3.55736e-05
9.8503	1.86426e-06	9.35904e-06	3.82803e-06	2.23885e-05	9.12032e-06	4.65601e-05
9.85443	1.53316e-06	2.32123e-05	3.01673e-06	1.74096e-05	6.84371e-06	5.20155e-05
9.85783	1.31638e-06	2.68416e-05	2.5092e-06	1.37314e-05	5.46811e-06	4.98667e-05
9.86154	1.12174e-06	2.47481e-05	2.07378e-06	1.05435e-05	4.33904e-06	4.28262e-05
9.86565	9.47618e-07	1.99698e-05	1.69994e-06	7.93516e-06	3.41302e-06	3.39655e-05
9.87088	7.71578e-07	1.4169e-05	1.33953e-06	5.64006e-06	2.56808e-06	2.44883e-05
9.87764	5.98909e-07	8.8202e-06	1.00191e-06	3.7221e-06	1.82077e-06	1.59639e-05
9.88384	4.79222e-07	5.75287e-06	7.78791e-07	2.60806e-06	1.3556e-06	1.09745e-05
9.88971	3.92201e-07	3.97666e-06	6.23629e-07	1.92339e-06	1.0495e-06	7.96538e-06
9.89598	3.22509e-07	2.73311e-06	5.00837e-07	1.41741e-06	8.13469e-07	5.78733e-06
9.89652	3.14222e-07	2.64122e-06	4.88119e-07	1.37602e-06	7.91872e-07	5.61146e-06
9.8976	2.98781e-07	2.48035e-06	4.64644e-07	1.30187e-06	7.52505e-07	5.29815e-06
9.89977	2.79382e-07	2.21818e-06	4.32393e-07	1.1857e-06	6.94249e-07	4.8099e-06
9.9022	2.5971e-07	1.963e-06	3.99801e-07	1.07056e-06	6.35803e-07	4.32887e-06
9.9036	-4.96401e-06	7.12386e-06	4.38017e-06	-2.50226e-06	1.13737e-06	5.17514e-06
9.90374	-1.48747e-06	3.59187e-06	1.71596e-06	-1.61126e-07	7.82919e-07	4.44215e-06
9.90402	2.44484e-07	1.79233e-06	3.75578e-07	9.90847e-07	5.93921e-07	3.99716e-06
9.90444	2.4088e-07	1.75539e-06	3.69983e-07	9.73222e-07	5.84461e-07	3.92394e-06
9.905	2.30156e-07	1.68583e-06	3.55306e-07	9.36636e-07	5.62499e-07	3.77042e-06
9.90506	2.33739e-07	1.69619e-06	3.59571e-07	9.43767e-07	5.67841e-07	3.8011e-06
9.90517	2.3538e-07	1.69499e-06	3.61229e-07	9.44678e-07	5.69363e-07	3.80564e-06
9.90674	2.2397e-07	1.57498e-06	3.43234e-07	8.87203e-07	5.38627e-07	3.56801e-06
9.90853	2.11623e-07	1.45244e-06	3.24004e-07	8.27463e-07	5.06204e-07	3.32174e-06
9.91211	1.89072e-07	1.24583e-06	2.89479e-07	7.24216e-07	4.49019e-07	2.89761e-06
9.91928	1.50227e-07	9.35392e-07	2.31832e-07	5.62668e-07	3.56443e-07	2.23656e-06
9.9298	1.03445e-07	6.29552e-07	1.65737e-07	3.94266e-07	2.55111e-07	1.54811e-06
9.94109	6.25549e-08	4.23562e-07	1.11856e-07	2.72938e-07	1.77489e-07	1.0484e-06
9.95357	2.39323e-08	2.8183e-07	6.54493e-08	1.8314e-07	1.15735e-07	6.70087e-07
9.96798	-1.79399e-08	1.77238e-07	2.0645e-08	1.11351e-07	6.18594e-08	3.53154e-07
9.98263	-6.3445e-08	1.05637e-07	-2.20235e-08	5.73029e-08	1.65853e-08	9.40569e-08
9.99728	-1.19391e-07	5.27989e-08	-6.81486e-08	1.25383e-08	-2.61314e-08	-1.48334e-07
10.0119	-1.97295e-07	8.51107e-09	-1.25582e-07	-3.02723e-08	-7.29475e-08	-4.17586e-07
10.0266	-3.18089e-07	-3.44503e-08	-2.06421e-07	-7.78477e-08	-1.3197e-07	-7.68778e-07
10.0412	-5.25404e-07	-8.28533e-08	-3.32975e-07	-1.38564e-07	-2.15928e-07	-1.29573e-06
10.0559	-9.22573e-07	-1.45364e-07	-5.52294e-07	-2.25825e-07	-3.48615e-07	-2.19467e-06
10.0705	-1.75092e-06	-2.34299e-07	-9.61142e-07	-3.61582e-07	-5.73737e-07	-3.88168e-06
10.0824	-3.20619e-06	-3.417e-07	-1.59864e-06	-5.38537e-07	-8.92305e-07	-6.57737e-06
10.0923	-5.74679e-06	-4.72926e-07	-2.59341e-06	-7.6999e-07	-1.34334e-06	-1.09265e-05
10.1007	-1.01072e-05	-6.36721e-07	-4.17337e-06	-1.07836e-06	-1.99396e-06	-1.79896e-05
10.1085	-1.71184e-05	-8.57205e-07	-6.88826e-06	-1.52293e-06	-3.0152e-06	-2.9402e-05
10.1167	-2.32343e-05	-1.21427e-06	-1.22901e-05	-2.29913e-06	-4.96676e-06	-4.40045e-05
10.1252	-1.27966e-05	-1.77632e-06	-2.10716e-05	-3.60145e-06	-8.46906e-06	-4.7715e-05
10.1288	1.2395e-06	-2.12361e-06	-2.48386e-05	-4.46841e-06	-1.09068e-05	-4.10979e-05
10.1342	2.11099e-05	-2.81994e-06	-2.45579e-05	-6.3089e-06	-1.59943e-05	-2.85712e-05
10.1383	2.64413e-05	-3.53434e-06	-1.49965e-05	-8.2782e-06	-2.07839e-05	-2.11515e-05
10.142	2.44204e-05	-4.41963e-06	1.11696e-06	-1.0779e-05	-2.49657e-05	-1.46269e-05
10.1461	1.96258e-05	-5.76545e-06	1.74733e-05	-1.45275e-05	-2.57551e-05	-8.94887e-06
10.1512	1.39009e-05	-8.10406e-06	2.61003e-05	-2.03846e-05	-1.58967e-05	-4.38421e-06
10.1548	1.06721e-05	-1.04492e-05	2.48695e-05	-2.45791e-05	-9.05531e-07	-3.92208e-07
10.1589	8.05809e-06	-1.40197e-05	2.02553e-05	-2.6087e-05	1.59929e-05	4.1997e-06
10.1638	5.79075e-06	-1.95067e-05	1.46154e-05	-1.83816e-05	2.59487e-05	8.46659e-06
10.1673	4.60529e-06	-2.37445e-05	1.13218e-05	-4.70692e-06	2.55978e-05	1.30735e-05
10.1715	3.58951e-06	-2.63597e-05	8.44922e-06	1.35826e-05	2.10904e-05	2.0352e-05
10.1759	2.78e-06	-2.18223e-05	6.21026e-06	2.52648e-05	1.57615e-05	2.81943e-05
10.1792	2.33014e-06	-1.08988e-05	5.01551e-06	2.64406e-05	1.24883e-05	3.53758e-05
10.1836	1.86993e-06	9.09974e-06	3.8422e-06	2.24602e-05	9.16042e-06	4.64325e-05
10.1877	1.53921e-06	2.30268e-05	3.03124e-06	1.7512e-05	6.88386e-06	5.19931e-05
10.1911	1.31953e-06	2.68264e-05	2.51648e-06	1.37854e-05	5.48755e-06	4.99354e-05
10.1948	1.12483e-06	2.48134e-05	2.08055e-06	1.05921e-05	4.35619e-06	4.29671e-05
10.1989	9.50146e-07	2.00506e-05	1.70526e-06	7.9709e-06	3.42587e-06	3.41027e-05
10.2041	7.74871e-07	1.42779e-05	1.34613e-06	5.67995e-06	2.58313e-06	2.4662e-05
10.2109	6.00939e-07	8.87781e-06	1.00578e-06	3.74267e-06	1.82908e-06	1.60563e-05
10.2171	4.80966e-07	5.79223e-06	7.81961e-07	2.62279e-06	1.362e-06	1.104e-05
10.2229	3.93483e-07	4.0001e-06	6.25871e-07	1.93275e-06	1.05382e-06	8.00602e-06
10.2292	3.20161e-07	2.79909e-06	5.0036e-07	1.4367e-06	8.18072e-07	5.87438e-06
10.2363	2.55304e-07	1.94239e-06	3.93671e-07	1.05685e-06	6.26798e-07	4.27501e-06
10.2439	1.99892e-07	1.35693e-06	3.06462e-07	7.77847e-07	4.77879e-07	3.11901e-06
10.2527	1.50252e-07	9.37285e-07	2.31935e-07	5.63374e-07	3.56719e-07	2.23956e-06
10.2622	1.07021e-07	6.49334e-07	1.70582e-07	4.05676e-07	2.62257e-07	1.59487e-06
10.2733	6.63034e-08	4.39788e-07	1.16594e-07	2.82861e-07	1.84066e-07	1.08961e-06
10.2856	2.79016e-08	2.94328e-07	7.00063e-08	1.91327e-07	1.21565e-07	7.05128e-07
10.3001	-1.42448e-08	1.84855e-07	2.43865e-08	1.16794e-07	6.61331e-08	3.77923e-07
10.3147	-5.92316e-08	1.10881e-07	-1.83036e-08	6.14737e-08	2.02921e-08	1.15112e-07
10.3293	-1.13918e-07	5.69048e-08	-6.38614e-08	1.62275e-08	-2.23871e-08	-1.27034e-07
10.344	-1.89273e-07	1.21823e-08	-1.19918e-07	-2.64919e-08	-6.85611e-08	-3.92063e-07
10.3587	-3.05158e-07	-3.06365e-08	-1.98092e-07	-7.33753e-08	-1.2614e-07	-7.33402e-07
10.3733	-5.0217e-07	-7.82666e-08	-3.19328e-07	-1.32519e-07	-2.07212e-07	-1.2395e-06
10.3879	-8.75984e-07	-1.39133e-07	-5.2769e-07	-2.16762e-07	-3.34301e-07	-2.09387e-06
10.4026	-1.65768e-06	-2.2541e-07	-9.16713e-07	-3.47641e-07	-5.4999e-07	-3.69743e-06
10.4154	-3.1554e-06	-3.38155e-07	-1.57673e-06	-5.32617e-07	-8.81505e-07	-6.4844e-06
10.4254	-5.69317e-06	-4.70295e-07	-2.57279e-06	-7.65319e-07	-1.33414e-06	-1.08357e-05
10.434	-1.00565e-05	-6.35049e-07	-4.15515e-06	-1.07509e-06	-1.98678e-06	-1.79086e-05
10.4418	-1.70247e-05	-8.54229e-07	-6.8478e-06	-1.51674e-06	-3.00044e-06	-2.92439e-05
10.45	-2.32136e-05	-1.21091e-06	-1.2237e-05	-2.29163e-06	-4.94736e-06	-4.39004e-05
10.4585	-1.29075e-05	-1.77191e-06	-2.1019e-05	-3.59178e-06	-8.44402e-06	-4.77342e-05
10.4621	1.10647e-06	-2.11967e-06	-2.48072e-05	-4.45907e-06	-1.08815e-05	-4.1161e-05
10.4675	2.10313e-05	-2.81577e-06	-2.45643e-05	-6.29831e-06	-1.59658e-05	-2.86129e-05
10.4716	2.6435e-05	-3.53661e-06	-1.49538e-05	-8.28449e-06	-2.07974e-05	-2.11373e-05
10.4753	2.44248e-05	-4.41821e-06	1.09121e-06	-1.07747e-05	-2.49635e-05	-1.46404e-05
10.4794	1.96411e-05	-5.76186e-06	1.74353e-05	-1.45176e-05	-2.57499e-05	-8.95292e-06
10.4845	1.3887e-05	-8.11363e-06	2.60911e-05	-2.04034e-05	-1.58155e-05	-4.35438e-06
10.4882	1.0649e-05	-1.04737e-05	2.48391e-05	-2.46097e-05	-7.49427e-07	-3.44798e-07
10.4923	8.03929e-06	-1.40512e-05	2.02146e-05	-2.60818e-05	1.61042e-05	4.22514e-06
10.4971	5.78175e-06	-1.95355e-05	1.45915e-05	-1.83208e-05	2.59647e-05	8.48164e-06
10.5006	4.59923e-06	-2.37668e-05	1.1305e-05	-4.62197e-06	2.5582e-05	1.30975e-05
10.5048	3.5871e-06	-2.63538e-05	8.44235e-06	1.36252e-05	2.10761e-05	2.03769e-05
10.5093	2.77513e-06	-2.17266e-05	6.19698e-06	2.52948e-05	1.57254e-05	2.82657e-05
10.5125	2.32577e-06	-1.07339e-05	5.00387e-06	2.64269e-05	1.24551e-05	3.54778e-05
10.5169	1.86653e-06	9.25782e-06	3.8337e-06	2.24169e-05	9.13635e-06	4.65113e-05
10.5211	1.53646e-06	2.31174e-05	3.02468e-06	1.74666e-05	6.86575e-06	5.20109e-05
10.5245	1.3188e-06	2.68341e-05	2.51484e-06	1.37736e-05	5.4832e-06	4.99246e-05
10.5282	1.124e-06	2.47941e-05	2.07869e-06	1.05785e-05	4.35142e-06	4.29267e-05
10.5323	9.49151e-07	2.00207e-05	1.70322e-06	7.95761e-06	3.42103e-06	3.40517e-05
10.5375	7.74169e-07	1.42528e-05	1.34467e-06	5.67071e-06	2.57972e-06	2.46221e-05
10.5442	6.0085e-07	8.87495e-06	1.0056e-06	3.74165e-06	1.82868e-06	1.60517e-05
10.5504	4.80547e-07	5.78291e-06	7.81202e-07	2.61929e-06	1.36047e-06	1.10244e-05
10.5563	3.93315e-07	3.9971e-06	6.2558e-07	1.93155e-06	1.05326e-06	8.00081e-06
10.5626	3.19919e-07	2.79536e-06	4.99947e-07	1.43511e-06	8.17304e-07	5.86764e-06
10.5696	2.55199e-07	1.9412e-06	3.93504e-07	1.0563e-06	6.26509e-07	4.27271e-06
10.5773	1.99695e-07	1.35501e-06	3.06156e-07	7.769e-07	4.77363e-07	3.11512e-06
10.586	1.50181e-07	9.36769e-07	2.31832e-07	5.63099e-07	3.56559e-07	2.23844e-06
10.5956	1.06864e-07	6.48384e-07	1.70364e-07	4.0514e-07	2.61928e-07	1.59268e-06
10.6067	6.62515e-08	4.39561e-07	1.16529e-07	2.82723e-07	1.83974e-07	1.08904e-06
10.6189	2.77521e-08	2.93845e-07	6.98337e-08	1.91013e-07	1.21343e-07	7.03787e-07
10.6334	-1.42895e-08	1.8474e-07	2.43381e-08	1.16715e-07	6.60743e-08	3.77578e-07
10.648	-5.92836e-08	1.10817e-07	-1.83493e-08	6.1423e-08	2.02468e-08	1.14854e-07
10.6627	-1.13983e-07	5.68534e-08	-6.39127e-08	1.61819e-08	-2.24325e-08	-1.27293e-07
10.6774	-1.89372e-07	1.21374e-08	-1.19988e-07	-2.65384e-08	-6.86152e-08	-3.92377e-07
10.692	-3.05309e-07	-3.06827e-08	-1.9819e-07	-7.34287e-08	-1.26209e-07	-7.3382e-07
10.7066	-5.02453e-07	-7.83232e-08	-3.19495e-07	-1.32594e-07	-2.07319e-07	-1.24019e-06
10.7213	-8.76526e-07	-1.39207e-07	-5.27976e-07	-2.16868e-07	-3.34468e-07	-2.09505e-06
10.7359	-1.65072e-06	-2.25146e-07	-9.14071e-07	-3.4711e-07	-5.48858e-07	-3.6859e-06
10.7481	-3.03807e-06	-3.31123e-07	-1.52856e-06	-5.20541e-07	-8.58733e-07	-6.27704e-06
10.7581	-5.44826e-06	-4.59508e-07	-2.48113e-06	-7.45681e-07	-1.29441e-06	-1.0429e-05
10.7667	-9.61011e-06	-6.20117e-07	-3.99546e-06	-1.04616e-06	-1.92358e-06	-1.71954e-05
10.7744	-1.63737e-05	-8.33401e-07	-6.56749e-06	-1.47357e-06	-2.89793e-06	-2.81461e-05
10.7828	-2.31612e-05	-1.17981e-06	-1.17438e-05	-2.22185e-06	-4.76565e-06	-4.30723e-05
10.7912	-1.50386e-05	-1.7205e-06	-2.02902e-05	-3.46719e-06	-8.0969e-06	-4.86134e-05
10.7949	-1.34491e-06	-2.05596e-06	-2.43905e-05	-4.29645e-06	-1.0424e-05	-4.25118e-05
10.7997	1.76643e-05	-2.64275e-06	-2.5484e-05	-5.83419e-06	-1.47093e-05	-3.1006e-05
10.8046	2.61213e-05	-3.47078e-06	-1.58731e-05	-8.10328e-06	-2.03843e-05	-2.17102e-05
10.8082	2.48423e-05	-4.30468e-06	-8.78498e-07	-1.04528e-05	-2.45684e-05	-1.53621e-05
10.8124	2.01348e-05	-5.6007e-06	1.62246e-05	-1.40843e-05	-2.60755e-05	-9.40115e-06
10.8171	1.46283e-05	-7.68428e-06	2.59731e-05	-1.94588e-05	-1.85567e-05	-5.09845e-06
10.8206	1.13914e-05	-9.78769e-06	2.56653e-05	-2.36114e-05	-5.18761e-06	-1.53009e-06
10.8247	8.5144e-06	-1.32335e-05	2.12187e-05	-2.62931e-05	1.31793e-05	3.38587e-06
10.8293	6.23325e-06	-1.80867e-05	1.58153e-05	-2.18417e-05	2.52044e-05	7.32455e-06
10.8325	5.03696e-06	-2.20703e-05	1.25416e-05	-1.10415e-05	2.64666e-05	1.09334e-05
10.837	3.83836e-06	-2.61842e-05	9.14929e-06	9.13825e-06	2.24312e-05	1.83729e-05
10.841	3.03283e-06	-2.49463e-05	6.89711e-06	2.28307e-05	1.7556e-05	2.53704e-05
10.8444	2.51532e-06	-1.66102e-05	5.50038e-06	2.66841e-05	1.38437e-05	3.19333e-05
10.8481	2.0736e-06	-4.77516e-07	4.35451e-06	2.47874e-05	1.06141e-05	4.13522e-05
10.8522	1.69947e-06	1.64718e-05	3.42192e-06	2.00718e-05	7.97782e-06	4.96427e-05
10.8573	1.34887e-06	2.61673e-05	2.5855e-06	1.42833e-05	5.67562e-06	5.00606e-05
10.8609	1.15341e-06	2.53788e-05	2.14312e-06	1.10419e-05	4.51488e-06	4.42321e-05
10.865	9.71604e-07	2.07347e-05	1.75062e-06	8.27779e-06	3.53597e-06	3.52706e-05
10.8696	8.09192e-07	1.53994e-05	1.41466e-06	6.09223e-06	2.73906e-06	2.64546e-05
10.8757	6.41438e-07	1.0031e-05	1.08305e-06	4.154e-06	1.99496e-06	1.79044e-05
10.8816	5.19052e-07	6.68755e-06	8.51731e-07	2.95429e-06	1.50427e-06	1.25169e-05
10.8877	4.19813e-07	4.50106e-06	6.72232e-07	2.13012e-06	1.14385e-06	8.86707e-06
10.8938	3.40772e-07	3.08481e-06	5.3465e-07	1.56169e-06	8.8025e-07	6.40218e-06
10.8954	3.22563e-07	2.80348e-06	5.03754e-07	1.443e-06	8.22905e-07	5.8957e-06
10.8987	2.89653e-07	2.34712e-06	4.49054e-07	1.24358e-06	7.23744e-07	5.05315e-06
10.9001	2.77309e-07	2.17996e-06	4.28488e-07	1.16942e-06	6.86557e-07	4.74174e-06
10.9008	2.5741e-07	2.06326e-06	4.02025e-07	1.10707e-06	6.48134e-07	4.4779e-06
10.9009	2.69796e-07	2.09506e-06	4.16643e-07	1.13035e-06	6.66135e-07	4.57798e-06
10.9016	2.63566e-07	2.01485e-06	4.06324e-07	1.09401e-06	6.47649e-07	4.4264e-06
10.9022	-4.77009e-06	3.16243e-06	3.51608e-06	3.14899e-06	-7.39394e-07	4.31801e-06
10.9023	-1.41784e-06	2.35579e-06	1.43724e-06	1.75985e-06	1.75369e-07	4.31041e-06
10.9024	2.57554e-07	1.94323e-06	3.96601e-07	1.06106e-06	6.30584e-07	4.28903e-06
10.9049	2.37218e-07	1.71476e-06	3.64129e-07	9.54035e-07	5.74333e-07	3.84447e-06
10.9064	2.26729e-07	1.60446e-06	3.47599e-07	9.01248e-07	5.46108e-07	3.62614e-06
10.9092	2.07293e-07	1.41303e-06	3.17381e-07	8.07718e-07	4.95248e-07	3.24067e-06
10.9149	1.73273e-07	1.11554e-06	2.65856e-07	6.57023e-07	4.1081e-07	2.6225e-06
10.9252	1.22812e-07	7.48192e-07	1.92651e-07	4.60761e-07	2.95751e-07	1.82017e-06
10.9359	8.0248e-08	5.05131e-07	1.34615e-07	3.22068e-07	2.09579e-07	1.25164e-06
10.9477	4.15072e-08	3.40238e-07	8.5965e-08	2.20974e-07	1.42352e-07	8.31037e-07
10.9612	1.80731e-09	2.2089e-07	4.10477e-08	1.42098e-07	8.56069e-08	4.9145e-07
10.9758	-4.15343e-08	1.35746e-07	-2.18512e-09	8.07271e-08	3.68858e-08	2.09639e-07
10.9905	-9.15196e-08	7.57517e-08	-4.58604e-08	3.26723e-08	-6.20045e-09	-3.51564e-08
11.0051	-1.5738e-07	2.85064e-08	-9.68871e-08	-1.02216e-08	-5.0248e-08	-2.86231e-07
11.0198	-2.54677e-07	-1.42532e-08	-1.64903e-07	-5.47023e-08	-1.02398e-07	-5.90932e-07
11.0344	-4.13954e-07	-5.92279e-08	-2.66393e-07	-1.08059e-07	-1.72706e-07	-1.02034e-06
11.0491	-7.03316e-07	-1.13874e-07	-4.34117e-07	-1.80799e-07	-2.78654e-07	-1.71076e-06
11.0637	-1.29655e-06	-1.89179e-07	-7.41989e-07	-2.91469e-07	-4.55397e-07	-2.97459e-06
11.0784	-2.6077e-06	-3.01228e-07	-1.34369e-06	-4.70706e-07	-7.67822e-07	-5.49114e-06
11.0892	-4.77416e-06	-4.27406e-07	-2.22329e-06	-6.88132e-07	-1.18013e-06	-9.29311e-06
11.0982	-8.5078e-06	-5.81596e-07	-3.60041e-06	-9.7241e-07	-1.76474e-06	-1.5427e-05
11.1061	-1.47077e-05	-7.81346e-07	-5.89237e-06	-1.36695e-06	-2.64831e-06	-2.53967e-05
11.1147	-2.28085e-05	-1.1079e-06	-1.06081e-05	-2.06157e-06	-4.35118e-06	-4.09373e-05
11.1227	-2.0365e-05	-1.57414e-06	-1.80693e-05	-3.11821e-06	-7.13462e-06	-5.02612e-05
11.1267	-8.13588e-06	-1.89955e-06	-2.27929e-05	-3.90465e-06	-9.31941e-06	-4.60524e-05
11.1307	9.60683e-06	-2.32952e-06	-2.60986e-05	-5.00212e-06	-1.242e-05	-3.62434e-05
11.1353	2.4062e-05	-2.97691e-06	-2.35093e-05	-6.73569e-06	-1.71464e-05	-2.63064e-05
11.1385	2.67273e-05	-3.5671e-06	-1.46117e-05	-8.36884e-06	-2.10142e-05	-2.08344e-05
11.1422	2.41606e-05	-4.48622e-06	2.20337e-06	-1.09664e-05	-2.51712e-05	-1.42598e-05
11.1464	1.93042e-05	-5.83851e-06	1.86986e-05	-1.47467e-05	-2.59885e-05	-8.57093e-06
11.1505	1.45495e-05	-7.70356e-06	2.62005e-05	-1.95109e-05	-1.85386e-05	-5.00303e-06
11.1541	1.12556e-05	-9.91486e-06	2.55204e-05	-2.38031e-05	-4.32395e-06	-1.26595e-06
11.1582	8.42173e-06	-1.33801e-05	2.10288e-05	-2.62817e-05	1.3734e-05	3.52264e-06
11.1628	6.14665e-06	-1.83525e-05	1.55846e-05	-2.12996e-05	2.53959e-05	7.47513e-06
11.1661	4.95735e-06	-2.23676e-05	1.232e-05	-1.00531e-05	2.63572e-05	1.12139e-05
11.1705	3.80472e-06	-2.62267e-05	9.05445e-06	9.73363e-06	2.22625e-05	1.86287e-05
11.1746	2.98771e-06	-2.45031e-05	6.77318e-06	2.33559e-05	1.72367e-05	2.58503e-05
11.178	2.48425e-06	-1.57646e-05	5.41755e-06	2.67281e-05	1.36129e-05	3.24781e-05
11.1817	2.04676e-06	7.05024e-07	4.28672e-06	2.45373e-05	1.04223e-05	4.1998e-05
11.1858	1.6792e-06	1.75396e-05	3.37121e-06	1.97666e-05	7.83325e-06	5.01898e-05
11.1904	1.36552e-06	2.62354e-05	2.62325e-06	1.45646e-05	5.77492e-06	5.05637e-05
11.1939	1.16908e-06	2.56417e-05	2.17764e-06	1.12917e-05	4.60307e-06	4.48832e-05
11.1981	9.82995e-07	2.10831e-05	1.77481e-06	8.44352e-06	3.59512e-06	3.58795e-05
11.2026	8.20942e-07	1.57888e-05	1.43837e-06	6.23896e-06	2.79377e-06	2.70808e-05
11.2087	6.49886e-07	1.02847e-05	1.09939e-06	4.2442e-06	2.03063e-06	1.83088e-05
11.2146	5.25379e-07	6.84332e-06	8.63421e-07	3.01127e-06	1.52838e-06	1.27718e-05
11.2207	4.24554e-07	4.59459e-06	6.80632e-07	2.16654e-06	1.16029e-06	9.02661e-06
11.2267	3.47099e-07	3.20913e-06	5.45849e-07	1.61015e-06	9.02159e-07	6.61439e-06
11.2335	2.79123e-07	2.23551e-06	4.32342e-07	1.18994e-06	6.95087e-07	4.83201e-06
11.2409	2.20085e-07	1.55507e-06	3.3777e-07	8.74541e-07	5.30484e-07	3.51795e-06
11.2492	1.68757e-07	1.08255e-06	2.59272e-07	6.39335e-07	4.00438e-07	2.55035e-06
11.2585	1.22875e-07	7.46765e-07	1.92641e-07	4.60253e-07	2.95593e-07	1.81813e-06
11.2688	8.18306e-08	5.12811e-07	1.36683e-07	3.26644e-07	2.12533e-07	1.2705e-06
11.2807	4.24581e-08	3.43787e-07	8.71154e-08	2.23217e-07	1.4389e-07	8.40467e-07
11.2941	2.87254e-09	2.23509e-07	4.21824e-08	1.43902e-07	8.69657e-08	4.99431e-07
11.3088	-4.03842e-08	1.3754e-07	-1.10754e-09	8.20865e-08	3.80273e-08	2.16162e-07
11.3234	-9.00974e-08	7.70729e-08	-4.46907e-08	3.37974e-08	-5.12148e-09	-2.90391e-08
11.3381	-1.55411e-07	2.96228e-08	-9.54348e-08	-9.14037e-09	-4.90644e-08	-2.79428e-07
11.3527	-2.51606e-07	-1.3167e-08	-1.62846e-07	-5.3495e-08	-1.00897e-07	-5.8201e-07
11.3674	-4.08732e-07	-5.80041e-08	-2.63199e-07	-1.06524e-07	-1.70585e-07	-1.00704e-06
11.382	-6.93295e-07	-1.12284e-07	-4.28558e-07	-1.78579e-07	-2.75282e-07	-1.688e-06
11.3967	-1.27489e-06	-1.86886e-07	-7.31337e-07	-2.87957e-07	-4.49553e-07	-2.93062e-06
11.4113	-2.55696e-06	-2.97611e-07	-1.32172e-06	-4.6471e-07	-7.56949e-07	-5.39795e-06
11.4223	-4.69127e-06	-4.23362e-07	-2.19133e-06	-6.80907e-07	-1.16585e-06	-9.15272e-06
11.4313	-8.36051e-06	-5.76254e-07	-3.54747e-06	-9.62283e-07	-1.74318e-06	-1.51897e-05
11.4392	-1.4489e-05	-7.74543e-07	-5.80678e-06	-1.35315e-06	-2.61636e-06	-2.50399e-05
11.4478	-2.2713e-05	-1.09853e-06	-1.04618e-05	-2.04091e-06	-4.29833e-06	-4.06125e-05
11.4558	-2.09109e-05	-1.55672e-06	-1.77898e-05	-3.07684e-06	-7.02097e-06	-5.03552e-05
11.4598	-8.93655e-06	-1.88157e-06	-2.25746e-05	-3.86022e-06	-9.19447e-06	-4.64474e-05
11.4638	8.53946e-06	-2.29812e-06	-2.6007e-05	-4.92027e-06	-1.21903e-05	-3.68762e-05
11.4684	2.36285e-05	-2.93271e-06	-2.40077e-05	-6.61525e-06	-1.68364e-05	-2.67635e-05
11.4715	2.6754e-05	-3.50625e-06	-1.57278e-05	-8.19842e-06	-2.0653e-05	-2.13315e-05
11.4752	2.45401e-05	-4.38442e-06	4.75468e-07	-1.06772e-05	-2.48478e-05	-1.48938e-05
11.4793	1.97735e-05	-5.70305e-06	1.73737e-05	-1.43715e-05	-2.60707e-05	-8.99806e-06
11.4838	1.46287e-05	-7.67378e-06	2.60584e-05	-1.94358e-05	-1.86254e-05	-5.04781e-06
11.4873	1.13307e-05	-9.84929e-06	2.55971e-05	-2.37007e-05	-4.75269e-06	-1.37481e-06
11.4915	8.46336e-06	-1.3307e-05	2.11159e-05	-2.63064e-05	1.34858e-05	3.45167e-06
11.496	6.2084e-06	-1.81612e-05	1.57515e-05	-2.17303e-05	2.52644e-05	7.3328e-06
11.4993	5.01265e-06	-2.21553e-05	1.24761e-05	-1.08012e-05	2.64313e-05	1.09637e-05
11.5036	3.83811e-06	-2.61747e-05	9.14871e-06	9.12536e-06	2.24329e-05	1.83704e-05
11.5078	3.01956e-06	-2.47674e-05	6.86057e-06	2.2959e-05	1.74588e-05	2.55305e-05
11.5112	2.49887e-06	-1.61278e-05	5.45631e-06	2.66979e-05	1.372e-05	3.22453e-05
11.5149	2.06048e-06	7.09186e-08	4.32159e-06	2.46724e-05	1.05214e-05	4.16469e-05
11.519	1.69109e-06	1.70014e-05	3.40036e-06	1.99469e-05	7.91522e-06	4.9955e-05
11.5237	1.366e-06	2.61846e-05	2.62438e-06	1.45704e-05	5.77809e-06	5.05235e-05
11.5273	1.16946e-06	2.56478e-05	2.17842e-06	1.12968e-05	4.60494e-06	4.48975e-05
11.5314	9.82862e-07	2.10798e-05	1.77455e-06	8.44178e-06	3.59449e-06	3.58735e-05
11.5359	8.21872e-07	1.58177e-05	1.44019e-06	6.24972e-06	2.79786e-06	2.71273e-05
11.542	6.50087e-07	1.02909e-05	1.09978e-06	4.24641e-06	2.03149e-06	1.83187e-05
11.5479	5.25748e-07	6.85191e-06	8.64092e-07	3.01445e-06	1.52974e-06	1.27859e-05
11.554	4.24874e-07	4.60102e-06	6.81202e-07	2.16904e-06	1.16141e-06	9.03754e-06
11.5601	3.47292e-07	3.21203e-06	5.46172e-07	1.61137e-06	9.02752e-07	6.61962e-06
11.5668	2.79373e-07	2.23886e-06	4.32757e-07	1.19143e-06	6.95834e-07	4.83824e-06
11.5742	2.20201e-07	1.55619e-06	3.37948e-07	8.75087e-07	5.30781e-07	3.5202e-06
11.5824	1.68965e-07	1.08431e-06	2.59586e-07	6.4024e-07	4.00949e-07	2.55405e-06
11.5918	1.22952e-07	7.47252e-07	1.9275e-07	4.60524e-07	2.95758e-07	1.81924e-06
11.6021	8.20052e-08	5.13701e-07	1.36914e-07	3.27168e-07	2.12867e-07	1.27266e-06
11.6141	4.25189e-08	3.44005e-07	8.71883e-08	2.23357e-07	1.43986e-07	8.41055e-07
11.6274	3.06275e-09	2.23959e-07	4.23826e-08	1.44214e-07	8.72031e-08	5.00822e-07
11.6421	-4.01762e-08	1.37868e-07	-9.1228e-10	8.23343e-08	3.82348e-08	2.17348e-07
11.6567	-8.98399e-08	7.73125e-08	-4.4479e-08	3.40014e-08	-4.92605e-09	-2.79312e-08
11.6714	-1.55058e-07	2.98256e-08	-9.51735e-08	-8.94465e-09	-4.88509e-08	-2.78201e-07
11.686	-2.51052e-07	-1.29703e-08	-1.62474e-07	-5.32765e-08	-1.00625e-07	-5.80398e-07
11.7006	-4.07798e-07	-5.77834e-08	-2.62626e-07	-1.06248e-07	-1.70204e-07	-1.00466e-06
11.7153	-6.91494e-07	-1.11996e-07	-4.27557e-07	-1.78178e-07	-2.74674e-07	-1.6839e-06
11.73	-1.27102e-06	-1.86475e-07	-7.29434e-07	-2.87328e-07	-4.48507e-07	-2.92276e-06
11.7446	-2.60053e-06	-2.98826e-07	-1.33673e-06	-4.67288e-07	-7.62841e-07	-5.46621e-06
11.7576	-5.36357e-06	-4.54198e-07	-2.44565e-06	-7.36604e-07	-1.27743e-06	-1.02774e-05
11.7663	-9.40163e-06	-6.12751e-07	-3.92049e-06	-1.03211e-06	-1.89339e-06	-1.68604e-05
11.7742	-1.61295e-05	-8.25946e-07	-6.47427e-06	-1.45848e-06	-2.86309e-06	-2.77513e-05
11.7828	-2.31886e-05	-1.17981e-06	-1.17479e-05	-2.22192e-06	-4.76603e-06	-4.31043e-05
11.7911	-1.55572e-05	-1.71076e-06	-2.01356e-05	-3.44217e-06	-8.0245e-06	-4.88701e-05
11.7948	-1.94421e-06	-2.04211e-06	-2.42774e-05	-4.26069e-06	-1.03221e-05	-4.28466e-05
11.7994	1.7001e-05	-2.60737e-06	-2.56989e-05	-5.73907e-06	-1.4454e-05	-3.14983e-05
11.8043	2.60694e-05	-3.40742e-06	-1.69641e-05	-7.92727e-06	-2e-05	-2.22294e-05
11.8079	2.51695e-05	-4.21252e-06	-2.52608e-06	-1.01921e-05	-2.4207e-05	-1.59683e-05
11.812	2.05019e-05	-5.48721e-06	1.52152e-05	-1.37743e-05	-2.62155e-05	-9.76003e-06
11.8166	1.51238e-05	-7.42497e-06	2.57462e-05	-1.88571e-05	-2.0137e-05	-5.54909e-06
11.82	1.19014e-05	-9.36853e-06	2.60924e-05	-2.29073e-05	-8.00364e-06	-2.2857e-06
11.8242	8.83038e-06	-1.27453e-05	2.1841e-05	-2.62572e-05	1.11704e-05	2.83924e-06
11.8286	6.52667e-06	-1.72451e-05	1.65921e-05	-2.34476e-05	2.43343e-05	6.76032e-06
11.8318	5.27325e-06	-2.1181e-05	1.32055e-05	-1.41504e-05	2.6752e-05	9.89927e-06
11.8356	4.16078e-06	-2.53517e-05	1.00628e-05	3.00187e-06	2.4014e-05	1.58877e-05
11.8397	3.26517e-06	-2.59756e-05	7.54062e-06	1.92821e-05	1.91049e-05	2.32172e-05
11.8438	2.60339e-06	-1.84337e-05	5.73551e-06	2.62845e-05	1.44837e-05	3.06734e-05
11.8474	2.15371e-06	-3.98554e-06	4.55872e-06	2.54675e-05	1.11936e-05	3.9388e-05
11.8515	1.75947e-06	1.40104e-05	3.56871e-06	2.09679e-05	8.38926e-06	4.86957e-05
11.8561	1.41992e-06	2.56523e-05	2.74979e-06	1.54903e-05	6.1156e-06	5.14279e-05
11.8594	1.23136e-06	2.64739e-05	2.31687e-06	1.23149e-05	4.96348e-06	4.73005e-05
11.8638	1.02308e-06	2.22336e-05	1.86018e-06	9.03197e-06	3.80483e-06	3.79536e-05
11.8679	8.66363e-07	1.73291e-05	1.53152e-06	6.83298e-06	3.01225e-06	2.95722e-05
11.8746	6.70462e-07	1.0931e-05	1.13974e-06	4.47491e-06	2.12022e-06	1.93363e-05
11.8807	5.35869e-07	7.11304e-06	8.82994e-07	3.109e-06	1.5692e-06	1.32101e-05
11.8869	4.31969e-07	4.7423e-06	6.93798e-07	2.22391e-06	1.18612e-06	9.2781e-06
11.8928	3.54382e-07	3.32699e-06	5.58309e-07	1.65911e-06	9.25518e-07	6.82432e-06
11.8995	2.8497e-07	2.31071e-06	4.41905e-07	1.22355e-06	7.12127e-07	4.97326e-06
11.9068	2.2561e-07	1.61268e-06	3.46454e-07	9.02159e-07	5.4528e-07	3.63219e-06
11.915	1.73134e-07	1.11859e-06	2.65805e-07	6.57898e-07	4.10994e-07	2.62642e-06
11.9241	1.27241e-07	7.7538e-07	1.98819e-07	4.76016e-07	3.05074e-07	1.88253e-06
11.9345	8.54104e-08	5.30757e-07	1.414e-07	3.37238e-07	2.19322e-07	1.31413e-06
11.9461	4.64267e-08	3.58949e-07	9.19506e-08	2.32759e-07	1.50395e-07	8.8048e-07
11.9604	4.04786e-09	2.26985e-07	4.35085e-08	1.46212e-07	8.86351e-08	5.09388e-07
11.9751	-3.91603e-08	1.39453e-07	3.88809e-11	8.35335e-08	3.9242e-08	2.23107e-07
11.9897	-8.86041e-08	7.84964e-08	-4.34557e-08	3.50023e-08	-3.97415e-09	-2.2535e-08
12.0044	-1.5332e-07	3.08108e-08	-9.38904e-08	-7.98994e-09	-4.78051e-08	-2.72195e-07
12.019	-2.48406e-07	-1.20137e-08	-1.60697e-07	-5.22219e-08	-9.93223e-08	-5.72661e-07
12.0337	-4.03216e-07	-5.67021e-08	-2.59815e-07	-1.04892e-07	-1.68332e-07	-9.92957e-07
12.0483	-6.82901e-07	-1.10617e-07	-4.22781e-07	-1.76261e-07	-2.7177e-07	-1.66433e-06
12.063	-1.2522e-06	-1.84453e-07	-7.20135e-07	-2.84239e-07	-4.43384e-07	-2.88441e-06
12.0776	-2.59957e-06	-2.97218e-07	-1.3331e-06	-4.65069e-07	-7.59793e-07	-5.45475e-06
12.0922	-6.01658e-06	-4.7923e-07	-2.68161e-06	-7.83534e-07	-1.37569e-06	-1.13366e-05
12.1026	-1.16956e-05	-6.86109e-07	-4.7446e-06	-1.17617e-06	-2.2135e-06	-2.0516e-05
12.1106	-1.93404e-05	-9.36457e-07	-8.01678e-06	-1.69036e-06	-3.42221e-06	-3.34062e-05
12.1193	-2.42034e-05	-1.34907e-06	-1.44525e-05	-2.59944e-06	-5.744e-06	-4.83484e-05
12.1248	-1.51438e-05	-1.73499e-06	-2.05649e-05	-3.50179e-06	-8.19113e-06	-4.91366e-05
12.1284	-8.57847e-07	-2.06835e-06	-2.44674e-05	-4.32914e-06	-1.05174e-05	-4.22401e-05
12.1335	1.91666e-05	-2.70664e-06	-2.52937e-05	-6.00481e-06	-1.51807e-05	-3.00194e-05
12.1378	2.6306e-05	-3.44575e-06	-1.65239e-05	-8.03021e-06	-2.0244e-05	-2.19379e-05
12.1414	2.49866e-05	-4.26334e-06	-1.63646e-06	-1.03344e-05	-2.44133e-05	-1.56609e-05
12.1455	2.03216e-05	-5.54889e-06	1.56811e-05	-1.39413e-05	-2.6083e-05	-9.57055e-06
12.1504	1.47e-05	-7.64931e-06	2.59058e-05	-1.93756e-05	-1.8708e-05	-5.12713e-06
12.1539	1.14434e-05	-9.74747e-06	2.57125e-05	-2.3542e-05	-5.44137e-06	-1.57493e-06
12.158	8.53011e-06	-1.32015e-05	2.1251e-05	-2.63137e-05	1.30827e-05	3.34859e-06
12.1625	6.27681e-06	-1.79539e-05	1.5934e-05	-2.21511e-05	2.51021e-05	7.20787e-06
12.1657	5.07517e-06	-2.19217e-05	1.26506e-05	-1.15725e-05	2.65049e-05	1.07366e-05
12.1702	3.86659e-06	-2.61305e-05	9.22911e-06	8.61628e-06	2.25735e-05	1.8155e-05
12.1742	3.05449e-06	-2.507e-05	6.95662e-06	2.25269e-05	1.77037e-05	2.51718e-05
12.1777	2.52016e-06	-1.66824e-05	5.51304e-06	2.66575e-05	1.38775e-05	3.18857e-05
12.1814	2.07915e-06	-7.54104e-07	4.36886e-06	2.48443e-05	1.06553e-05	4.11935e-05
12.1855	1.70568e-06	1.62324e-05	3.4368e-06	2.01636e-05	8.01901e-06	4.95575e-05
12.1906	1.35343e-06	2.61405e-05	2.59574e-06	1.43562e-05	5.70249e-06	5.01483e-05
12.1942	1.15736e-06	2.54459e-05	2.1517e-06	1.11029e-05	4.53655e-06	4.43944e-05
12.1983	9.73907e-07	2.08077e-05	1.75556e-06	8.31197e-06	3.54812e-06	3.53972e-05
12.2028	8.12966e-07	1.5521e-05	1.42217e-06	6.13777e-06	2.75619e-06	2.66501e-05
12.209	6.43135e-07	1.0082e-05	1.08634e-06	4.17219e-06	2.00214e-06	1.79858e-05
12.2148	5.20733e-07	6.72767e-06	8.54814e-07	2.96907e-06	1.51057e-06	1.25829e-05
12.2209	4.21176e-07	4.52796e-06	6.74646e-07	2.1406e-06	1.14858e-06	8.91296e-06
12.227	3.44128e-07	3.16205e-06	5.40791e-07	1.59048e-06	8.92724e-07	6.53017e-06
12.2338	2.76562e-07	2.20289e-06	4.28158e-07	1.1753e-06	6.87644e-07	4.77055e-06
12.2413	2.17838e-07	1.53211e-06	3.34255e-07	8.63474e-07	5.24524e-07	3.4722e-06
12.2495	1.668e-07	1.06658e-06	2.56355e-07	6.31084e-07	3.95734e-07	2.51656e-06
12.2589	1.21109e-07	7.35437e-07	1.90157e-07	4.5398e-07	2.91801e-07	1.79248e-06
12.2693	8.02152e-08	5.04832e-07	1.34563e-07	3.21916e-07	2.09493e-07	1.25102e-06
12.2813	4.08652e-08	3.38042e-07	8.52091e-08	2.1956e-07	1.41363e-07	8.25039e-07
12.2947	1.1703e-09	2.19314e-07	4.03656e-08	1.41011e-07	8.47883e-08	4.86649e-07
12.3094	-4.22108e-08	1.34714e-07	-2.81489e-09	7.99427e-08	3.62233e-08	2.05854e-07
12.324	-9.23487e-08	7.49782e-08	-4.65428e-08	3.20141e-08	-6.83076e-09	-3.87303e-08
12.3387	-1.58551e-07	2.78575e-08	-9.77472e-08	-1.08543e-08	-5.09452e-08	-2.9024e-07
12.3533	-2.56471e-07	-1.48875e-08	-1.66103e-07	-5.54065e-08	-1.03273e-07	-5.96141e-07
12.368	-4.1707e-07	-5.99497e-08	-2.68297e-07	-1.08969e-07	-1.73968e-07	-1.02825e-06
12.3826	-7.09206e-07	-1.14801e-07	-4.37374e-07	-1.82095e-07	-2.80625e-07	-1.7241e-06
12.3973	-1.30952e-06	-1.90543e-07	-7.48354e-07	-2.93563e-07	-4.58885e-07	-3.00086e-06
12.4119	-2.74604e-06	-3.06954e-07	-1.39504e-06	-4.8141e-07	-7.89873e-07	-5.71931e-06
12.4266	-6.26558e-06	-4.9264e-07	-2.7802e-06	-8.07043e-07	-1.42106e-06	-1.17665e-05
12.435	-1.07881e-05	-6.58852e-07	-4.4178e-06	-1.12162e-06	-2.08953e-06	-1.90759e-05
12.4428	-1.81527e-05	-8.92503e-07	-7.38335e-06	-1.5971e-06	-3.1943e-06	-3.12199e-05
12.4513	-2.41779e-05	-1.2745e-06	-1.32489e-05	-2.43176e-06	-5.3055e-06	-4.64386e-05
12.4579	-1.58115e-05	-1.71504e-06	-2.02463e-05	-3.45266e-06	-8.05314e-06	-4.92786e-05
12.4614	-2.36863e-06	-2.03745e-06	-2.41322e-05	-4.25013e-06	-1.02915e-05	-4.30799e-05
12.4667	1.85897e-05	-2.70368e-06	-2.50105e-05	-5.99893e-06	-1.51495e-05	-3.02729e-05
12.4716	2.61976e-05	-3.53462e-06	-1.47863e-05	-8.281e-06	-2.0769e-05	-2.11734e-05
12.4752	2.45224e-05	-4.39264e-06	6.5826e-07	-1.0702e-05	-2.4884e-05	-1.4798e-05
12.4793	1.97521e-05	-5.7227e-06	1.72072e-05	-1.44146e-05	-2.58647e-05	-9.0427e-06
12.4843	1.41254e-05	-7.96891e-06	2.609e-05	-2.00922e-05	-1.6754e-05	-4.59971e-06
12.4879	1.08756e-05	-1.02546e-05	2.51147e-05	-2.43116e-05	-2.1372e-06	-7.1305e-07
12.492	8.18699e-06	-1.37848e-05	2.05354e-05	-2.61886e-05	1.52097e-05	3.95856e-06
12.4967	5.92337e-06	-1.90616e-05	1.49786e-05	-1.95746e-05	2.58027e-05	8.06855e-06
12.5001	4.7423e-06	-2.32081e-05	1.17103e-05	-6.88652e-06	2.59509e-05	1.23089e-05
12.5044	3.67339e-06	-2.63552e-05	8.68466e-06	1.21e-05	2.15624e-05	1.96652e-05
12.5087	2.8621e-06	-2.31071e-05	6.43156e-06	2.46539e-05	1.63502e-05	2.71907e-05
12.5119	2.40252e-06	-1.34121e-05	5.20326e-06	2.66948e-05	1.3016e-05	3.39045e-05
12.5159	1.96742e-06	4.44239e-06	4.08601e-06	2.36816e-05	9.85159e-06	4.4029e-05
12.52	1.61166e-06	2.03876e-05	3.2064e-06	1.87033e-05	7.37139e-06	5.12803e-05
12.5239	1.3495e-06	2.65535e-05	2.58599e-06	1.42982e-05	5.67423e-06	5.04615e-05
12.5275	1.1541e-06	2.53863e-05	2.14485e-06	1.10562e-05	4.51974e-06	4.42612e-05
12.5316	9.73414e-07	2.07836e-05	1.75438e-06	8.30329e-06	3.54509e-06	3.53597e-05
12.5364	8.04549e-07	1.52501e-05	1.40549e-06	6.03782e-06	2.71838e-06	2.62163e-05
12.5425	6.39451e-07	9.9818e-06	1.07936e-06	4.13588e-06	1.98731e-06	1.78238e-05
12.549	5.06029e-07	6.38024e-06	8.27851e-07	2.84064e-06	1.45553e-06	1.20103e-05
12.5548	4.13096e-07	4.36774e-06	6.6031e-07	2.07827e-06	1.12048e-06	8.63989e-06
12.561	3.36844e-07	3.04963e-06	5.28468e-07	1.54318e-06	8.69883e-07	6.32801e-06
12.5678	2.70247e-07	2.12297e-06	4.17843e-07	1.13931e-06	6.69312e-07	4.61968e-06
12.5753	2.12578e-07	1.47967e-06	3.26076e-07	8.38024e-07	5.10736e-07	3.36708e-06
12.5838	1.61734e-07	1.02572e-06	2.48822e-07	6.09875e-07	3.83609e-07	2.42976e-06
12.5931	1.17076e-07	7.10116e-07	1.84514e-07	4.3988e-07	2.83231e-07	1.73482e-06
12.6038	7.59641e-08	4.8419e-07	1.29012e-07	3.0963e-07	2.01564e-07	1.20036e-06
12.6158	3.72419e-08	3.2531e-07	8.09056e-08	2.11407e-07	1.35698e-07	7.90562e-07
12.6297	-3.44285e-09	2.08455e-07	3.5511e-08	1.33459e-07	7.90404e-08	4.53022e-07
12.6443	-4.72262e-08	1.27222e-07	-7.45808e-09	7.42166e-08	3.13627e-08	1.78117e-07
12.659	-9.86047e-08	6.93907e-08	-5.16407e-08	2.72095e-08	-1.14859e-08	-6.51312e-08
12.6736	-1.67322e-07	2.30922e-08	-1.0416e-07	-1.55251e-08	-5.61181e-08	-3.20033e-07
12.6883	-2.70211e-07	-1.95838e-08	-1.75238e-07	-6.06786e-08	-1.09887e-07	-6.35598e-07
12.7029	-4.40722e-07	-6.53107e-08	-2.82657e-07	-1.15762e-07	-1.83435e-07	-1.08789e-06
12.7176	-7.54879e-07	-1.21819e-07	-4.6248e-07	-1.91971e-07	-2.95735e-07	-1.82688e-06
12.7322	-1.4098e-06	-2.00788e-07	-7.97115e-07	-3.09375e-07	-4.854e-07	-3.20248e-06
12.7469	-3.00768e-06	-3.23591e-07	-1.50409e-06	-5.09567e-07	-8.42207e-07	-6.18713e-06
12.7615	-7.13363e-06	-5.2428e-07	-3.09128e-06	-8.66962e-07	-1.54827e-06	-1.31644e-05
12.7716	-1.3689e-05	-7.48176e-07	-5.48882e-06	-1.30031e-06	-2.49582e-06	-2.37221e-05
12.7797	-2.15397e-05	-1.03426e-06	-9.47232e-06	-1.9007e-06	-3.94448e-06	-3.78914e-05
12.7883	-2.21812e-05	-1.49785e-06	-1.68538e-05	-2.94035e-06	-6.65304e-06	-5.01263e-05
12.7927	-1.08952e-05	-1.83648e-06	-2.19927e-05	-3.74955e-06	-8.88428e-06	-4.73582e-05
12.7965	5.73737e-06	-2.22338e-06	-2.56556e-05	-4.7264e-06	-1.16432e-05	-3.85112e-05
12.8012	2.2557e-05	-2.84657e-06	-2.48691e-05	-6.38038e-06	-1.62207e-05	-2.77597e-05
12.8043	2.66873e-05	-3.38722e-06	-1.78618e-05	-7.8653e-06	-1.99163e-05	-2.23433e-05
12.8078	2.52278e-05	-4.19242e-06	-2.94356e-06	-1.01323e-05	-2.41293e-05	-1.61698e-05
12.8119	2.06437e-05	-5.46014e-06	1.46877e-05	-1.3695e-05	-2.60706e-05	-9.89428e-06
12.817	1.48053e-05	-7.59885e-06	2.57989e-05	-1.92566e-05	-1.89382e-05	-5.1893e-06
12.8204	1.15475e-05	-9.66298e-06	2.58083e-05	-2.33996e-05	-5.99358e-06	-1.7004e-06
12.8246	8.5716e-06	-1.313e-05	2.13339e-05	-2.63315e-05	1.28296e-05	3.2737e-06
12.829	6.3465e-06	-1.7746e-05	1.61218e-05	-2.25985e-05	2.49236e-05	7.04748e-06
12.8322	5.13118e-06	-2.17046e-05	1.28096e-05	-1.24441e-05	2.66208e-05	1.04129e-05
12.8362	4.01361e-06	-2.57804e-05	9.64465e-06	5.7952e-06	2.3333e-05	1.70061e-05
12.8404	3.14065e-06	-2.54706e-05	7.19518e-06	2.12188e-05	1.82812e-05	2.43652e-05
12.8442	2.54886e-06	-1.72844e-05	5.58976e-06	2.65307e-05	1.40868e-05	3.14718e-05
12.8478	2.10654e-06	-2.0028e-06	4.43883e-06	2.50942e-05	1.08546e-05	4.04913e-05
12.8519	1.72849e-06	1.53201e-05	3.49228e-06	2.05057e-05	8.17396e-06	4.92206e-05
12.8568	1.37844e-06	2.60071e-05	2.65312e-06	1.47756e-05	5.85521e-06	5.06695e-05
12.8603	1.18332e-06	2.58692e-05	2.20903e-06	1.1519e-05	4.68333e-06	4.54639e-05
12.8645	9.91318e-07	2.13306e-05	1.79247e-06	8.56426e-06	3.63826e-06	3.63169e-05
12.8689	8.33107e-07	1.61916e-05	1.46291e-06	6.39084e-06	2.8504e-06	2.77288e-05
12.875	6.5926e-07	1.05688e-05	1.11757e-06	4.34519e-06	2.07044e-06	1.87612e-05
12.8809	5.32411e-07	7.01894e-06	8.76451e-07	3.0753e-06	1.55534e-06	1.30584e-05
12.887	4.29711e-07	4.69759e-06	6.8979e-07	2.20651e-06	1.17827e-06	9.20187e-06
12.893	3.5143e-07	3.27811e-06	5.53222e-07	1.63889e-06	9.15922e-07	6.73757e-06
12.8997	2.83036e-07	2.28625e-06	4.38763e-07	1.2126e-06	7.06557e-07	4.9272e-06
12.9071	2.23292e-07	1.58805e-06	3.4279e-07	8.90398e-07	5.39007e-07	3.58354e-06
12.9153	1.71784e-07	1.10765e-06	2.63802e-07	6.52257e-07	4.07775e-07	2.60327e-06
12.9246	1.25358e-07	7.6287e-07	1.96146e-07	4.69146e-07	3.00956e-07	1.85448e-06
12.9348	8.43263e-08	5.25372e-07	1.39975e-07	3.34056e-07	2.17278e-07	1.30101e-06
12.9467	4.46654e-08	3.51879e-07	8.97706e-08	2.28352e-07	1.47423e-07	8.62091e-07
12.9599	5.48989e-09	2.30058e-07	4.49876e-08	1.48401e-07	9.03418e-08	5.19278e-07
12.9746	-3.75849e-08	1.41989e-07	1.52772e-09	8.5442e-08	4.08324e-08	2.32206e-07
12.9892	-8.66662e-08	8.03439e-08	-4.18525e-08	3.65657e-08	-2.48531e-09	-1.40945e-08
13.0038	-1.50664e-07	3.23635e-08	-9.19199e-08	-6.49912e-09	-4.61871e-08	-2.62907e-07
13.0185	-2.44272e-07	-1.05171e-08	-1.57914e-07	-5.05694e-08	-9.72801e-08	-5.60552e-07
13.0331	-3.96256e-07	-5.50316e-08	-2.55535e-07	-1.02811e-07	-1.65474e-07	-9.75108e-07
13.0478	-6.69581e-07	-1.08457e-07	-4.15346e-07	-1.7326e-07	-2.67235e-07	-1.63388e-06
13.0624	-1.22374e-06	-1.81368e-07	-7.06037e-07	-2.79538e-07	-4.35603e-07	-2.82629e-06
13.0771	-2.52678e-06	-2.92237e-07	-1.30204e-06	-4.56753e-07	-7.44583e-07	-5.32239e-06
13.0917	-5.76798e-06	-4.69838e-07	-2.59192e-06	-7.6586e-07	-1.33853e-06	-1.09341e-05
13.1015	-1.07836e-05	-6.57009e-07	-4.41579e-06	-1.11895e-06	-2.08608e-06	-1.90615e-05
13.1099	-1.86114e-05	-9.08614e-07	-7.61987e-06	-1.63147e-06	-3.27875e-06	-3.20501e-05
13.1184	-2.42965e-05	-1.29576e-06	-1.35927e-05	-2.47939e-06	-5.42934e-06	-4.70937e-05
13.1246	-1.59032e-05	-1.71546e-06	-2.02582e-05	-3.45336e-06	-8.05433e-06	-4.93845e-05
13.128	-2.37819e-06	-2.03685e-06	-2.41394e-05	-4.24839e-06	-1.02865e-05	-4.30894e-05
13.1333	1.8428e-05	-2.69559e-06	-2.50508e-05	-5.97723e-06	-1.50905e-05	-3.03861e-05
13.1382	2.61785e-05	-3.53393e-06	-1.47814e-05	-8.27931e-06	-2.07634e-05	-2.11795e-05
13.1419	2.45228e-05	-4.39249e-06	6.5681e-07	-1.07016e-05	-2.48836e-05	-1.47981e-05
13.146	1.97556e-05	-5.72113e-06	1.72026e-05	-1.44106e-05	-2.58724e-05	-9.04587e-06
13.1509	1.41398e-05	-7.96021e-06	2.60904e-05	-2.00734e-05	-1.68126e-05	-4.61604e-06
13.1546	1.08907e-05	-1.02401e-05	2.51325e-05	-2.42914e-05	-2.23024e-06	-7.3854e-07
13.1586	8.19732e-06	-1.3767e-05	2.05575e-05	-2.61934e-05	1.51466e-05	3.94102e-06
13.1634	5.93202e-06	-1.90333e-05	1.50021e-05	-1.96445e-05	2.57899e-05	8.04621e-06
13.1668	4.75078e-06	-2.31751e-05	1.17343e-05	-7.01431e-06	2.59704e-05	1.2266e-05
13.171	3.67815e-06	-2.63537e-05	8.69804e-06	1.20153e-05	2.15885e-05	1.96264e-05
13.1753	2.86722e-06	-2.31813e-05	6.44543e-06	2.46112e-05	1.6387e-05	2.71295e-05
13.1785	2.40708e-06	-1.35598e-05	5.21523e-06	2.67036e-05	1.30496e-05	3.38157e-05
13.1825	1.97178e-06	4.23736e-06	4.09697e-06	2.37311e-05	9.8827e-06	4.39199e-05
13.1866	1.61518e-06	2.02459e-05	3.21496e-06	1.876e-05	7.39535e-06	5.12314e-05
13.1906	1.35044e-06	2.65376e-05	2.5882e-06	1.43143e-05	5.68023e-06	5.04708e-05
13.1942	1.15504e-06	2.54036e-05	2.14693e-06	1.10713e-05	4.52505e-06	4.43019e-05
13.1983	9.74146e-07	2.08061e-05	1.75593e-06	8.31378e-06	3.54885e-06	3.53989e-05
13.2031	8.05514e-07	1.52824e-05	1.40744e-06	6.04981e-06	2.72286e-06	2.6268e-05
13.2091	6.4031e-07	1.00073e-05	1.08101e-06	4.14493e-06	1.99091e-06	1.78644e-05
13.2156	5.06675e-07	6.39573e-06	8.29038e-07	2.84635e-06	1.45797e-06	1.20358e-05
13.2215	4.1356e-07	4.37666e-06	6.61128e-07	2.08177e-06	1.12207e-06	8.65519e-06
13.2276	3.37255e-07	3.05598e-06	5.29164e-07	1.54585e-06	8.71174e-07	6.33943e-06
13.2344	2.70601e-07	2.12735e-06	4.18418e-07	1.1413e-06	6.70329e-07	4.628e-06
13.242	2.12889e-07	1.48276e-06	3.2656e-07	8.39528e-07	5.11551e-07	3.37329e-06
13.2504	1.62006e-07	1.02787e-06	2.49224e-07	6.10996e-07	3.84253e-07	2.43435e-06
13.2597	1.1732e-07	7.11643e-07	1.84856e-07	4.40732e-07	2.8375e-07	1.7383e-06
13.2704	7.619e-08	4.85266e-07	1.29306e-07	3.10274e-07	2.01981e-07	1.20302e-06
13.2824	3.74658e-08	3.26086e-07	8.11701e-08	2.11906e-07	1.36045e-07	7.92672e-07
13.2963	-3.19846e-09	2.09024e-07	3.57675e-08	1.33855e-07	7.93432e-08	4.54791e-07
13.3109	-4.69595e-08	1.2761e-07	-7.21275e-09	7.45148e-08	3.16176e-08	1.79571e-07
13.3255	-9.827e-08	6.96824e-08	-5.13694e-08	2.74619e-08	-1.12399e-08	-6.3735e-08
13.3402	-1.66849e-07	2.33425e-08	-1.03816e-07	-1.52779e-08	-5.58424e-08	-3.18443e-07
13.3548	-2.69468e-07	-1.93351e-08	-1.74746e-07	-6.03978e-08	-1.09532e-07	-6.3348e-07
13.3695	-4.39432e-07	-6.50245e-08	-2.81878e-07	-1.15397e-07	-1.82924e-07	-1.08466e-06
13.3841	-7.5238e-07	-1.21443e-07	-4.61115e-07	-1.91439e-07	-2.94918e-07	-1.8213e-06
13.3988	-1.40426e-06	-2.00235e-07	-7.94439e-07	-3.08516e-07	-4.83953e-07	-3.1914e-06
13.4134	-2.99312e-06	-3.2269e-07	-1.49807e-06	-5.08034e-07	-8.39341e-07	-6.16126e-06
13.4281	-7.16579e-06	-5.24275e-07	-3.10063e-06	-8.67446e-07	-1.55059e-06	-1.32087e-05
13.4389	-1.43807e-05	-7.68907e-07	-5.75683e-06	-1.34273e-06	-2.5949e-06	-2.4844e-05
13.4471	-2.20229e-05	-1.06634e-06	-9.96754e-06	-1.97093e-06	-4.12246e-06	-3.91502e-05
13.4558	-2.06374e-05	-1.55741e-06	-1.78002e-05	-3.07935e-06	-7.02997e-06	-5.01043e-05
13.4599	-8.52545e-06	-1.89003e-06	-2.26742e-05	-3.8814e-06	-9.25455e-06	-4.62256e-05
13.4639	8.94831e-06	-2.31031e-06	-2.60394e-05	-4.95209e-06	-1.22795e-05	-3.6633e-05
13.4685	2.38418e-05	-2.95472e-06	-2.37577e-05	-6.67526e-06	-1.69912e-05	-2.65371e-05
13.4717	2.67466e-05	-3.5356e-06	-1.51923e-05	-8.28057e-06	-2.08287e-05	-2.10905e-05
13.4754	2.43606e-05	-4.43285e-06	1.30591e-06	-1.08148e-05	-2.50067e-05	-1.45879e-05
13.4795	1.95485e-05	-5.76721e-06	1.80225e-05	-1.45496e-05	-2.60432e-05	-8.78903e-06
13.4838	1.46001e-05	-7.68284e-06	2.61252e-05	-1.94598e-05	-1.86174e-05	-5.03476e-06
13.4874	1.13028e-05	-9.87348e-06	2.55685e-05	-2.37388e-05	-4.59415e-06	-1.3351e-06
13.4915	8.4495e-06	-1.33318e-05	2.10869e-05	-2.62961e-05	1.35666e-05	3.47505e-06
13.4961	6.18421e-06	-1.82361e-05	1.56861e-05	-2.15617e-05	2.5316e-05	7.38843e-06
13.4993	4.99089e-06	-2.22387e-05	1.24147e-05	-1.05085e-05	2.64035e-05	1.10619e-05
13.5037	3.82484e-06	-2.61964e-05	9.11125e-06	9.36738e-06	2.23656e-05	1.84727e-05
13.5078	3.00712e-06	-2.46685e-05	6.82642e-06	2.31171e-05	1.73723e-05	2.56544e-05
13.5112	2.49339e-06	-1.59944e-05	5.44179e-06	2.67106e-05	1.36799e-05	3.23313e-05
13.515	2.05532e-06	3.09842e-07	4.30845e-06	2.46219e-05	1.04841e-05	4.17795e-05
13.5191	1.68658e-06	1.72058e-05	3.3893e-06	1.98788e-05	7.88414e-06	5.00447e-05
13.5237	1.36584e-06	2.62038e-05	2.62399e-06	1.45686e-05	5.77701e-06	5.05392e-05
13.5273	1.16934e-06	2.5646e-05	2.17819e-06	1.12954e-05	4.60441e-06	4.48934e-05
13.5314	9.82949e-07	2.10821e-05	1.77472e-06	8.44295e-06	3.59491e-06	3.58777e-05
13.5359	8.21532e-07	1.58073e-05	1.43953e-06	6.24586e-06	2.79639e-06	2.71106e-05
13.542	6.50064e-07	1.02901e-05	1.09973e-06	4.24612e-06	2.03139e-06	1.83174e-05
13.5479	5.25633e-07	6.84931e-06	8.63884e-07	3.01348e-06	1.52932e-06	1.27816e-05
13.554	4.24768e-07	4.59886e-06	6.81011e-07	2.1682e-06	1.16104e-06	9.03388e-06
13.5601	3.47237e-07	3.21122e-06	5.4608e-07	1.61103e-06	9.02585e-07	6.61816e-06
13.5668	2.79288e-07	2.23771e-06	4.32616e-07	1.19092e-06	6.9558e-07	4.83612e-06
13.5742	2.20172e-07	1.55592e-06	3.37905e-07	8.74957e-07	5.3071e-07	3.51967e-06
13.5824	1.68894e-07	1.0837e-06	2.59478e-07	6.39926e-07	4.00772e-07	2.55276e-06
13.5918	1.22936e-07	7.47151e-07	1.92727e-07	4.60468e-07	2.95723e-07	1.81901e-06
13.6021	8.19446e-08	5.13391e-07	1.36834e-07	3.26986e-07	2.12752e-07	1.27191e-06
13.6141	4.25082e-08	3.43967e-07	8.71755e-08	2.23332e-07	1.43969e-07	8.40952e-07
13.6274	2.99645e-09	2.23804e-07	4.23134e-08	1.44107e-07	8.71212e-08	5.00342e-07
13.6421	-4.02497e-08	1.37753e-07	-9.80435e-10	8.22474e-08	3.81622e-08	2.16933e-07
13.6567	-8.99308e-08	7.72287e-08	-4.4553e-08	3.39299e-08	-4.99449e-09	-2.83191e-08
13.6714	-1.55182e-07	2.97546e-08	-9.52648e-08	-9.01318e-09	-4.89256e-08	-2.7863e-07
13.686	-2.51246e-07	-1.30392e-08	-1.62605e-07	-5.33531e-08	-1.0072e-07	-5.80963e-07
13.7007	-4.08124e-07	-5.78606e-08	-2.62826e-07	-1.06344e-07	-1.70337e-07	-1.00549e-06
13.7153	-6.92125e-07	-1.12097e-07	-4.27908e-07	-1.78319e-07	-2.74887e-07	-1.68534e-06
13.73	-1.27237e-06	-1.86619e-07	-7.30098e-07	-2.87548e-07	-4.48873e-07	-2.92551e-06
13.7446	-2.65062e-06	-3.00644e-07	-1.35476e-06	-4.70808e-07	-7.70337e-07	-5.54717e-06
13.7593	-6.172e-06	-4.85568e-07	-2.7386e-06	-7.95209e-07	-1.39975e-06	-1.15911e-05
13.7698	-1.22111e-05	-7.01257e-07	-4.94091e-06	-1.20719e-06	-2.28599e-06	-2.13465e-05
13.7788	-2.06962e-05	-9.96807e-07	-8.92669e-06	-1.82068e-06	-3.74722e-06	-3.61876e-05
13.7876	-2.29756e-05	-1.44962e-06	-1.60877e-05	-2.82996e-06	-6.35852e-06	-4.97014e-05
13.7924	-1.21575e-05	-1.80723e-06	-2.15923e-05	-3.6776e-06	-8.68213e-06	-4.79168e-05
13.796	3.72392e-06	-2.17452e-06	-2.53401e-05	-4.59995e-06	-1.12843e-05	-3.96749e-05
13.8009	2.17038e-05	-2.80183e-06	-2.51716e-05	-6.25824e-06	-1.58889e-05	-2.84168e-05
13.8041	2.65738e-05	-3.36409e-06	-1.82225e-05	-7.80043e-06	-1.97604e-05	-2.25737e-05
13.8077	2.53477e-05	-4.15735e-06	-3.57409e-06	-1.00336e-05	-2.39816e-05	-1.63989e-05
13.8118	2.07835e-05	-5.41467e-06	1.43088e-05	-1.35712e-05	-2.61496e-05	-1.00431e-05
13.8167	1.50945e-05	-7.44546e-06	2.56861e-05	-1.8902e-05	-1.98996e-05	-5.46649e-06
13.82	1.18659e-05	-9.40291e-06	2.607e-05	-2.29593e-05	-7.74207e-06	-2.16848e-06
13.8243	8.76407e-06	-1.28354e-05	2.17117e-05	-2.63003e-05	1.16076e-05	2.94775e-06
13.8286	6.5192e-06	-1.72566e-05	1.65776e-05	-2.34972e-05	2.43886e-05	6.73164e-06
13.8318	5.28006e-06	-2.11478e-05	1.32267e-05	-1.42707e-05	2.67449e-05	9.8332e-06
13.8356	4.1568e-06	-2.5362e-05	1.00506e-05	3.11819e-06	2.39867e-05	1.59503e-05
13.8398	3.25609e-06	-2.58969e-05	7.51597e-06	1.93821e-05	1.90431e-05	2.33004e-05
13.8439	2.5866e-06	-1.80226e-05	5.69117e-06	2.63191e-05	1.43615e-05	3.09357e-05
13.8475	2.1406e-06	-3.47846e-06	4.5257e-06	2.53742e-05	1.1101e-05	3.96631e-05
13.8516	1.75251e-06	1.43212e-05	3.55127e-06	2.08631e-05	8.33965e-06	4.88277e-05
13.8563	1.40933e-06	2.57583e-05	2.72473e-06	1.53024e-05	6.04737e-06	5.12421e-05
13.8596	1.21774e-06	2.63251e-05	2.28584e-06	1.20824e-05	4.88195e-06	4.6793e-05
13.864	1.01387e-06	2.19785e-05	1.84046e-06	8.89483e-06	3.7561e-06	3.74838e-05
13.8682	8.57204e-07	1.70044e-05	1.51219e-06	6.70317e-06	2.9656e-06	2.90426e-05
13.8742	6.80693e-07	1.12412e-05	1.15954e-06	4.58404e-06	2.16342e-06	1.98289e-05
13.8806	5.3666e-07	7.13893e-06	8.84561e-07	3.11801e-06	1.57269e-06	1.32508e-05
13.8866	4.35011e-07	4.80282e-06	6.99199e-07	2.24743e-06	1.19672e-06	9.38117e-06
13.8926	3.55802e-07	3.34943e-06	5.6071e-07	1.66843e-06	9.29979e-07	6.86435e-06
13.8993	2.87048e-07	2.33849e-06	4.45345e-07	1.23587e-06	7.1832e-07	5.02507e-06
13.9067	2.26677e-07	1.62361e-06	3.48116e-07	9.07393e-07	5.48094e-07	3.65389e-06
13.9147	1.74717e-07	1.13211e-06	2.68193e-07	6.64809e-07	4.14891e-07	2.65472e-06
13.924	1.28068e-07	7.80753e-07	1.99986e-07	4.78974e-07	3.06858e-07	1.89464e-06
13.9341	8.6714e-08	5.37518e-07	1.43134e-07	3.41201e-07	2.2184e-07	1.33041e-06
13.9459	4.70969e-08	3.60985e-07	9.2714e-08	2.34103e-07	1.51361e-07	8.8626e-07
13.959	7.9396e-09	2.36422e-07	4.76445e-08	1.52741e-07	9.35716e-08	5.38319e-07
13.9737	-3.50019e-08	1.4621e-07	3.9779e-09	8.86066e-08	4.34601e-08	2.47253e-07
13.9884	-8.35316e-08	8.34344e-08	-3.92383e-08	3.91604e-08	-3.58113e-11	-2.10321e-10
14.003	-1.46344e-07	3.4927e-08	-8.87014e-08	-4.04685e-09	-4.35348e-08	-2.477e-07
14.0176	-2.37659e-07	-8.05957e-09	-1.53441e-07	-4.78794e-08	-9.39799e-08	-5.41018e-07
14.0323	-3.85037e-07	-5.22958e-08	-2.48604e-07	-9.9416e-08	-1.60827e-07	-9.4618e-07
14.0469	-6.48466e-07	-1.04969e-07	-4.03509e-07	-1.68442e-07	-2.59987e-07	-1.58537e-06
14.0616	-1.17848e-06	-1.76357e-07	-6.83462e-07	-2.71932e-07	-4.23073e-07	-2.7333e-06
14.0762	-2.41293e-06	-2.84281e-07	-1.25311e-06	-4.43523e-07	-7.20494e-07	-5.11434e-06
14.0909	-5.63399e-06	-4.60285e-07	-2.53358e-06	-7.498e-07	-1.30929e-06	-1.06869e-05
14.103	-1.21531e-05	-6.98968e-07	-4.90909e-06	-1.2025e-06	-2.27465e-06	-2.12383e-05
14.111	-1.96779e-05	-9.51698e-07	-8.24419e-06	-1.72318e-06	-3.50375e-06	-3.41007e-05
14.1199	-2.38138e-05	-1.38807e-06	-1.50965e-05	-2.68905e-06	-5.98304e-06	-4.89704e-05
14.1251	-1.41249e-05	-1.76142e-06	-2.09424e-05	-3.5653e-06	-8.36702e-06	-4.8761e-05
14.1287	8.31766e-07	-2.1075e-06	-2.48141e-05	-4.42796e-06	-1.07962e-05	-4.13139e-05
14.1337	2.01393e-05	-2.7411e-06	-2.52956e-05	-6.0957e-06	-1.54353e-05	-2.94284e-05
14.1377	2.64037e-05	-3.41214e-06	-1.72086e-05	-7.93579e-06	-2.00447e-05	-2.21975e-05
14.1413	2.51185e-05	-4.22532e-06	-2.31843e-06	-1.0227e-05	-2.42609e-05	-1.59131e-05
14.1454	2.04831e-05	-5.50033e-06	1.52122e-05	-1.38078e-05	-2.61263e-05	-9.73912e-06
14.1502	1.48674e-05	-7.56047e-06	2.58317e-05	-1.91718e-05	-1.92563e-05	-5.28931e-06
14.1536	1.16306e-05	-9.5897e-06	2.58812e-05	-2.3283e-05	-6.49809e-06	-1.85896e-06
14.1579	8.64235e-06	-1.30253e-05	2.14748e-05	-2.63096e-05	1.23751e-05	3.15731e-06
14.1622	6.38217e-06	-1.76459e-05	1.62141e-05	-2.27593e-05	2.48105e-05	7.00163e-06
14.1654	5.16132e-06	-2.15944e-05	1.2893e-05	-1.2811e-05	2.66633e-05	1.03122e-05
14.1694	4.04905e-06	-2.56866e-05	9.74543e-06	5.11101e-06	2.35059e-05	1.67248e-05
14.1736	3.17187e-06	-2.56434e-05	7.28158e-06	2.07644e-05	1.84916e-05	2.40661e-05
14.1774	2.56735e-06	-1.77201e-05	5.63905e-06	2.64725e-05	1.42224e-05	3.11812e-05
14.181	2.12226e-06	-2.66436e-06	4.47866e-06	2.52224e-05	1.09671e-05	4.0126e-05
14.1851	1.73852e-06	1.48964e-05	3.51712e-06	2.06579e-05	8.24405e-06	4.9054e-05
14.1899	1.39254e-06	2.59127e-05	2.68595e-06	1.50191e-05	5.94351e-06	5.09538e-05
14.1933	1.19963e-06	2.6105e-05	2.24552e-06	1.17876e-05	4.77778e-06	4.61156e-05
14.1976	1.00259e-06	2.16577e-05	1.8164e-06	8.72852e-06	3.69688e-06	3.6902e-05
14.2019	8.44263e-07	1.65726e-05	1.4858e-06	6.53622e-06	2.904e-06	2.83428e-05
14.2079	6.71384e-07	1.09518e-05	1.14134e-06	4.48082e-06	2.12317e-06	1.93685e-05
14.2144	5.29368e-07	6.95448e-06	8.71005e-07	3.05091e-06	1.54453e-06	1.29503e-05
14.2203	4.30104e-07	4.70323e-06	6.90458e-07	2.20898e-06	1.1795e-06	9.21227e-06
14.2264	3.51488e-07	3.27971e-06	5.53342e-07	1.6395e-06	9.1618e-07	6.74022e-06
14.233	2.83283e-07	2.28906e-06	4.39153e-07	1.21389e-06	7.07231e-07	4.93262e-06
14.2404	2.23475e-07	1.59017e-06	3.43086e-07	8.9139e-07	5.39525e-07	3.58765e-06
[truncated: 86 more rows]

## Sheet: Figure 2c
Time	Current density
sec	µA/cm3
	I-TENG1	I-TENG2	I-TENG3	I-TENG4	I-TENG5	Sum.
-0.1	1.35453e-10	1.35453e-10	1.35453e-10	1.35453e-10	1.35453e-10	6.77254e-10
-0.1	1.70181e-08	1.70181e-08	1.70181e-08	1.70181e-08	1.70181e-08	8.50903e-08
-0.1	3.34104e-08	3.34104e-08	3.34104e-08	3.34104e-08	3.34104e-08	1.67052e-07
-0.1	6.44327e-08	6.44327e-08	6.44327e-08	6.44327e-08	6.44327e-08	3.22164e-07
-0.1	1.20144e-07	1.20144e-07	1.20144e-07	1.20144e-07	1.20144e-07	6.00722e-07
-0.1	2.10893e-07	2.10893e-07	2.10893e-07	2.10893e-07	2.10893e-07	1.05447e-06
-0.09999	3.35286e-07	3.35286e-07	3.35286e-07	3.35286e-07	3.35286e-07	1.67643e-06
-0.09998	4.63313e-07	4.63313e-07	4.63313e-07	4.63313e-07	4.63313e-07	2.31657e-06
-0.09997	5.46708e-07	5.46708e-07	5.46708e-07	5.46708e-07	5.46708e-07	2.73354e-06
-0.09993	5.71173e-07	5.71173e-07	5.71173e-07	5.71173e-07	5.71173e-07	2.85587e-06
-0.0979	5.31738e-07	5.31738e-07	5.31738e-07	5.31738e-07	5.31738e-07	2.65869e-06
-0.09581	4.94729e-07	4.94729e-07	4.94729e-07	4.94729e-07	4.94729e-07	2.47365e-06
-0.09161	4.30659e-07	4.30659e-07	4.30659e-07	4.30659e-07	4.30659e-07	2.15329e-06
-0.08322	3.30975e-07	3.30975e-07	3.30975e-07	3.30975e-07	3.30975e-07	1.65487e-06
-0.06857	2.09231e-07	2.09231e-07	2.09231e-07	2.09231e-07	2.09231e-07	1.04616e-06
-0.05393	1.27464e-07	1.27464e-07	1.27464e-07	1.27464e-07	1.27464e-07	6.37321e-07
-0.03928	6.95623e-08	6.95623e-08	6.95623e-08	6.95623e-08	6.95623e-08	3.47812e-07
-0.02463	2.32376e-08	2.32376e-08	2.32376e-08	2.32376e-08	2.32376e-08	1.16188e-07
-0.00998	-1.94461e-08	-1.94461e-08	-1.94461e-08	-1.94461e-08	-1.94461e-08	-9.72303e-08
0.00467	-6.51657e-08	-6.51657e-08	-6.51657e-08	-6.51657e-08	-6.51657e-08	-3.25829e-07
0.01932	-1.21643e-07	-1.21643e-07	-1.21643e-07	-1.21643e-07	-1.21643e-07	-6.08217e-07
0.03396	-2.00598e-07	-2.00598e-07	-2.00598e-07	-2.00598e-07	-2.00598e-07	-1.00299e-06
0.04861	-3.2345e-07	-3.2345e-07	-3.2345e-07	-3.2345e-07	-3.2345e-07	-1.61725e-06
0.06326	-5.35028e-07	-5.35028e-07	-5.35028e-07	-5.35028e-07	-5.35028e-07	-2.67514e-06
0.07791	-9.41947e-07	-9.41947e-07	-9.41947e-07	-9.41947e-07	-9.41947e-07	-4.70973e-06
0.09256	-1.79287e-06	-1.79287e-06	-1.79287e-06	-1.79287e-06	-1.79287e-06	-8.96434e-06
0.10439	-3.27733e-06	-3.27733e-06	-3.27733e-06	-3.27733e-06	-3.27733e-06	-1.63867e-05
0.11418	-5.86884e-06	-5.86884e-06	-5.86884e-06	-5.86884e-06	-5.86884e-06	-2.93442e-05
0.1226	-1.03084e-05	-1.03084e-05	-1.03084e-05	-1.03084e-05	-1.03084e-05	-5.15418e-05
0.13039	-1.73852e-05	-1.73852e-05	-1.73852e-05	-1.73852e-05	-1.73852e-05	-8.69259e-05
0.13864	-2.39579e-05	-2.39579e-05	-2.39579e-05	-2.39579e-05	-2.39579e-05	-0.000119789
0.14571	-1.75334e-05	-1.75334e-05	-1.75334e-05	-1.75334e-05	-1.75334e-05	-8.7667e-05
0.14912	-5.11834e-06	-5.11834e-06	-5.11834e-06	-5.11834e-06	-5.11834e-06	-2.55917e-05
0.15338	1.36487e-05	1.36487e-05	1.36487e-05	1.36487e-05	1.36487e-05	6.82432e-05
0.15802	2.56418e-05	2.56418e-05	2.56418e-05	2.56418e-05	2.56418e-05	0.000128209
0.16136	2.66063e-05	2.66063e-05	2.66063e-05	2.66063e-05	2.66063e-05	0.000133032
0.16522	2.28252e-05	2.28252e-05	2.28252e-05	2.28252e-05	2.28252e-05	0.000114126
0.16931	1.8001e-05	1.8001e-05	1.8001e-05	1.8001e-05	1.8001e-05	9.00051e-05
0.1769	1.05236e-05	1.05236e-05	1.05236e-05	1.05236e-05	1.05236e-05	5.26182e-05
0.18089	7.87129e-06	7.87129e-06	7.87129e-06	7.87129e-06	7.87129e-06	3.93565e-05
0.18666	5.39286e-06	5.39286e-06	5.39286e-06	5.39286e-06	5.39286e-06	2.69643e-05
0.19304	3.64584e-06	3.64584e-06	3.64584e-06	3.64584e-06	3.64584e-06	1.82292e-05
0.1992	2.57954e-06	2.57954e-06	2.57954e-06	2.57954e-06	2.57954e-06	1.28977e-05
0.20672	1.76609e-06	1.76609e-06	1.76609e-06	1.76609e-06	1.76609e-06	8.83046e-06
0.2142	1.25229e-06	1.25229e-06	1.25229e-06	1.25229e-06	1.25229e-06	6.26147e-06
0.22367	8.47978e-07	8.47978e-07	8.47978e-07	8.47978e-07	8.47978e-07	4.23989e-06
0.23299	5.96349e-07	5.96349e-07	5.96349e-07	5.96349e-07	5.96349e-07	2.98175e-06
0.24511	3.93676e-07	3.93676e-07	3.93676e-07	3.93676e-07	3.93676e-07	1.96838e-06
0.25708	2.6609e-07	2.6609e-07	2.6609e-07	2.6609e-07	2.6609e-07	1.33045e-06
0.27173	1.66317e-07	1.66317e-07	1.66317e-07	1.66317e-07	1.66317e-07	8.31583e-07
0.28638	9.78058e-08	9.78058e-08	9.78058e-08	9.78058e-08	9.78058e-08	4.89029e-07
0.30103	4.66364e-08	4.66364e-08	4.66364e-08	4.66364e-08	4.66364e-08	2.33182e-07
0.31567	2.8829e-09	2.8829e-09	2.8829e-09	2.8829e-09	2.8829e-09	1.44147e-08
0.33032	-4.0415e-08	-4.0415e-08	-4.0415e-08	-4.0415e-08	-4.0415e-08	-2.02075e-07
0.34497	-9.00888e-08	-9.00888e-08	-9.00888e-08	-9.00888e-08	-9.00888e-08	-4.50444e-07
0.35962	-1.55476e-07	-1.55476e-07	-1.55476e-07	-1.55476e-07	-1.55476e-07	-7.77379e-07
0.37427	-2.5155e-07	-2.5155e-07	-2.5155e-07	-2.5155e-07	-2.5155e-07	-1.25775e-06
0.38892	-4.08862e-07	-4.08862e-07	-4.08862e-07	-4.08862e-07	-4.08862e-07	-2.04431e-06
0.40357	-6.93042e-07	-6.93042e-07	-6.93042e-07	-6.93042e-07	-6.93042e-07	-3.46521e-06
0.41821	-1.27489e-06	-1.27489e-06	-1.27489e-06	-1.27489e-06	-1.27489e-06	-6.37445e-06
0.43286	-2.55483e-06	-2.55483e-06	-2.55483e-06	-2.55483e-06	-2.55483e-06	-1.27742e-05
0.44389	-4.70611e-06	-4.70611e-06	-4.70611e-06	-4.70611e-06	-4.70611e-06	-2.35305e-05
0.45286	-8.35089e-06	-8.35089e-06	-8.35089e-06	-8.35089e-06	-8.35089e-06	-4.17544e-05
0.46086	-1.45211e-05	-1.45211e-05	-1.45211e-05	-1.45211e-05	-1.45211e-05	-7.26057e-05
0.46951	-2.2668e-05	-2.2668e-05	-2.2668e-05	-2.2668e-05	-2.2668e-05	-0.00011334
0.47748	-2.20799e-05	-2.20799e-05	-2.20799e-05	-2.20799e-05	-2.20799e-05	-0.0001104
0.48044	-1.40284e-05	-1.40284e-05	-1.40284e-05	-1.40284e-05	-1.40284e-05	-7.01422e-05
0.48407	2.53359e-06	2.53359e-06	2.53359e-06	2.53359e-06	2.53359e-06	1.2668e-05
0.48853	2.0358e-05	2.0358e-05	2.0358e-05	2.0358e-05	2.0358e-05	0.00010179
0.49182	2.66105e-05	2.66105e-05	2.66105e-05	2.66105e-05	2.66105e-05	0.000133052
0.49492	2.63721e-05	2.63721e-05	2.63721e-05	2.63721e-05	2.63721e-05	0.000131861
0.49902	2.23117e-05	2.23117e-05	2.23117e-05	2.23117e-05	2.23117e-05	0.000111558
0.50396	1.63697e-05	1.63697e-05	1.63697e-05	1.63697e-05	1.63697e-05	8.18483e-05
0.50979	1.085e-05	1.085e-05	1.085e-05	1.085e-05	1.085e-05	5.42501e-05
0.51508	7.44487e-06	7.44487e-06	7.44487e-06	7.44487e-06	7.44487e-06	3.72243e-05
0.52056	5.19307e-06	5.19307e-06	5.19307e-06	5.19307e-06	5.19307e-06	2.59653e-05
0.52659	3.59856e-06	3.59856e-06	3.59856e-06	3.59856e-06	3.59856e-06	1.79928e-05
0.53354	2.44921e-06	2.44921e-06	2.44921e-06	2.44921e-06	2.44921e-06	1.2246e-05
0.54025	1.74611e-06	1.74611e-06	1.74611e-06	1.74611e-06	1.74611e-06	8.73057e-06
0.54891	1.18195e-06	1.18195e-06	1.18195e-06	1.18195e-06	1.18195e-06	5.90976e-06
0.55715	8.41051e-07	8.41051e-07	8.41051e-07	8.41051e-07	8.41051e-07	4.20526e-06
0.56821	5.58661e-07	5.58661e-07	5.58661e-07	5.58661e-07	5.58661e-07	2.79331e-06
0.57862	3.90158e-07	3.90158e-07	3.90158e-07	3.90158e-07	3.90158e-07	1.95079e-06
0.59303	2.46648e-07	2.46648e-07	2.46648e-07	2.46648e-07	2.46648e-07	1.23324e-06
0.60767	1.52127e-07	1.52127e-07	1.52127e-07	1.52127e-07	1.52127e-07	7.60633e-07
0.62232	8.78275e-08	8.78275e-08	8.78275e-08	8.78275e-08	8.78275e-08	4.39138e-07
0.63697	3.84763e-08	3.84763e-08	3.84763e-08	3.84763e-08	3.84763e-08	1.92382e-07
0.65162	-4.68017e-09	-4.68017e-09	-4.68017e-09	-4.68017e-09	-4.68017e-09	-2.34008e-08
0.66627	-4.85554e-08	-4.85554e-08	-4.85554e-08	-4.85554e-08	-4.85554e-08	-2.42777e-07
0.68092	-1.00337e-07	-1.00337e-07	-1.00337e-07	-1.00337e-07	-1.00337e-07	-5.01682e-07
0.69557	-1.69637e-07	-1.69637e-07	-1.69637e-07	-1.69637e-07	-1.69637e-07	-8.48187e-07
0.71021	-2.74068e-07	-2.74068e-07	-2.74068e-07	-2.74068e-07	-2.74068e-07	-1.37034e-06
0.72486	-4.47014e-07	-4.47014e-07	-4.47014e-07	-4.47014e-07	-4.47014e-07	-2.23507e-06
0.73951	-7.67698e-07	-7.67698e-07	-7.67698e-07	-7.67698e-07	-7.67698e-07	-3.83849e-06
0.75416	-1.41792e-06	-1.41792e-06	-1.41792e-06	-1.41792e-06	-1.41792e-06	-7.08961e-06
0.76715	-2.65865e-06	-2.65865e-06	-2.65865e-06	-2.65865e-06	-2.65865e-06	-1.32933e-05
0.77748	-4.75563e-06	-4.75563e-06	-4.75563e-06	-4.75563e-06	-4.75563e-06	-2.37782e-05
0.78641	-8.47481e-06	-8.47481e-06	-8.47481e-06	-8.47481e-06	-8.47481e-06	-4.23741e-05
0.79425	-1.45439e-05	-1.45439e-05	-1.45439e-05	-1.45439e-05	-1.45439e-05	-7.27192e-05
0.80272	-2.25517e-05	-2.25517e-05	-2.25517e-05	-2.25517e-05	-2.25517e-05	-0.000112758
0.81088	-2.1718e-05	-2.1718e-05	-2.1718e-05	-2.1718e-05	-2.1718e-05	-0.00010859
0.81384	-1.36837e-05	-1.36837e-05	-1.36837e-05	-1.36837e-05	-1.36837e-05	-6.84184e-05
0.81756	3.18775e-06	3.18775e-06	3.18775e-06	3.18775e-06	3.18775e-06	1.59387e-05
0.82211	2.10767e-05	2.10767e-05	2.10767e-05	2.10767e-05	2.10767e-05	0.000105384
0.82526	2.6709e-05	2.6709e-05	2.6709e-05	2.6709e-05	2.6709e-05	0.000133545
0.82847	2.62441e-05	2.62441e-05	2.62441e-05	2.62441e-05	2.62441e-05	0.00013122
0.83258	2.20271e-05	2.20271e-05	2.20271e-05	2.20271e-05	2.20271e-05	0.000110135
0.83744	1.62197e-05	1.62197e-05	1.62197e-05	1.62197e-05	1.62197e-05	8.10985e-05
0.8437	1.04292e-05	1.04292e-05	1.04292e-05	1.04292e-05	1.04292e-05	5.2146e-05
0.84898	7.16396e-06	7.16396e-06	7.16396e-06	7.16396e-06	7.16396e-06	3.58198e-05
0.8546	4.96561e-06	4.96561e-06	4.96561e-06	4.96561e-06	4.96561e-06	2.48281e-05
0.86065	3.44916e-06	3.44916e-06	3.44916e-06	3.44916e-06	3.44916e-06	1.72458e-05
0.86759	2.35955e-06	2.35955e-06	2.35955e-06	2.35955e-06	2.35955e-06	1.17978e-05
0.87447	1.67428e-06	1.67428e-06	1.67428e-06	1.67428e-06	1.67428e-06	8.3714e-06
0.88309	1.12797e-06	1.12797e-06	1.12797e-06	1.12797e-06	1.12797e-06	5.63984e-06
0.88871	8.95796e-07	8.95796e-07	8.95796e-07	8.95796e-07	8.95796e-07	4.47898e-06
0.89011	8.42171e-07	8.42171e-07	8.42171e-07	8.42171e-07	8.42171e-07	4.21086e-06
0.89291	7.54693e-07	7.54693e-07	7.54693e-07	7.54693e-07	7.54693e-07	3.77347e-06
0.89431	5.06231e-07	5.06231e-07	5.06231e-07	5.06231e-07	5.06231e-07	2.53116e-06
0.8944	5.86767e-07	5.86767e-07	5.86767e-07	5.86767e-07	5.86767e-07	2.93383e-06
0.89458	7.39777e-07	7.39777e-07	7.39777e-07	7.39777e-07	7.39777e-07	3.69888e-06
0.89568	5.38301e-07	5.38301e-07	5.38301e-07	5.38301e-07	5.38301e-07	2.6915e-06
0.89585	6.89122e-07	6.89122e-07	6.89122e-07	6.89122e-07	6.89122e-07	3.44561e-06
0.89607	6.53151e-07	6.53151e-07	6.53151e-07	6.53151e-07	6.53151e-07	3.26575e-06
0.89651	6.53252e-07	6.53252e-07	6.53252e-07	6.53252e-07	6.53252e-07	3.26626e-06
0.8972	7.89168e-07	7.89168e-07	7.89168e-07	7.89168e-07	7.89168e-07	3.94584e-06
0.89727	6.91144e-07	6.91144e-07	6.91144e-07	6.91144e-07	6.91144e-07	3.45572e-06
0.89741	6.30577e-07	6.30577e-07	6.30577e-07	6.30577e-07	6.30577e-07	3.15289e-06
0.89805	6.15003e-07	6.15003e-07	6.15003e-07	6.15003e-07	6.15003e-07	3.07502e-06
0.8986	6.13183e-07	6.13183e-07	6.13183e-07	6.13183e-07	6.13183e-07	3.06591e-06
0.89866	6.05628e-07	6.05628e-07	6.05628e-07	6.05628e-07	6.05628e-07	3.02814e-06
0.89877	5.99078e-07	5.99078e-07	5.99078e-07	5.99078e-07	5.99078e-07	2.99539e-06
0.90207	5.32837e-07	5.32837e-07	5.32837e-07	5.32837e-07	5.32837e-07	2.66419e-06
0.90559	4.73037e-07	4.73037e-07	4.73037e-07	4.73037e-07	4.73037e-07	2.36518e-06
0.91263	3.77956e-07	3.77956e-07	3.77956e-07	3.77956e-07	3.77956e-07	1.88978e-06
0.92672	2.43405e-07	2.43405e-07	2.43405e-07	2.43405e-07	2.43405e-07	1.21703e-06
0.94137	1.50325e-07	1.50325e-07	1.50325e-07	1.50325e-07	1.50325e-07	7.51625e-07
0.95602	8.64316e-08	8.64316e-08	8.64316e-08	8.64316e-08	8.64316e-08	4.32158e-07
0.97067	3.73849e-08	3.73849e-08	3.73849e-08	3.73849e-08	3.73849e-08	1.86924e-07
0.98532	-5.7274e-09	-5.7274e-09	-5.7274e-09	-5.7274e-09	-5.7274e-09	-2.8637e-08
0.99996	-4.97278e-08	-4.97278e-08	-4.97278e-08	-4.97278e-08	-4.97278e-08	-2.48639e-07
1.01461	-1.01742e-07	-1.01742e-07	-1.01742e-07	-1.01742e-07	-1.01742e-07	-5.08709e-07
1.02926	-1.71776e-07	-1.71776e-07	-1.71776e-07	-1.71776e-07	-1.71776e-07	-8.58878e-07
1.04391	-2.77195e-07	-2.77195e-07	-2.77195e-07	-2.77195e-07	-2.77195e-07	-1.38597e-06
1.05856	-4.52882e-07	-4.52882e-07	-4.52882e-07	-4.52882e-07	-4.52882e-07	-2.26441e-06
1.07321	-7.78386e-07	-7.78386e-07	-7.78386e-07	-7.78386e-07	-7.78386e-07	-3.89193e-06
1.08785	-1.44069e-06	-1.44069e-06	-1.44069e-06	-1.44069e-06	-1.44069e-06	-7.20344e-06
1.10062	-2.67591e-06	-2.67591e-06	-2.67591e-06	-2.67591e-06	-2.67591e-06	-1.33795e-05
1.11102	-4.81895e-06	-4.81895e-06	-4.81895e-06	-4.81895e-06	-4.81895e-06	-2.40948e-05
1.11984	-8.5258e-06	-8.5258e-06	-8.5258e-06	-8.5258e-06	-8.5258e-06	-4.2629e-05
1.12775	-1.47223e-05	-1.47223e-05	-1.47223e-05	-1.47223e-05	-1.47223e-05	-7.36115e-05
1.13627	-2.26905e-05	-2.26905e-05	-2.26905e-05	-2.26905e-05	-2.26905e-05	-0.000113453
1.14435	-2.15109e-05	-2.15109e-05	-2.15109e-05	-2.15109e-05	-2.15109e-05	-0.000107555
1.14731	-1.3183e-05	-1.3183e-05	-1.3183e-05	-1.3183e-05	-1.3183e-05	-6.59149e-05
1.151	3.71557e-06	3.71557e-06	3.71557e-06	3.71557e-06	3.71557e-06	1.85779e-05
1.15549	2.12058e-05	2.12058e-05	2.12058e-05	2.12058e-05	2.12058e-05	0.000106029
1.15867	2.67607e-05	2.67607e-05	2.67607e-05	2.67607e-05	2.67607e-05	0.000133803
1.16184	2.62147e-05	2.62147e-05	2.62147e-05	2.62147e-05	2.62147e-05	0.000131074
1.16592	2.2039e-05	2.2039e-05	2.2039e-05	2.2039e-05	2.2039e-05	0.000110195
1.17094	1.60346e-05	1.60346e-05	1.60346e-05	1.60346e-05	1.60346e-05	8.01732e-05
1.17702	1.04343e-05	1.04343e-05	1.04343e-05	1.04343e-05	1.04343e-05	5.21714e-05
1.18241	7.12088e-06	7.12088e-06	7.12088e-06	7.12088e-06	7.12088e-06	3.56044e-05
1.188	4.94581e-06	4.94581e-06	4.94581e-06	4.94581e-06	4.94581e-06	2.4729e-05
1.19402	3.44134e-06	3.44134e-06	3.44134e-06	3.44134e-06	3.44134e-06	1.72067e-05
1.20104	2.3449e-06	2.3449e-06	2.3449e-06	2.3449e-06	2.3449e-06	1.17245e-05
1.20785	1.67036e-06	1.67036e-06	1.67036e-06	1.67036e-06	1.67036e-06	8.35178e-06
1.2166	1.13107e-06	1.13107e-06	1.13107e-06	1.13107e-06	1.13107e-06	5.65536e-06
1.22498	8.03604e-07	8.03604e-07	8.03604e-07	8.03604e-07	8.03604e-07	4.01802e-06
1.23617	5.33769e-07	5.33769e-07	5.33769e-07	5.33769e-07	5.33769e-07	2.66885e-06
1.24678	3.71446e-07	3.71446e-07	3.71446e-07	3.71446e-07	3.71446e-07	1.85723e-06
1.26136	2.33716e-07	2.33716e-07	2.33716e-07	2.33716e-07	2.33716e-07	1.16858e-06
1.27601	1.43623e-07	1.43623e-07	1.43623e-07	1.43623e-07	1.43623e-07	7.18117e-07
1.29066	8.16352e-08	8.16352e-08	8.16352e-08	8.16352e-08	8.16352e-08	4.08176e-07
1.30531	3.33796e-08	3.33796e-08	3.33796e-08	3.33796e-08	3.33796e-08	1.66898e-07
1.31996	-9.53361e-09	-9.53361e-09	-9.53361e-09	-9.53361e-09	-9.53361e-09	-4.76682e-08
1.33461	-5.39122e-08	-5.39122e-08	-5.39122e-08	-5.39122e-08	-5.39122e-08	-2.69561e-07
1.34926	-1.07132e-07	-1.07132e-07	-1.07132e-07	-1.07132e-07	-1.07132e-07	-5.35659e-07
1.3639	-1.79338e-07	-1.79338e-07	-1.79338e-07	-1.79338e-07	-1.79338e-07	-8.96692e-07
1.37855	-2.89436e-07	-2.89436e-07	-2.89436e-07	-2.89436e-07	-2.89436e-07	-1.44718e-06
1.3932	-4.73925e-07	-4.73925e-07	-4.73925e-07	-4.73925e-07	-4.73925e-07	-2.36962e-06
1.40785	-8.20409e-07	-8.20409e-07	-8.20409e-07	-8.20409e-07	-8.20409e-07	-4.10205e-06
1.4225	-1.52948e-06	-1.52948e-06	-1.52948e-06	-1.52948e-06	-1.52948e-06	-7.64738e-06
1.43512	-2.8485e-06	-2.8485e-06	-2.8485e-06	-2.8485e-06	-2.8485e-06	-1.42425e-05
1.44524	-5.08725e-06	-5.08725e-06	-5.08725e-06	-5.08725e-06	-5.08725e-06	-2.54362e-05
1.45403	-9.0414e-06	-9.0414e-06	-9.0414e-06	-9.0414e-06	-9.0414e-06	-4.5207e-05
1.46181	-1.54168e-05	-1.54168e-05	-1.54168e-05	-1.54168e-05	-1.54168e-05	-7.70838e-05
1.47018	-2.28737e-05	-2.28737e-05	-2.28737e-05	-2.28737e-05	-2.28737e-05	-0.000114369
1.47852	-1.90172e-05	-1.90172e-05	-1.90172e-05	-1.90172e-05	-1.90172e-05	-9.50861e-05
1.48164	-8.88174e-06	-8.88174e-06	-8.88174e-06	-8.88174e-06	-8.88174e-06	-4.44087e-05
1.48551	8.92641e-06	8.92641e-06	8.92641e-06	8.92641e-06	8.92641e-06	4.4632e-05
1.49007	2.41002e-05	2.41002e-05	2.41002e-05	2.41002e-05	2.41002e-05	0.000120501
1.49298	2.71862e-05	2.71862e-05	2.71862e-05	2.71862e-05	2.71862e-05	0.000135931
1.49637	2.52291e-05	2.52291e-05	2.52291e-05	2.52291e-05	2.52291e-05	0.000126145
1.50623	1.40391e-05	1.40391e-05	1.40391e-05	1.40391e-05	1.40391e-05	7.01953e-05
1.51242	9.03634e-06	9.03634e-06	9.03634e-06	9.03634e-06	9.03634e-06	4.51817e-05
1.51818	6.07087e-06	6.07087e-06	6.07087e-06	6.07087e-06	6.07087e-06	3.03544e-05
1.52441	4.09241e-06	4.09241e-06	4.09241e-06	4.09241e-06	4.09241e-06	2.04621e-05
1.53033	2.90558e-06	2.90558e-06	2.90558e-06	2.90558e-06	2.90558e-06	1.45279e-05
1.53775	1.97649e-06	1.97649e-06	1.97649e-06	1.97649e-06	1.97649e-06	9.88244e-06
1.54484	1.41017e-06	1.41017e-06	1.41017e-06	1.41017e-06	1.41017e-06	7.05083e-06
1.55418	9.48967e-07	9.48967e-07	9.48967e-07	9.48967e-07	9.48967e-07	4.74483e-06
1.56296	6.73715e-07	6.73715e-07	6.73715e-07	6.73715e-07	6.73715e-07	3.36858e-06
1.5749	4.43255e-07	4.43255e-07	4.43255e-07	4.43255e-07	4.43255e-07	2.21628e-06
1.58612	3.05112e-07	3.05112e-07	3.05112e-07	3.05112e-07	3.05112e-07	1.52556e-06
1.60077	1.91771e-07	1.91771e-07	1.91771e-07	1.91771e-07	1.91771e-07	9.58858e-07
1.61542	1.15493e-07	1.15493e-07	1.15493e-07	1.15493e-07	1.15493e-07	5.77466e-07
1.63007	6.05254e-08	6.05254e-08	6.05254e-08	6.05254e-08	6.05254e-08	3.02627e-07
1.64472	1.53533e-08	1.53533e-08	1.53533e-08	1.53533e-08	1.53533e-08	7.67666e-08
1.65936	-2.73909e-08	-2.73909e-08	-2.73909e-08	-2.73909e-08	-2.73909e-08	-1.36954e-07
1.67401	-7.43854e-08	-7.43854e-08	-7.43854e-08	-7.43854e-08	-7.43854e-08	-3.71927e-07
1.68866	-1.34008e-07	-1.34008e-07	-1.34008e-07	-1.34008e-07	-1.34008e-07	-6.70039e-07
1.70331	-2.18797e-07	-2.18797e-07	-2.18797e-07	-2.18797e-07	-2.18797e-07	-1.09398e-06
1.71796	-3.53714e-07	-3.53714e-07	-3.53714e-07	-3.53714e-07	-3.53714e-07	-1.76857e-06
1.73261	-5.89661e-07	-5.89661e-07	-5.89661e-07	-5.89661e-07	-5.89661e-07	-2.94831e-06
1.74726	-1.05529e-06	-1.05529e-06	-1.05529e-06	-1.05529e-06	-1.05529e-06	-5.27647e-06
1.7619	-2.04585e-06	-2.04585e-06	-2.04585e-06	-2.04585e-06	-2.04585e-06	-1.02293e-05
1.77348	-3.7664e-06	-3.7664e-06	-3.7664e-06	-3.7664e-06	-3.7664e-06	-1.8832e-05
1.78288	-6.69072e-06	-6.69072e-06	-6.69072e-06	-6.69072e-06	-6.69072e-06	-3.34536e-05
1.79117	-1.17692e-05	-1.17692e-05	-1.17692e-05	-1.17692e-05	-1.17692e-05	-5.88458e-05
1.79888	-1.92703e-05	-1.92703e-05	-1.92703e-05	-1.92703e-05	-1.92703e-05	-9.63516e-05
1.80695	-2.51912e-05	-2.51912e-05	-2.51912e-05	-2.51912e-05	-2.51912e-05	-0.000125956
1.81174	-2.01454e-05	-2.01454e-05	-2.01454e-05	-2.01454e-05	-2.01454e-05	-0.000100727
1.81496	-8.74915e-06	-8.74915e-06	-8.74915e-06	-8.74915e-06	-8.74915e-06	-4.37458e-05
1.81924	1.04102e-05	1.04102e-05	1.04102e-05	1.04102e-05	1.04102e-05	5.20508e-05
1.8239	2.4894e-05	2.4894e-05	2.4894e-05	2.4894e-05	2.4894e-05	0.00012447
1.82669	2.71404e-05	2.71404e-05	2.71404e-05	2.71404e-05	2.71404e-05	0.000135702
1.83034	2.45928e-05	2.45928e-05	2.45928e-05	2.45928e-05	2.45928e-05	0.000122964
1.83448	1.9701e-05	1.9701e-05	1.9701e-05	1.9701e-05	1.9701e-05	9.8505e-05
1.84008	1.34667e-05	1.34667e-05	1.34667e-05	1.34667e-05	1.34667e-05	6.73334e-05
1.84517	9.34136e-06	9.34136e-06	9.34136e-06	9.34136e-06	9.34136e-06	4.67068e-05
1.85065	6.42433e-06	6.42433e-06	6.42433e-06	6.42433e-06	6.42433e-06	3.21216e-05
1.85697	4.29388e-06	4.29388e-06	4.29388e-06	4.29388e-06	4.29388e-06	2.14694e-05
1.863	3.0168e-06	3.0168e-06	3.0168e-06	3.0168e-06	3.0168e-06	1.5084e-05
1.87	2.08567e-06	2.08567e-06	2.08567e-06	2.08567e-06	2.08567e-06	1.04283e-05
1.87737	1.46479e-06	1.46479e-06	1.46479e-06	1.46479e-06	1.46479e-06	7.32396e-06
1.88603	9.88844e-07	9.88844e-07	9.88844e-07	9.88844e-07	9.88844e-07	4.94422e-06
1.88941	8.57879e-07	8.57879e-07	8.57879e-07	8.57879e-07	8.57879e-07	4.28939e-06
1.89184	7.76564e-07	7.76564e-07	7.76564e-07	7.76564e-07	7.76564e-07	3.88282e-06
1.89484	6.9515e-07	6.9515e-07	6.9515e-07	6.9515e-07	6.9515e-07	3.47575e-06
1.8972	6.38495e-07	6.38495e-07	6.38495e-07	6.38495e-07	6.38495e-07	3.19248e-06
1.8986	1.03492e-06	1.03492e-06	1.03492e-06	1.03492e-06	1.03492e-06	5.17458e-06
1.89874	7.53012e-07	7.53012e-07	7.53012e-07	7.53012e-07	7.53012e-07	3.76506e-06
1.89902	5.93987e-07	5.93987e-07	5.93987e-07	5.93987e-07	5.93987e-07	2.96994e-06
1.89944	5.84232e-07	5.84232e-07	5.84232e-07	5.84232e-07	5.84232e-07	2.92116e-06
1.9	5.52289e-07	5.52289e-07	5.52289e-07	5.52289e-07	5.52289e-07	2.76145e-06
1.90006	5.6396e-07	5.6396e-07	5.6396e-07	5.6396e-07	5.6396e-07	2.8198e-06
1.90017	5.69158e-07	5.69158e-07	5.69158e-07	5.69158e-07	5.69158e-07	2.84579e-06
1.90353	5.06106e-07	5.06106e-07	5.06106e-07	5.06106e-07	5.06106e-07	2.53053e-06
1.90711	4.48949e-07	4.48949e-07	4.48949e-07	4.48949e-07	4.48949e-07	2.24474e-06
1.91428	3.58011e-07	3.58011e-07	3.58011e-07	3.58011e-07	3.58011e-07	1.79006e-06
1.92862	2.29052e-07	2.29052e-07	2.29052e-07	2.29052e-07	2.29052e-07	1.14526e-06
1.94326	1.40797e-07	1.40797e-07	1.40797e-07	1.40797e-07	1.40797e-07	7.03984e-07
1.95791	7.94778e-08	7.94778e-08	7.94778e-08	7.94778e-08	7.94778e-08	3.97389e-07
1.97256	3.16285e-08	3.16285e-08	3.16285e-08	3.16285e-08	3.16285e-08	1.58143e-07
1.98721	-1.12299e-08	-1.12299e-08	-1.12299e-08	-1.12299e-08	-1.12299e-08	-5.61493e-08
2.00186	-5.58338e-08	-5.58338e-08	-5.58338e-08	-5.58338e-08	-5.58338e-08	-2.79169e-07
2.01651	-1.09517e-07	-1.09517e-07	-1.09517e-07	-1.09517e-07	-1.09517e-07	-5.47584e-07
2.03116	-1.82917e-07	-1.82917e-07	-1.82917e-07	-1.82917e-07	-1.82917e-07	-9.14583e-07
2.0458	-2.94898e-07	-2.94898e-07	-2.94898e-07	-2.94898e-07	-2.94898e-07	-1.47449e-06
2.06045	-4.83993e-07	-4.83993e-07	-4.83993e-07	-4.83993e-07	-4.83993e-07	-2.41997e-06
2.0751	-8.39554e-07	-8.39554e-07	-8.39554e-07	-8.39554e-07	-8.39554e-07	-4.19777e-06
2.08975	-1.57085e-06	-1.57085e-06	-1.57085e-06	-1.57085e-06	-1.57085e-06	-7.85423e-06
2.10213	-2.89849e-06	-2.89849e-06	-2.89849e-06	-2.89849e-06	-2.89849e-06	-1.44925e-05
2.11228	-5.20791e-06	-5.20791e-06	-5.20791e-06	-5.20791e-06	-5.20791e-06	-2.60396e-05
2.12093	-9.18902e-06	-9.18902e-06	-9.18902e-06	-9.18902e-06	-9.18902e-06	-4.59451e-05
2.12879	-1.5738e-05	-1.5738e-05	-1.5738e-05	-1.5738e-05	-1.5738e-05	-7.869e-05
2.13718	-2.29996e-05	-2.29996e-05	-2.29996e-05	-2.29996e-05	-2.29996e-05	-0.000114998
2.14549	-1.80582e-05	-1.80582e-05	-1.80582e-05	-1.80582e-05	-1.80582e-05	-9.02911e-05
2.14876	-6.84123e-06	-6.84123e-06	-6.84123e-06	-6.84123e-06	-6.84123e-06	-3.42062e-05
2.15271	1.11415e-05	1.11415e-05	1.11415e-05	1.11415e-05	1.11415e-05	5.57075e-05
2.15727	2.47719e-05	2.47719e-05	2.47719e-05	2.47719e-05	2.47719e-05	0.00012386
2.16055	2.6982e-05	2.6982e-05	2.6982e-05	2.6982e-05	2.6982e-05	0.00013491
2.16413	2.40926e-05	2.40926e-05	2.40926e-05	2.40926e-05	2.40926e-05	0.000120463
2.16812	1.94141e-05	1.94141e-05	1.94141e-05	1.94141e-05	1.94141e-05	9.70707e-05
2.17492	1.21386e-05	1.21386e-05	1.21386e-05	1.21386e-05	1.21386e-05	6.06931e-05
2.17977	8.5546e-06	8.5546e-06	8.5546e-06	8.5546e-06	8.5546e-06	4.2773e-05
2.18564	5.76434e-06	5.76434e-06	5.76434e-06	5.76434e-06	5.76434e-06	2.88217e-05
2.19195	3.88572e-06	3.88572e-06	3.88572e-06	3.88572e-06	3.88572e-06	1.94286e-05
2.19791	2.76313e-06	2.76313e-06	2.76313e-06	2.76313e-06	2.76313e-06	1.38156e-05
2.20547	1.87664e-06	1.87664e-06	1.87664e-06	1.87664e-06	1.87664e-06	9.38322e-06
2.21262	1.34136e-06	1.34136e-06	1.34136e-06	1.34136e-06	1.34136e-06	6.70681e-06
2.22219	8.98971e-07	8.98971e-07	8.98971e-07	8.98971e-07	8.98971e-07	4.49485e-06
2.23105	6.39195e-07	6.39195e-07	6.39195e-07	6.39195e-07	6.39195e-07	3.19597e-06
2.24332	4.17814e-07	4.17814e-07	4.17814e-07	4.17814e-07	4.17814e-07	2.08907e-06
2.25466	2.87114e-07	2.87114e-07	2.87114e-07	2.87114e-07	2.87114e-07	1.43557e-06
2.2693	1.80335e-07	1.80335e-07	1.80335e-07	1.80335e-07	1.80335e-07	9.01675e-07
2.28395	1.07594e-07	1.07594e-07	1.07594e-07	1.07594e-07	1.07594e-07	5.3797e-07
2.2986	5.43996e-08	5.43996e-08	5.43996e-08	5.43996e-08	5.43996e-08	2.71998e-07
2.31325	9.91344e-09	9.91344e-09	9.91344e-09	9.91344e-09	9.91344e-09	4.9567e-08
2.3279	-3.30049e-08	-3.30049e-08	-3.30049e-08	-3.30049e-08	-3.30049e-08	-1.65025e-07
2.34255	-8.10652e-08	-8.10652e-08	-8.10652e-08	-8.10652e-08	-8.10652e-08	-4.05326e-07
2.35719	-1.43075e-07	-1.43075e-07	-1.43075e-07	-1.43075e-07	-1.43075e-07	-7.15376e-07
2.37184	-2.32467e-07	-2.32467e-07	-2.32467e-07	-2.32467e-07	-2.32467e-07	-1.16234e-06
2.38649	-3.76608e-07	-3.76608e-07	-3.76608e-07	-3.76608e-07	-3.76608e-07	-1.88304e-06
2.40114	-6.32032e-07	-6.32032e-07	-6.32032e-07	-6.32032e-07	-6.32032e-07	-3.16016e-06
2.41579	-1.14443e-06	-1.14443e-06	-1.14443e-06	-1.14443e-06	-1.14443e-06	-5.72217e-06
2.43044	-2.24997e-06	-2.24997e-06	-2.24997e-06	-2.24997e-06	-2.24997e-06	-1.12498e-05
2.44181	-4.15147e-06	-4.15147e-06	-4.15147e-06	-4.15147e-06	-4.15147e-06	-2.07573e-05
2.45099	-7.36426e-06	-7.36426e-06	-7.36426e-06	-7.36426e-06	-7.36426e-06	-3.68213e-05
2.45916	-1.29024e-05	-1.29024e-05	-1.29024e-05	-1.29024e-05	-1.29024e-05	-6.45121e-05
2.46692	-2.06406e-05	-2.06406e-05	-2.06406e-05	-2.06406e-05	-2.06406e-05	-0.000103203
2.47496	-2.53894e-05	-2.53894e-05	-2.53894e-05	-2.53894e-05	-2.53894e-05	-0.000126947
2.47843	-2.04713e-05	-2.04713e-05	-2.04713e-05	-2.04713e-05	-2.04713e-05	-0.000102356
2.48195	-7.18794e-06	-7.18794e-06	-7.18794e-06	-7.18794e-06	-7.18794e-06	-3.59397e-05
2.48683	1.37296e-05	1.37296e-05	1.37296e-05	1.37296e-05	1.37296e-05	6.86482e-05
2.49167	2.60237e-05	2.60237e-05	2.60237e-05	2.60237e-05	2.60237e-05	0.000130118
2.49456	2.66784e-05	2.66784e-05	2.66784e-05	2.66784e-05	2.66784e-05	0.000133392
2.49867	2.27053e-05	2.27053e-05	2.27053e-05	2.27053e-05	2.27053e-05	0.000113526
2.50295	1.75429e-05	1.75429e-05	1.75429e-05	1.75429e-05	1.75429e-05	8.77145e-05
2.50936	1.11626e-05	1.11626e-05	1.11626e-05	1.11626e-05	1.11626e-05	5.58129e-05
2.51384	8.08436e-06	8.08436e-06	8.08436e-06	8.08436e-06	8.08436e-06	4.04218e-05
2.51934	5.62216e-06	5.62216e-06	5.62216e-06	5.62216e-06	5.62216e-06	2.81108e-05
2.52554	3.82954e-06	3.82954e-06	3.82954e-06	3.82954e-06	3.82954e-06	1.91477e-05
2.53203	2.65243e-06	2.65243e-06	2.65243e-06	2.65243e-06	2.65243e-06	1.32622e-05
2.53898	1.85832e-06	1.85832e-06	1.85832e-06	1.85832e-06	1.85832e-06	9.29162e-06
2.54694	1.28725e-06	1.28725e-06	1.28725e-06	1.28725e-06	1.28725e-06	6.43626e-06
2.55554	8.97647e-07	8.97647e-07	8.97647e-07	8.97647e-07	8.97647e-07	4.48823e-06
2.56556	6.1407e-07	6.1407e-07	6.1407e-07	6.1407e-07	6.1407e-07	3.07035e-06
2.57646	4.20097e-07	4.20097e-07	4.20097e-07	4.20097e-07	4.20097e-07	2.10049e-06
2.58938	2.76129e-07	2.76129e-07	2.76129e-07	2.76129e-07	2.76129e-07	1.38064e-06
2.60362	1.74273e-07	1.74273e-07	1.74273e-07	1.74273e-07	1.74273e-07	8.71366e-07
2.61827	1.0364e-07	1.0364e-07	1.0364e-07	1.0364e-07	1.0364e-07	5.18199e-07
2.63291	5.12096e-08	5.12096e-08	5.12096e-08	5.12096e-08	5.12096e-08	2.56048e-07
2.64756	7.0757e-09	7.0757e-09	7.0757e-09	7.0757e-09	7.0757e-09	3.53785e-08
2.66221	-3.59606e-08	-3.59606e-08	-3.59606e-08	-3.59606e-08	-3.59606e-08	-1.79803e-07
2.67686	-8.47068e-08	-8.47068e-08	-8.47068e-08	-8.47068e-08	-8.47068e-08	-4.23534e-07
2.69151	-1.47912e-07	-1.47912e-07	-1.47912e-07	-1.47912e-07	-1.47912e-07	-7.39562e-07
2.70616	-2.40119e-07	-2.40119e-07	-2.40119e-07	-2.40119e-07	-2.40119e-07	-1.2006e-06
2.7208	-3.89057e-07	-3.89057e-07	-3.89057e-07	-3.89057e-07	-3.89057e-07	-1.94529e-06
2.73545	-6.56177e-07	-6.56177e-07	-6.56177e-07	-6.56177e-07	-6.56177e-07	-3.28089e-06
2.7501	-1.19433e-06	-1.19433e-06	-1.19433e-06	-1.19433e-06	-1.19433e-06	-5.97164e-06
2.76475	-2.36622e-06	-2.36622e-06	-2.36622e-06	-2.36622e-06	-2.36622e-06	-1.18311e-05
2.77581	-4.31534e-06	-4.31534e-06	-4.31534e-06	-4.31534e-06	-4.31534e-06	-2.15767e-05
2.785	-7.70654e-06	-7.70654e-06	-7.70654e-06	-7.70654e-06	-7.70654e-06	-3.85327e-05
2.79301	-1.34135e-05	-1.34135e-05	-1.34135e-05	-1.34135e-05	-1.34135e-05	-6.70673e-05
2.80173	-2.19508e-05	-2.19508e-05	-2.19508e-05	-2.19508e-05	-2.19508e-05	-0.000109754
2.80965	-2.41468e-05	-2.41468e-05	-2.41468e-05	-2.41468e-05	-2.41468e-05	-0.000120734
2.81263	-1.80369e-05	-1.80369e-05	-1.80369e-05	-1.80369e-05	-1.80369e-05	-9.01844e-05
2.81631	-2.56043e-06	-2.56043e-06	-2.56043e-06	-2.56043e-06	-2.56043e-06	-1.28022e-05
2.82091	1.64098e-05	1.64098e-05	1.64098e-05	1.64098e-05	1.64098e-05	8.20491e-05
2.82582	2.63526e-05	2.63526e-05	2.63526e-05	2.63526e-05	2.63526e-05	0.000131763
2.82912	2.57851e-05	2.57851e-05	2.57851e-05	2.57851e-05	2.57851e-05	0.000128925
2.8333	2.11216e-05	2.11216e-05	2.11216e-05	2.11216e-05	2.11216e-05	0.000105608
2.83785	1.58458e-05	1.58458e-05	1.58458e-05	1.58458e-05	1.58458e-05	7.92288e-05
2.8458	9.07578e-06	9.07578e-06	9.07578e-06	9.07578e-06	9.07578e-06	4.53789e-05
2.85124	6.17357e-06	6.17357e-06	6.17357e-06	6.17357e-06	6.17357e-06	3.08679e-05
2.85742	4.17428e-06	4.17428e-06	4.17428e-06	4.17428e-06	4.17428e-06	2.08714e-05
2.8634	2.94951e-06	2.94951e-06	2.94951e-06	2.94951e-06	2.94951e-06	1.47476e-05
2.87056	2.02805e-06	2.02805e-06	2.02805e-06	2.02805e-06	2.02805e-06	1.01403e-05
2.87792	1.42835e-06	1.42835e-06	1.42835e-06	1.42835e-06	1.42835e-06	7.14176e-06
2.88672	9.46477e-07	9.46477e-07	9.46477e-07	9.46477e-07	9.46477e-07	4.73238e-06
2.88801	8.98733e-07	8.98733e-07	8.98733e-07	8.98733e-07	8.98733e-07	4.49367e-06
2.89058	8.13384e-07	8.13384e-07	8.13384e-07	8.13384e-07	8.13384e-07	4.06692e-06
2.89422	7.06804e-07	7.06804e-07	7.06804e-07	7.06804e-07	7.06804e-07	3.53402e-06
2.89562	7.21757e-07	7.21757e-07	7.21757e-07	7.21757e-07	7.21757e-07	3.60879e-06
2.8958	6.97736e-07	6.97736e-07	6.97736e-07	6.97736e-07	6.97736e-07	3.48868e-06
2.89616	6.59985e-07	6.59985e-07	6.59985e-07	6.59985e-07	6.59985e-07	3.29993e-06
2.89648	5.76974e-07	5.76974e-07	5.76974e-07	5.76974e-07	5.76974e-07	2.88487e-06
2.89655	5.97656e-07	5.97656e-07	5.97656e-07	5.97656e-07	5.97656e-07	2.98828e-06
2.89667	6.61918e-07	6.61918e-07	6.61918e-07	6.61918e-07	6.61918e-07	3.30959e-06
2.89691	6.38645e-07	6.38645e-07	6.38645e-07	6.38645e-07	6.38645e-07	3.19323e-06
2.8972	5.12631e-07	5.12631e-07	5.12631e-07	5.12631e-07	5.12631e-07	2.56316e-06
2.89723	5.81515e-07	5.81515e-07	5.81515e-07	5.81515e-07	5.81515e-07	2.90757e-06
2.89729	6.28513e-07	6.28513e-07	6.28513e-07	6.28513e-07	6.28513e-07	3.14256e-06
2.89741	6.30528e-07	6.30528e-07	6.30528e-07	6.30528e-07	6.30528e-07	3.15264e-06
2.89811	6.13466e-07	6.13466e-07	6.13466e-07	6.13466e-07	6.13466e-07	3.06733e-06
2.8986	6.10748e-07	6.10748e-07	6.10748e-07	6.10748e-07	6.10748e-07	3.05374e-06
2.89865	6.04852e-07	6.04852e-07	6.04852e-07	6.04852e-07	6.04852e-07	3.02426e-06
2.89875	5.99469e-07	5.99469e-07	5.99469e-07	5.99469e-07	5.99469e-07	2.99734e-06
2.90168	5.39961e-07	5.39961e-07	5.39961e-07	5.39961e-07	5.39961e-07	2.69981e-06
2.90482	4.85327e-07	4.85327e-07	4.85327e-07	4.85327e-07	4.85327e-07	2.42664e-06
2.91108	3.96579e-07	3.96579e-07	3.96579e-07	3.96579e-07	3.96579e-07	1.9829e-06
2.92361	2.68021e-07	2.68021e-07	2.68021e-07	2.68021e-07	2.68021e-07	1.34011e-06
2.93826	1.67011e-07	1.67011e-07	1.67011e-07	1.67011e-07	1.67011e-07	8.35056e-07
2.95291	9.83728e-08	9.83728e-08	9.83728e-08	9.83728e-08	9.83728e-08	4.91864e-07
2.96756	4.70451e-08	4.70451e-08	4.70451e-08	4.70451e-08	4.70451e-08	2.35225e-07
2.98221	3.27478e-09	3.27478e-09	3.27478e-09	3.27478e-09	3.27478e-09	1.63739e-08
2.99686	-3.99854e-08	-3.99854e-08	-3.99854e-08	-3.99854e-08	-3.99854e-08	-1.99927e-07
3.0115	-8.96078e-08	-8.96078e-08	-8.96078e-08	-8.96078e-08	-8.96078e-08	-4.48039e-07
3.02615	-1.54712e-07	-1.54712e-07	-1.54712e-07	-1.54712e-07	-1.54712e-07	-7.73561e-07
3.0408	-2.50536e-07	-2.50536e-07	-2.50536e-07	-2.50536e-07	-2.50536e-07	-1.25268e-06
3.05545	-4.06846e-07	-4.06846e-07	-4.06846e-07	-4.06846e-07	-4.06846e-07	-2.03423e-06
3.0701	-6.89703e-07	-6.89703e-07	-6.89703e-07	-6.89703e-07	-6.89703e-07	-3.44851e-06
3.08475	-1.26672e-06	-1.26672e-06	-1.26672e-06	-1.26672e-06	-1.26672e-06	-6.33358e-06
3.09939	-2.53597e-06	-2.53597e-06	-2.53597e-06	-2.53597e-06	-2.53597e-06	-1.26799e-05
3.11034	-4.63941e-06	-4.63941e-06	-4.63941e-06	-4.63941e-06	-4.63941e-06	-2.31971e-05
3.11937	-8.26714e-06	-8.26714e-06	-8.26714e-06	-8.26714e-06	-8.26714e-06	-4.13357e-05
3.12732	-1.43182e-05	-1.43182e-05	-1.43182e-05	-1.43182e-05	-1.43182e-05	-7.15911e-05
3.13594	-2.25253e-05	-2.25253e-05	-2.25253e-05	-2.25253e-05	-2.25253e-05	-0.000112626
3.14396	-2.24109e-05	-2.24109e-05	-2.24109e-05	-2.24109e-05	-2.24109e-05	-0.000112055
3.14692	-1.47223e-05	-1.47223e-05	-1.47223e-05	-1.47223e-05	-1.47223e-05	-7.36117e-05
3.15058	1.76442e-06	1.76442e-06	1.76442e-06	1.76442e-06	1.76442e-06	8.8221e-06
3.15509	2.00172e-05	2.00172e-05	2.00172e-05	2.00172e-05	2.00172e-05	0.000100086
3.15838	2.65189e-05	2.65189e-05	2.65189e-05	2.65189e-05	2.65189e-05	0.000132595
3.16149	2.64319e-05	2.64319e-05	2.64319e-05	2.64319e-05	2.64319e-05	0.00013216
3.16564	2.23617e-05	2.23617e-05	2.23617e-05	2.23617e-05	2.23617e-05	0.000111808
3.17041	1.66146e-05	1.66146e-05	1.66146e-05	1.66146e-05	1.66146e-05	8.30731e-05
3.17633	1.09421e-05	1.09421e-05	1.09421e-05	1.09421e-05	1.09421e-05	5.47103e-05
3.18149	7.57431e-06	7.57431e-06	7.57431e-06	7.57431e-06	7.57431e-06	3.78716e-05
3.18697	5.27886e-06	5.27886e-06	5.27886e-06	5.27886e-06	5.27886e-06	2.63943e-05
3.19303	3.64708e-06	3.64708e-06	3.64708e-06	3.64708e-06	3.64708e-06	1.82354e-05
3.19988	2.49113e-06	2.49113e-06	2.49113e-06	2.49113e-06	2.49113e-06	1.24556e-05
3.20664	1.76985e-06	1.76985e-06	1.76985e-06	1.76985e-06	1.76985e-06	8.84923e-06
3.21514	1.20396e-06	1.20396e-06	1.20396e-06	1.20396e-06	1.20396e-06	6.0198e-06
3.22345	8.53351e-07	8.53351e-07	8.53351e-07	8.53351e-07	8.53351e-07	4.26676e-06
3.23429	5.70451e-07	5.70451e-07	5.70451e-07	5.70451e-07	5.70451e-07	2.85225e-06
3.24479	3.96833e-07	3.96833e-07	3.96833e-07	3.96833e-07	3.96833e-07	1.98417e-06
3.25887	2.52541e-07	2.52541e-07	2.52541e-07	2.52541e-07	2.52541e-07	1.26271e-06
3.27258	1.61052e-07	1.61052e-07	1.61052e-07	1.61052e-07	1.61052e-07	8.05263e-07
3.28723	9.45386e-08	9.45386e-08	9.45386e-08	9.45386e-08	9.45386e-08	4.72693e-07
3.30188	4.39252e-08	4.39252e-08	4.39252e-08	4.39252e-08	4.39252e-08	2.19626e-07
3.31653	4.15213e-10	4.15213e-10	4.15213e-10	4.15213e-10	4.15213e-10	2.07604e-09
3.33118	-4.30317e-08	-4.30317e-08	-4.30317e-08	-4.30317e-08	-4.30317e-08	-2.15159e-07
3.34582	-9.34208e-08	-9.34208e-08	-9.34208e-08	-9.34208e-08	-9.34208e-08	-4.67104e-07
3.36047	-1.5992e-07	-1.5992e-07	-1.5992e-07	-1.5992e-07	-1.5992e-07	-7.996e-07
3.37512	-2.58805e-07	-2.58805e-07	-2.58805e-07	-2.58805e-07	-2.58805e-07	-1.29403e-06
3.38977	-4.20689e-07	-4.20689e-07	-4.20689e-07	-4.20689e-07	-4.20689e-07	-2.10344e-06
3.40442	-7.16712e-07	-7.16712e-07	-7.16712e-07	-7.16712e-07	-7.16712e-07	-3.58356e-06
3.41907	-1.32441e-06	-1.32441e-06	-1.32441e-06	-1.32441e-06	-1.32441e-06	-6.62205e-06
3.43372	-2.6736e-06	-2.6736e-06	-2.6736e-06	-2.6736e-06	-2.6736e-06	-1.3368e-05
3.44444	-4.86041e-06	-4.86041e-06	-4.86041e-06	-4.86041e-06	-4.86041e-06	-2.4302e-05
3.45344	-8.69475e-06	-8.69475e-06	-8.69475e-06	-8.69475e-06	-8.69475e-06	-4.34738e-05
3.46128	-1.49017e-05	-1.49017e-05	-1.49017e-05	-1.49017e-05	-1.49017e-05	-7.45082e-05
3.46977	-2.27394e-05	-2.27394e-05	-2.27394e-05	-2.27394e-05	-2.27394e-05	-0.000113697
3.47798	-2.06882e-05	-2.06882e-05	-2.06882e-05	-2.06882e-05	-2.06882e-05	-0.000103441
3.48094	-1.19359e-05	-1.19359e-05	-1.19359e-05	-1.19359e-05	-1.19359e-05	-5.96795e-05
3.48471	5.41236e-06	5.41236e-06	5.41236e-06	5.41236e-06	5.41236e-06	2.70618e-05
3.48923	2.22763e-05	2.22763e-05	2.22763e-05	2.22763e-05	2.22763e-05	0.000111381
3.49229	2.6944e-05	2.6944e-05	2.6944e-05	2.6944e-05	2.6944e-05	0.00013472
3.49555	2.59432e-05	2.59432e-05	2.59432e-05	2.59432e-05	2.59432e-05	0.000129716
3.4996	2.16117e-05	2.16117e-05	2.16117e-05	2.16117e-05	2.16117e-05	0.000108058
3.50479	1.5502e-05	1.5502e-05	1.5502e-05	1.5502e-05	1.5502e-05	7.75101e-05
3.51129	9.78984e-06	9.78984e-06	9.78984e-06	9.78984e-06	9.78984e-06	4.89492e-05
3.51682	6.62662e-06	6.62662e-06	6.62662e-06	6.62662e-06	6.62662e-06	3.31331e-05
3.52256	4.57844e-06	4.57844e-06	4.57844e-06	4.57844e-06	4.57844e-06	2.28922e-05
3.52859	3.20572e-06	3.20572e-06	3.20572e-06	3.20572e-06	3.20572e-06	1.60286e-05
3.53575	2.18529e-06	2.18529e-06	2.18529e-06	2.18529e-06	2.18529e-06	1.09265e-05
3.5427	1.55601e-06	1.55601e-06	1.55601e-06	1.55601e-06	1.55601e-06	7.78006e-06
3.55164	1.05295e-06	1.05295e-06	1.05295e-06	1.05295e-06	1.05295e-06	5.26476e-06
3.56022	7.46915e-07	7.46915e-07	7.46915e-07	7.46915e-07	7.46915e-07	3.73458e-06
3.57165	4.95204e-07	4.95204e-07	4.95204e-07	4.95204e-07	4.95204e-07	2.47602e-06
3.58256	3.42752e-07	3.42752e-07	3.42752e-07	3.42752e-07	3.42752e-07	1.71376e-06
3.59721	2.15428e-07	2.15428e-07	2.15428e-07	2.15428e-07	2.15428e-07	1.07714e-06
3.61186	1.31499e-07	1.31499e-07	1.31499e-07	1.31499e-07	1.31499e-07	6.57496e-07
3.62651	7.26616e-08	7.26616e-08	7.26616e-08	7.26616e-08	7.26616e-08	3.63307e-07
3.64115	2.5846e-08	2.5846e-08	2.5846e-08	2.5846e-08	2.5846e-08	1.2923e-07
3.6558	-1.68618e-08	-1.68618e-08	-1.68618e-08	-1.68618e-08	-1.68618e-08	-8.4309e-08
3.67045	-6.21695e-08	-6.21695e-08	-6.21695e-08	-6.21695e-08	-6.21695e-08	-3.10847e-07
3.6851	-1.17801e-07	-1.17801e-07	-1.17801e-07	-1.17801e-07	-1.17801e-07	-5.89006e-07
3.69975	-1.94803e-07	-1.94803e-07	-1.94803e-07	-1.94803e-07	-1.94803e-07	-9.74015e-07
3.7144	-3.14297e-07	-3.14297e-07	-3.14297e-07	-3.14297e-07	-3.14297e-07	-1.57148e-06
3.72905	-5.18101e-07	-5.18101e-07	-5.18101e-07	-5.18101e-07	-5.18101e-07	-2.5905e-06
3.74369	-9.08526e-07	-9.08526e-07	-9.08526e-07	-9.08526e-07	-9.08526e-07	-4.54263e-06
3.75834	-1.71909e-06	-1.71909e-06	-1.71909e-06	-1.71909e-06	-1.71909e-06	-8.59546e-06
3.77045	-3.17175e-06	-3.17175e-06	-3.17175e-06	-3.17175e-06	-3.17175e-06	-1.58588e-05
3.78025	-5.64979e-06	-5.64979e-06	-5.64979e-06	-5.64979e-06	-5.64979e-06	-2.8249e-05
3.78882	-9.99964e-06	-9.99964e-06	-9.99964e-06	-9.99964e-06	-9.99964e-06	-4.99982e-05
3.79655	-1.6843e-05	-1.6843e-05	-1.6843e-05	-1.6843e-05	-1.6843e-05	-8.42152e-05
3.80478	-2.29335e-05	-2.29335e-05	-2.29335e-05	-2.29335e-05	-2.29335e-05	-0.000114667
3.81357	-1.26234e-05	-1.26234e-05	-1.26234e-05	-1.26234e-05	-1.26234e-05	-6.31167e-05
3.81728	1.45219e-06	1.45219e-06	1.45219e-06	1.45219e-06	1.45219e-06	7.26095e-06
3.82277	2.17542e-05	2.17542e-05	2.17542e-05	2.17542e-05	2.17542e-05	0.000108771
3.8268	2.67029e-05	2.67029e-05	2.67029e-05	2.67029e-05	2.67029e-05	0.000133514
3.83058	2.4363e-05	2.4363e-05	2.4363e-05	2.4363e-05	2.4363e-05	0.000121815
3.83468	1.93965e-05	1.93965e-05	1.93965e-05	1.93965e-05	1.93965e-05	9.69823e-05
3.83969	1.38514e-05	1.38514e-05	1.38514e-05	1.38514e-05	1.38514e-05	6.92572e-05
3.84534	9.24118e-06	9.24118e-06	9.24118e-06	9.24118e-06	9.24118e-06	4.62059e-05
3.85053	6.46855e-06	6.46855e-06	6.46855e-06	6.46855e-06	6.46855e-06	3.23427e-05
3.85673	4.35983e-06	4.35983e-06	4.35983e-06	4.35983e-06	4.35983e-06	2.17991e-05
3.86303	3.01364e-06	3.01364e-06	3.01364e-06	3.01364e-06	3.01364e-06	1.50682e-05
3.86965	2.12073e-06	2.12073e-06	2.12073e-06	2.12073e-06	2.12073e-06	1.06037e-05
3.87747	1.45893e-06	1.45893e-06	1.45893e-06	1.45893e-06	1.45893e-06	7.29463e-06
3.88553	1.01384e-06	1.01384e-06	1.01384e-06	1.01384e-06	1.01384e-06	5.06921e-06
3.8887	8.82866e-07	8.82866e-07	8.82866e-07	8.82866e-07	8.82866e-07	4.41433e-06
3.89365	7.29782e-07	7.29782e-07	7.29782e-07	7.29782e-07	7.29782e-07	3.64891e-06
3.8972	6.34889e-07	6.34889e-07	6.34889e-07	6.34889e-07	6.34889e-07	3.17445e-06
3.8986	1.4539e-06	1.4539e-06	1.4539e-06	1.4539e-06	1.4539e-06	7.2695e-06
3.89874	9.01292e-07	9.01292e-07	9.01292e-07	9.01292e-07	9.01292e-07	4.50646e-06
3.89902	5.945e-07	5.945e-07	5.945e-07	5.945e-07	5.945e-07	2.9725e-06
3.89944	5.83999e-07	5.83999e-07	5.83999e-07	5.83999e-07	5.83999e-07	2.92e-06
3.9	5.33555e-07	5.33555e-07	5.33555e-07	5.33555e-07	5.33555e-07	2.66778e-06
3.90006	5.56789e-07	5.56789e-07	5.56789e-07	5.56789e-07	5.56789e-07	2.78395e-06
3.90017	5.68986e-07	5.68986e-07	5.68986e-07	5.68986e-07	5.68986e-07	2.84493e-06
3.90353	5.061e-07	5.061e-07	5.061e-07	5.061e-07	5.061e-07	2.5305e-06
3.90711	4.48952e-07	4.48952e-07	4.48952e-07	4.48952e-07	4.48952e-07	2.24476e-06
3.91428	3.5801e-07	3.5801e-07	3.5801e-07	3.5801e-07	3.5801e-07	1.79005e-06
3.92862	2.29052e-07	2.29052e-07	2.29052e-07	2.29052e-07	2.29052e-07	1.14526e-06
3.94326	1.40797e-07	1.40797e-07	1.40797e-07	1.40797e-07	1.40797e-07	7.03984e-07
3.95791	7.94778e-08	7.94778e-08	7.94778e-08	7.94778e-08	7.94778e-08	3.97389e-07
3.97256	3.16285e-08	3.16285e-08	3.16285e-08	3.16285e-08	3.16285e-08	1.58142e-07
3.98721	-1.12299e-08	-1.12299e-08	-1.12299e-08	-1.12299e-08	-1.12299e-08	-5.61493e-08
4.00186	-5.58338e-08	-5.58338e-08	-5.58338e-08	-5.58338e-08	-5.58338e-08	-2.79169e-07
4.01651	-1.09517e-07	-1.09517e-07	-1.09517e-07	-1.09517e-07	-1.09517e-07	-5.47585e-07
4.03116	-1.82917e-07	-1.82917e-07	-1.82917e-07	-1.82917e-07	-1.82917e-07	-9.14582e-07
4.0458	-2.94898e-07	-2.94898e-07	-2.94898e-07	-2.94898e-07	-2.94898e-07	-1.47449e-06
4.06045	-4.83993e-07	-4.83993e-07	-4.83993e-07	-4.83993e-07	-4.83993e-07	-2.41997e-06
4.0751	-8.39554e-07	-8.39554e-07	-8.39554e-07	-8.39554e-07	-8.39554e-07	-4.19777e-06
4.08975	-1.57085e-06	-1.57085e-06	-1.57085e-06	-1.57085e-06	-1.57085e-06	-7.85423e-06
4.10213	-2.89851e-06	-2.89851e-06	-2.89851e-06	-2.89851e-06	-2.89851e-06	-1.44926e-05
4.11228	-5.20791e-06	-5.20791e-06	-5.20791e-06	-5.20791e-06	-5.20791e-06	-2.60396e-05
4.12094	-9.18907e-06	-9.18907e-06	-9.18907e-06	-9.18907e-06	-9.18907e-06	-4.59454e-05
4.12879	-1.5738e-05	-1.5738e-05	-1.5738e-05	-1.5738e-05	-1.5738e-05	-7.869e-05
4.13718	-2.29995e-05	-2.29995e-05	-2.29995e-05	-2.29995e-05	-2.29995e-05	-0.000114998
4.14549	-1.8058e-05	-1.8058e-05	-1.8058e-05	-1.8058e-05	-1.8058e-05	-9.02901e-05
4.14876	-6.84108e-06	-6.84108e-06	-6.84108e-06	-6.84108e-06	-6.84108e-06	-3.42054e-05
4.15271	1.11418e-05	1.11418e-05	1.11418e-05	1.11418e-05	1.11418e-05	5.57089e-05
4.15727	2.47721e-05	2.47721e-05	2.47721e-05	2.47721e-05	2.47721e-05	0.00012386
4.16055	2.6982e-05	2.6982e-05	2.6982e-05	2.6982e-05	2.6982e-05	0.00013491
4.16413	2.40925e-05	2.40925e-05	2.40925e-05	2.40925e-05	2.40925e-05	0.000120463
4.16812	1.9414e-05	1.9414e-05	1.9414e-05	1.9414e-05	1.9414e-05	9.70698e-05
4.17492	1.21385e-05	1.21385e-05	1.21385e-05	1.21385e-05	1.21385e-05	6.06926e-05
4.17977	8.55467e-06	8.55467e-06	8.55467e-06	8.55467e-06	8.55467e-06	4.27734e-05
4.18564	5.76442e-06	5.76442e-06	5.76442e-06	5.76442e-06	5.76442e-06	2.88221e-05
4.19195	3.88576e-06	3.88576e-06	3.88576e-06	3.88576e-06	3.88576e-06	1.94288e-05
4.19791	2.76315e-06	2.76315e-06	2.76315e-06	2.76315e-06	2.76315e-06	1.38158e-05
4.20547	1.87667e-06	1.87667e-06	1.87667e-06	1.87667e-06	1.87667e-06	9.38334e-06
4.21262	1.34137e-06	1.34137e-06	1.34137e-06	1.34137e-06	1.34137e-06	6.70687e-06
4.22219	8.98984e-07	8.98984e-07	8.98984e-07	8.98984e-07	8.98984e-07	4.49492e-06
4.23105	6.39201e-07	6.39201e-07	6.39201e-07	6.39201e-07	6.39201e-07	3.19601e-06
4.24332	4.17821e-07	4.17821e-07	4.17821e-07	4.17821e-07	4.17821e-07	2.08911e-06
4.25466	2.87118e-07	2.87118e-07	2.87118e-07	2.87118e-07	2.87118e-07	1.43559e-06
4.2693	1.80337e-07	1.80337e-07	1.80337e-07	1.80337e-07	1.80337e-07	9.01687e-07
4.28395	1.07596e-07	1.07596e-07	1.07596e-07	1.07596e-07	1.07596e-07	5.37978e-07
4.2986	5.44009e-08	5.44009e-08	5.44009e-08	5.44009e-08	5.44009e-08	2.72004e-07
4.31325	9.91457e-09	9.91457e-09	9.91457e-09	9.91457e-09	9.91457e-09	4.95729e-08
4.3279	-3.30037e-08	-3.30037e-08	-3.30037e-08	-3.30037e-08	-3.30037e-08	-1.65018e-07
4.34255	-8.10638e-08	-8.10638e-08	-8.10638e-08	-8.10638e-08	-8.10638e-08	-4.05319e-07
4.35719	-1.43073e-07	-1.43073e-07	-1.43073e-07	-1.43073e-07	-1.43073e-07	-7.15366e-07
4.37184	-2.32464e-07	-2.32464e-07	-2.32464e-07	-2.32464e-07	-2.32464e-07	-1.16232e-06
4.38649	-3.76602e-07	-3.76602e-07	-3.76602e-07	-3.76602e-07	-3.76602e-07	-1.88301e-06
4.40114	-6.32022e-07	-6.32022e-07	-6.32022e-07	-6.32022e-07	-6.32022e-07	-3.16011e-06
4.41579	-1.14441e-06	-1.14441e-06	-1.14441e-06	-1.14441e-06	-1.14441e-06	-5.72207e-06
4.43044	-2.24992e-06	-2.24992e-06	-2.24992e-06	-2.24992e-06	-2.24992e-06	-1.12496e-05
4.44181	-4.15137e-06	-4.15137e-06	-4.15137e-06	-4.15137e-06	-4.15137e-06	-2.07569e-05
4.45099	-7.3641e-06	-7.3641e-06	-7.3641e-06	-7.3641e-06	-7.3641e-06	-3.68205e-05
4.45916	-1.29021e-05	-1.29021e-05	-1.29021e-05	-1.29021e-05	-1.29021e-05	-6.45107e-05
4.46692	-2.06403e-05	-2.06403e-05	-2.06403e-05	-2.06403e-05	-2.06403e-05	-0.000103201
4.47496	-2.53894e-05	-2.53894e-05	-2.53894e-05	-2.53894e-05	-2.53894e-05	-0.000126947
4.47843	-2.04711e-05	-2.04711e-05	-2.04711e-05	-2.04711e-05	-2.04711e-05	-0.000102356
4.48195	-7.18843e-06	-7.18843e-06	-7.18843e-06	-7.18843e-06	-7.18843e-06	-3.59421e-05
4.48683	1.37299e-05	1.37299e-05	1.37299e-05	1.37299e-05	1.37299e-05	6.86497e-05
4.49167	2.60236e-05	2.60236e-05	2.60236e-05	2.60236e-05	2.60236e-05	0.000130118
4.49456	2.66785e-05	2.66785e-05	2.66785e-05	2.66785e-05	2.66785e-05	0.000133393
4.49867	2.27055e-05	2.27055e-05	2.27055e-05	2.27055e-05	2.27055e-05	0.000113528
4.50295	1.75432e-05	1.75432e-05	1.75432e-05	1.75432e-05	1.75432e-05	8.77157e-05
4.50936	1.11629e-05	1.11629e-05	1.11629e-05	1.11629e-05	1.11629e-05	5.58143e-05
4.51384	8.0847e-06	8.0847e-06	8.0847e-06	8.0847e-06	8.0847e-06	4.04235e-05
4.51934	5.62241e-06	5.62241e-06	5.62241e-06	5.62241e-06	5.62241e-06	2.81121e-05
4.52554	3.82968e-06	3.82968e-06	3.82968e-06	3.82968e-06	3.82968e-06	1.91484e-05
4.53203	2.65254e-06	2.65254e-06	2.65254e-06	2.65254e-06	2.65254e-06	1.32627e-05
4.53898	1.85839e-06	1.85839e-06	1.85839e-06	1.85839e-06	1.85839e-06	9.29197e-06
4.54693	1.2873e-06	1.2873e-06	1.2873e-06	1.2873e-06	1.2873e-06	6.43652e-06
4.55554	8.97682e-07	8.97682e-07	8.97682e-07	8.97682e-07	8.97682e-07	4.48841e-06
4.56556	6.14095e-07	6.14095e-07	6.14095e-07	6.14095e-07	6.14095e-07	3.07048e-06
4.57646	4.20115e-07	4.20115e-07	4.20115e-07	4.20115e-07	4.20115e-07	2.10057e-06
4.58938	2.76142e-07	2.76142e-07	2.76142e-07	2.76142e-07	2.76142e-07	1.38071e-06
4.60362	1.74283e-07	1.74283e-07	1.74283e-07	1.74283e-07	1.74283e-07	8.71413e-07
4.61826	1.03647e-07	1.03647e-07	1.03647e-07	1.03647e-07	1.03647e-07	5.18232e-07
4.63291	5.12148e-08	5.12148e-08	5.12148e-08	5.12148e-08	5.12148e-08	2.56074e-07
4.64756	7.08048e-09	7.08048e-09	7.08048e-09	7.08048e-09	7.08048e-09	3.54023e-08
4.66221	-3.59555e-08	-3.59555e-08	-3.59555e-08	-3.59555e-08	-3.59555e-08	-1.79778e-07
4.67686	-8.47007e-08	-8.47007e-08	-8.47007e-08	-8.47007e-08	-8.47007e-08	-4.23504e-07
4.69151	-1.47904e-07	-1.47904e-07	-1.47904e-07	-1.47904e-07	-1.47904e-07	-7.3952e-07
4.70615	-2.40106e-07	-2.40106e-07	-2.40106e-07	-2.40106e-07	-2.40106e-07	-1.20053e-06
4.7208	-3.89036e-07	-3.89036e-07	-3.89036e-07	-3.89036e-07	-3.89036e-07	-1.94518e-06
4.73545	-6.56136e-07	-6.56136e-07	-6.56136e-07	-6.56136e-07	-6.56136e-07	-3.28068e-06
4.7501	-1.19424e-06	-1.19424e-06	-1.19424e-06	-1.19424e-06	-1.19424e-06	-5.9712e-06
4.76475	-2.36602e-06	-2.36602e-06	-2.36602e-06	-2.36602e-06	-2.36602e-06	-1.18301e-05
4.77581	-4.31497e-06	-4.31497e-06	-4.31497e-06	-4.31497e-06	-4.31497e-06	-2.15748e-05
4.785	-7.70587e-06	-7.70587e-06	-7.70587e-06	-7.70587e-06	-7.70587e-06	-3.85294e-05
4.793	-1.34124e-05	-1.34124e-05	-1.34124e-05	-1.34124e-05	-1.34124e-05	-6.7062e-05
4.80173	-2.19501e-05	-2.19501e-05	-2.19501e-05	-2.19501e-05	-2.19501e-05	-0.00010975
4.80965	-2.41485e-05	-2.41485e-05	-2.41485e-05	-2.41485e-05	-2.41485e-05	-0.000120742
4.81263	-1.80404e-05	-1.80404e-05	-1.80404e-05	-1.80404e-05	-1.80404e-05	-9.0202e-05
4.81631	-2.56528e-06	-2.56528e-06	-2.56528e-06	-2.56528e-06	-2.56528e-06	-1.28264e-05
4.82091	1.64055e-05	1.64055e-05	1.64055e-05	1.64055e-05	1.64055e-05	8.20273e-05
4.82582	2.63523e-05	2.63523e-05	2.63523e-05	2.63523e-05	2.63523e-05	0.000131762
4.82912	2.5784e-05	2.5784e-05	2.5784e-05	2.5784e-05	2.5784e-05	0.00012892
4.8333	2.11198e-05	2.11198e-05	2.11198e-05	2.11198e-05	2.11198e-05	0.000105599
4.83785	1.58445e-05	1.58445e-05	1.58445e-05	1.58445e-05	1.58445e-05	7.92226e-05
4.8458	9.07248e-06	9.07248e-06	9.07248e-06	9.07248e-06	9.07248e-06	4.53624e-05
4.85124	6.17109e-06	6.17109e-06	6.17109e-06	6.17109e-06	6.17109e-06	3.08554e-05
4.85743	4.17298e-06	4.17298e-06	4.17298e-06	4.17298e-06	4.17298e-06	2.08649e-05
4.86341	2.94856e-06	2.94856e-06	2.94856e-06	2.94856e-06	2.94856e-06	1.47428e-05
4.87057	2.02742e-06	2.02742e-06	2.02742e-06	2.02742e-06	2.02742e-06	1.01371e-05
4.87793	1.42788e-06	1.42788e-06	1.42788e-06	1.42788e-06	1.42788e-06	7.13939e-06
4.88673	9.46085e-07	9.46085e-07	9.46085e-07	9.46085e-07	9.46085e-07	4.73042e-06
4.88801	8.98745e-07	8.98745e-07	8.98745e-07	8.98745e-07	8.98745e-07	4.49373e-06
4.89056	8.14414e-07	8.14414e-07	8.14414e-07	8.14414e-07	8.14414e-07	4.07207e-06
4.89411	7.10217e-07	7.10217e-07	7.10217e-07	7.10217e-07	7.10217e-07	3.55109e-06
4.89551	7.03707e-07	7.03707e-07	7.03707e-07	7.03707e-07	7.03707e-07	3.51853e-06
4.89638	6.48874e-07	6.48874e-07	6.48874e-07	6.48874e-07	6.48874e-07	3.24437e-06
4.8972	1.53654e-07	1.53654e-07	1.53654e-07	1.53654e-07	1.53654e-07	7.6827e-07
4.89728	4.55171e-07	4.55171e-07	4.55171e-07	4.55171e-07	4.55171e-07	2.27585e-06
4.89744	6.26174e-07	6.26174e-07	6.26174e-07	6.26174e-07	6.26174e-07	3.13087e-06
4.89825	6.10593e-07	6.10593e-07	6.10593e-07	6.10593e-07	6.10593e-07	3.05296e-06
4.8986	6.24609e-07	6.24609e-07	6.24609e-07	6.24609e-07	6.24609e-07	3.12305e-06
4.89864	6.10997e-07	6.10997e-07	6.10997e-07	6.10997e-07	6.10997e-07	3.05498e-06
4.89871	6.00751e-07	6.00751e-07	6.00751e-07	6.00751e-07	6.00751e-07	3.00375e-06
4.90081	5.56708e-07	5.56708e-07	5.56708e-07	5.56708e-07	5.56708e-07	2.78354e-06
4.90306	5.15001e-07	5.15001e-07	5.15001e-07	5.15001e-07	5.15001e-07	2.575e-06
4.90755	4.43667e-07	4.43667e-07	4.43667e-07	4.43667e-07	4.43667e-07	2.21834e-06
4.91653	3.34237e-07	3.34237e-07	3.34237e-07	3.34237e-07	3.34237e-07	1.67118e-06
4.93118	2.10903e-07	2.10903e-07	2.10903e-07	2.10903e-07	2.10903e-07	1.05452e-06
4.94583	1.28588e-07	1.28588e-07	1.28588e-07	1.28588e-07	1.28588e-07	6.42938e-07
4.96048	7.04067e-08	7.04067e-08	7.04067e-08	7.04067e-08	7.04067e-08	3.52034e-07
4.97513	2.3961e-08	2.3961e-08	2.3961e-08	2.3961e-08	2.3961e-08	1.19805e-07
4.98978	-1.87284e-08	-1.87284e-08	-1.87284e-08	-1.87284e-08	-1.87284e-08	-9.36418e-08
5.00442	-6.43403e-08	-6.43403e-08	-6.43403e-08	-6.43403e-08	-6.43403e-08	-3.21702e-07
5.01907	-1.20559e-07	-1.20559e-07	-1.20559e-07	-1.20559e-07	-1.20559e-07	-6.02796e-07
5.03372	-1.99003e-07	-1.99003e-07	-1.99003e-07	-1.99003e-07	-1.99003e-07	-9.95012e-07
5.04837	-3.20851e-07	-3.20851e-07	-3.20851e-07	-3.20851e-07	-3.20851e-07	-1.60426e-06
5.06302	-5.3034e-07	-5.3034e-07	-5.3034e-07	-5.3034e-07	-5.3034e-07	-2.6517e-06
5.07767	-9.32439e-07	-9.32439e-07	-9.32439e-07	-9.32439e-07	-9.32439e-07	-4.6622e-06
5.09231	-1.77204e-06	-1.77204e-06	-1.77204e-06	-1.77204e-06	-1.77204e-06	-8.86022e-06
5.10419	-3.24185e-06	-3.24185e-06	-3.24185e-06	-3.24185e-06	-3.24185e-06	-1.62092e-05
5.11401	-5.80698e-06	-5.80698e-06	-5.80698e-06	-5.80698e-06	-5.80698e-06	-2.90349e-05
5.12245	-1.02041e-05	-1.02041e-05	-1.02041e-05	-1.02041e-05	-1.02041e-05	-5.10203e-05
5.13025	-1.72357e-05	-1.72357e-05	-1.72357e-05	-1.72357e-05	-1.72357e-05	-8.61783e-05
5.13851	-2.38146e-05	-2.38146e-05	-2.38146e-05	-2.38146e-05	-2.38146e-05	-0.000119073
5.14581	-1.71274e-05	-1.71274e-05	-1.71274e-05	-1.71274e-05	-1.71274e-05	-8.56372e-05
5.14925	-4.5576e-06	-4.5576e-06	-4.5576e-06	-4.5576e-06	-4.5576e-06	-2.2788e-05
5.15354	1.4231e-05	1.4231e-05	1.4231e-05	1.4231e-05	1.4231e-05	7.11548e-05
5.15819	2.57782e-05	2.57782e-05	2.57782e-05	2.57782e-05	2.57782e-05	0.000128891
5.16161	2.64461e-05	2.64461e-05	2.64461e-05	2.64461e-05	2.64461e-05	0.000132231
5.16553	2.24501e-05	2.24501e-05	2.24501e-05	2.24501e-05	2.24501e-05	0.00011225
5.16963	1.76441e-05	1.76441e-05	1.76441e-05	1.76441e-05	1.76441e-05	8.82205e-05
5.17773	9.94879e-06	9.94879e-06	9.94879e-06	9.94879e-06	9.94879e-06	4.97439e-05
5.18176	7.417e-06	7.417e-06	7.417e-06	7.417e-06	7.417e-06	3.7085e-05
5.1876	5.07789e-06	5.07789e-06	5.07789e-06	5.07789e-06	5.07789e-06	2.53895e-05
5.19395	3.45684e-06	3.45684e-06	3.45684e-06	3.45684e-06	3.45684e-06	1.72842e-05
5.20022	2.44382e-06	2.44382e-06	2.44382e-06	2.44382e-06	2.44382e-06	1.22191e-05
5.20787	1.67223e-06	1.67223e-06	1.67223e-06	1.67223e-06	1.67223e-06	8.36116e-06
5.21546	1.1859e-06	1.1859e-06	1.1859e-06	1.1859e-06	1.1859e-06	5.92949e-06
5.22511	8.01772e-07	8.01772e-07	8.01772e-07	8.01772e-07	8.01772e-07	4.00886e-06
5.23458	5.63363e-07	5.63363e-07	5.63363e-07	5.63363e-07	5.63363e-07	2.81682e-06
5.24696	3.70317e-07	3.70317e-07	3.70317e-07	3.70317e-07	3.70317e-07	1.85159e-06
5.25915	2.48972e-07	2.48972e-07	2.48972e-07	2.48972e-07	2.48972e-07	1.24486e-06
5.2738	1.55085e-07	1.55085e-07	1.55085e-07	1.55085e-07	1.55085e-07	7.75424e-07
5.28845	8.97945e-08	8.97945e-08	8.97945e-08	8.97945e-08	8.97945e-08	4.48972e-07
5.3031	4.01744e-08	4.01744e-08	4.01744e-08	4.01744e-08	4.01744e-08	2.00872e-07
5.31775	-3.11184e-09	-3.11184e-09	-3.11184e-09	-3.11184e-09	-3.11184e-09	-1.55593e-08
5.33239	-4.68825e-08	-4.68825e-08	-4.68825e-08	-4.68825e-08	-4.68825e-08	-2.34413e-07
5.34704	-9.81087e-08	-9.81087e-08	-9.81087e-08	-9.81087e-08	-9.81087e-08	-4.90544e-07
5.36169	-1.66731e-07	-1.66731e-07	-1.66731e-07	-1.66731e-07	-1.66731e-07	-8.33655e-07
5.37634	-2.69069e-07	-2.69069e-07	-2.69069e-07	-2.69069e-07	-2.69069e-07	-1.34534e-06
5.39099	-4.39061e-07	-4.39061e-07	-4.39061e-07	-4.39061e-07	-4.39061e-07	-2.19531e-06
5.40564	-7.50968e-07	-7.50968e-07	-7.50968e-07	-7.50968e-07	-7.50968e-07	-3.75484e-06
5.42029	-1.3832e-06	-1.3832e-06	-1.3832e-06	-1.3832e-06	-1.3832e-06	-6.91602e-06
5.43313	-2.5615e-06	-2.5615e-06	-2.5615e-06	-2.5615e-06	-2.5615e-06	-1.28075e-05
5.44374	-4.64544e-06	-4.64544e-06	-4.64544e-06	-4.64544e-06	-4.64544e-06	-2.32272e-05
5.45258	-8.1877e-06	-8.1877e-06	-8.1877e-06	-8.1877e-06	-8.1877e-06	-4.09385e-05
5.4606	-1.42728e-05	-1.42728e-05	-1.42728e-05	-1.42728e-05	-1.42728e-05	-7.1364e-05
5.46923	-2.25146e-05	-2.25146e-05	-2.25146e-05	-2.25146e-05	-2.25146e-05	-0.000112573
5.47716	-2.27642e-05	-2.27642e-05	-2.27642e-05	-2.27642e-05	-2.27642e-05	-0.000113821
5.48012	-1.52417e-05	-1.52417e-05	-1.52417e-05	-1.52417e-05	-1.52417e-05	-7.62083e-05
5.48374	1.01575e-06	1.01575e-06	1.01575e-06	1.01575e-06	1.01575e-06	5.07873e-06
5.48822	1.9369e-05	1.9369e-05	1.9369e-05	1.9369e-05	1.9369e-05	9.6845e-05
5.49163	2.64184e-05	2.64184e-05	2.64184e-05	2.64184e-05	2.64184e-05	0.000132092
5.49469	2.65047e-05	2.65047e-05	2.65047e-05	2.65047e-05	2.65047e-05	0.000132523
5.49885	2.25063e-05	2.25063e-05	2.25063e-05	2.25063e-05	2.25063e-05	0.000112531
5.50359	1.67725e-05	1.67725e-05	1.67725e-05	1.67725e-05	1.67725e-05	8.38625e-05
5.50936	1.11746e-05	1.11746e-05	1.11746e-05	1.11746e-05	1.11746e-05	5.58731e-05
5.51448	7.7531e-06	7.7531e-06	7.7531e-06	7.7531e-06	7.7531e-06	3.87655e-05
5.51989	5.42078e-06	5.42078e-06	5.42078e-06	5.42078e-06	5.42078e-06	2.71039e-05
5.52595	3.73719e-06	3.73719e-06	3.73719e-06	3.73719e-06	3.73719e-06	1.86859e-05
5.53279	2.54843e-06	2.54843e-06	2.54843e-06	2.54843e-06	2.54843e-06	1.27421e-05
5.53947	1.81298e-06	1.81298e-06	1.81298e-06	1.81298e-06	1.81298e-06	9.06491e-06
5.54795	1.23163e-06	1.23163e-06	1.23163e-06	1.23163e-06	1.23163e-06	6.15814e-06
5.55616	8.74565e-07	8.74565e-07	8.74565e-07	8.74565e-07	8.74565e-07	4.37283e-06
5.56697	5.83754e-07	5.83754e-07	5.83754e-07	5.83754e-07	5.83754e-07	2.91877e-06
5.57733	4.0731e-07	4.0731e-07	4.0731e-07	4.0731e-07	4.0731e-07	2.03655e-06
5.59138	2.59349e-07	2.59349e-07	2.59349e-07	2.59349e-07	2.59349e-07	1.29675e-06
5.60512	1.65407e-07	1.65407e-07	1.65407e-07	1.65407e-07	1.65407e-07	8.27033e-07
5.61977	9.76455e-08	9.76455e-08	9.76455e-08	9.76455e-08	9.76455e-08	4.88227e-07
5.63442	4.64113e-08	4.64113e-08	4.64113e-08	4.64113e-08	4.64113e-08	2.32056e-07
5.64907	2.71274e-09	2.71274e-09	2.71274e-09	2.71274e-09	2.71274e-09	1.35638e-08
5.66372	-4.05702e-08	-4.05702e-08	-4.05702e-08	-4.05702e-08	-4.05702e-08	-2.02851e-07
5.67836	-9.03835e-08	-9.03835e-08	-9.03835e-08	-9.03835e-08	-9.03835e-08	-4.51917e-07
5.69301	-1.55676e-07	-1.55676e-07	-1.55676e-07	-1.55676e-07	-1.55676e-07	-7.78378e-07
5.70766	-2.52228e-07	-2.52228e-07	-2.52228e-07	-2.52228e-07	-2.52228e-07	-1.26114e-06
5.72231	-4.09393e-07	-4.09393e-07	-4.09393e-07	-4.09393e-07	-4.09393e-07	-2.04697e-06
5.73696	-6.95155e-07	-6.95155e-07	-6.95155e-07	-6.95155e-07	-6.95155e-07	-3.47578e-06
5.75161	-1.2774e-06	-1.2774e-06	-1.2774e-06	-1.2774e-06	-1.2774e-06	-6.38699e-06
5.76626	-2.56197e-06	-2.56197e-06	-2.56197e-06	-2.56197e-06	-2.56197e-06	-1.28099e-05
5.77706	-4.6509e-06	-4.6509e-06	-4.6509e-06	-4.6509e-06	-4.6509e-06	-2.32545e-05
5.78614	-8.32947e-06	-8.32947e-06	-8.32947e-06	-8.32947e-06	-8.32947e-06	-4.16473e-05
5.79401	-1.43304e-05	-1.43304e-05	-1.43304e-05	-1.43304e-05	-1.43304e-05	-7.16519e-05
5.80257	-2.24783e-05	-2.24783e-05	-2.24783e-05	-2.24783e-05	-2.24783e-05	-0.000112391
5.81068	-2.21829e-05	-2.21829e-05	-2.21829e-05	-2.21829e-05	-2.21829e-05	-0.000110915
5.81364	-1.44616e-05	-1.44616e-05	-1.44616e-05	-1.44616e-05	-1.44616e-05	-7.23078e-05
5.81735	2.20708e-06	2.20708e-06	2.20708e-06	2.20708e-06	2.20708e-06	1.10354e-05
5.8219	2.04132e-05	2.04132e-05	2.04132e-05	2.04132e-05	2.04132e-05	0.000102066
5.8252	2.66079e-05	2.66079e-05	2.66079e-05	2.66079e-05	2.66079e-05	0.00013304
5.82839	2.62923e-05	2.62923e-05	2.62923e-05	2.62923e-05	2.62923e-05	0.000131461
5.83253	2.20843e-05	2.20843e-05	2.20843e-05	2.20843e-05	2.20843e-05	0.000110422
5.83729	1.63835e-05	1.63835e-05	1.63835e-05	1.63835e-05	1.63835e-05	8.19173e-05
5.84355	1.05384e-05	1.05384e-05	1.05384e-05	1.05384e-05	1.05384e-05	5.26921e-05
5.84877	7.26464e-06	7.26464e-06	7.26464e-06	7.26464e-06	7.26464e-06	3.63232e-05
5.85437	5.03755e-06	5.03755e-06	5.03755e-06	5.03755e-06	5.03755e-06	2.51878e-05
5.86043	3.49326e-06	3.49326e-06	3.49326e-06	3.49326e-06	3.49326e-06	1.74663e-05
5.86732	2.39208e-06	2.39208e-06	2.39208e-06	2.39208e-06	2.39208e-06	1.19604e-05
5.87421	1.69565e-06	1.69565e-06	1.69565e-06	1.69565e-06	1.69565e-06	8.47825e-06
5.88276	1.15172e-06	1.15172e-06	1.15172e-06	1.15172e-06	1.15172e-06	5.7586e-06
5.89011	8.48556e-07	8.48556e-07	8.48556e-07	8.48556e-07	8.48556e-07	4.24278e-06
5.89151	7.96776e-07	7.96776e-07	7.96776e-07	7.96776e-07	7.96776e-07	3.98388e-06
5.89431	7.15122e-07	7.15122e-07	7.15122e-07	7.15122e-07	7.15122e-07	3.57561e-06
5.89571	4.80871e-07	4.80871e-07	4.80871e-07	4.80871e-07	4.80871e-07	2.40435e-06
5.8958	5.57319e-07	5.57319e-07	5.57319e-07	5.57319e-07	5.57319e-07	2.7866e-06
5.89598	7.01819e-07	7.01819e-07	7.01819e-07	7.01819e-07	7.01819e-07	3.5091e-06
5.89633	6.39138e-07	6.39138e-07	6.39138e-07	6.39138e-07	6.39138e-07	3.19569e-06
5.89704	5.88306e-07	5.88306e-07	5.88306e-07	5.88306e-07	5.88306e-07	2.94153e-06
5.89718	6.01756e-07	6.01756e-07	6.01756e-07	6.01756e-07	6.01756e-07	3.00878e-06
5.89746	6.41386e-07	6.41386e-07	6.41386e-07	6.41386e-07	6.41386e-07	3.20693e-06
5.89801	6.14644e-07	6.14644e-07	6.14644e-07	6.14644e-07	6.14644e-07	3.07322e-06
5.8986	2.76285e-07	2.76285e-07	2.76285e-07	2.76285e-07	2.76285e-07	1.38142e-06
5.89866	4.76985e-07	4.76985e-07	4.76985e-07	4.76985e-07	4.76985e-07	2.38493e-06
5.89878	5.95856e-07	5.95856e-07	5.95856e-07	5.95856e-07	5.95856e-07	2.97928e-06
5.89901	5.94667e-07	5.94667e-07	5.94667e-07	5.94667e-07	5.94667e-07	2.97333e-06
5.89948	5.83435e-07	5.83435e-07	5.83435e-07	5.83435e-07	5.83435e-07	2.91718e-06
5.9	5.4966e-07	5.4966e-07	5.4966e-07	5.4966e-07	5.4966e-07	2.7483e-06
5.90005	5.62934e-07	5.62934e-07	5.62934e-07	5.62934e-07	5.62934e-07	2.81467e-06
5.90015	5.69373e-07	5.69373e-07	5.69373e-07	5.69373e-07	5.69373e-07	2.84686e-06
5.90325	5.11004e-07	5.11004e-07	5.11004e-07	5.11004e-07	5.11004e-07	2.55502e-06
5.90655	4.57382e-07	4.57382e-07	4.57382e-07	4.57382e-07	4.57382e-07	2.28691e-06
5.91314	3.70747e-07	3.70747e-07	3.70747e-07	3.70747e-07	3.70747e-07	1.85374e-06
5.92634	2.45842e-07	2.45842e-07	2.45842e-07	2.45842e-07	2.45842e-07	1.22921e-06
5.94098	1.52325e-07	1.52325e-07	1.52325e-07	1.52325e-07	1.52325e-07	7.61625e-07
5.95563	8.78783e-08	8.78783e-08	8.78783e-08	8.78783e-08	8.78783e-08	4.39391e-07
5.97028	3.85698e-08	3.85698e-08	3.85698e-08	3.85698e-08	3.85698e-08	1.92849e-07
5.98493	-4.60776e-09	-4.60776e-09	-4.60776e-09	-4.60776e-09	-4.60776e-09	-2.30388e-08
5.99958	-4.84995e-08	-4.84995e-08	-4.84995e-08	-4.84995e-08	-4.84995e-08	-2.42497e-07
6.01423	-1.00194e-07	-1.00194e-07	-1.00194e-07	-1.00194e-07	-1.00194e-07	-5.00967e-07
6.02887	-1.69576e-07	-1.69576e-07	-1.69576e-07	-1.69576e-07	-1.69576e-07	-8.47878e-07
6.04352	-2.73726e-07	-2.73726e-07	-2.73726e-07	-2.73726e-07	-2.73726e-07	-1.36863e-06
6.05817	-4.46836e-07	-4.46836e-07	-4.46836e-07	-4.46836e-07	-4.46836e-07	-2.23418e-06
6.07282	-7.66613e-07	-7.66613e-07	-7.66613e-07	-7.66613e-07	-7.66613e-07	-3.83307e-06
6.08747	-1.41586e-06	-1.41586e-06	-1.41586e-06	-1.41586e-06	-1.41586e-06	-7.07931e-06
6.10032	-2.63343e-06	-2.63343e-06	-2.63343e-06	-2.63343e-06	-2.63343e-06	-1.31672e-05
6.11076	-4.74463e-06	-4.74463e-06	-4.74463e-06	-4.74463e-06	-4.74463e-06	-2.37232e-05
6.11962	-8.3988e-06	-8.3988e-06	-8.3988e-06	-8.3988e-06	-8.3988e-06	-4.1994e-05
6.12754	-1.45247e-05	-1.45247e-05	-1.45247e-05	-1.45247e-05	-1.45247e-05	-7.26235e-05
6.13608	-2.26004e-05	-2.26004e-05	-2.26004e-05	-2.26004e-05	-2.26004e-05	-0.000113002
6.14414	-2.20123e-05	-2.20123e-05	-2.20123e-05	-2.20123e-05	-2.20123e-05	-0.000110062
6.14709	-1.40374e-05	-1.40374e-05	-1.40374e-05	-1.40374e-05	-1.40374e-05	-7.01869e-05
6.15076	2.62675e-06	2.62675e-06	2.62675e-06	2.62675e-06	2.62675e-06	1.31337e-05
6.15526	2.05596e-05	2.05596e-05	2.05596e-05	2.05596e-05	2.05596e-05	0.000102798
6.1585	2.66302e-05	2.66302e-05	2.66302e-05	2.66302e-05	2.66302e-05	0.000133151
6.16164	2.6342e-05	2.6342e-05	2.6342e-05	2.6342e-05	2.6342e-05	0.00013171
6.16576	2.22257e-05	2.22257e-05	2.22257e-05	2.22257e-05	2.22257e-05	0.000111129
6.17063	1.63666e-05	1.63666e-05	1.63666e-05	1.63666e-05	1.63666e-05	8.18329e-05
6.17662	1.07273e-05	1.07273e-05	1.07273e-05	1.07273e-05	1.07273e-05	5.36364e-05
6.18188	7.37618e-06	7.37618e-06	7.37618e-06	7.37618e-06	7.37618e-06	3.68809e-05
6.18741	5.13276e-06	5.13276e-06	5.13276e-06	5.13276e-06	5.13276e-06	2.56638e-05
6.19345	3.55749e-06	3.55749e-06	3.55749e-06	3.55749e-06	3.55749e-06	1.77875e-05
6.20038	2.4274e-06	2.4274e-06	2.4274e-06	2.4274e-06	2.4274e-06	1.2137e-05
6.20715	1.72658e-06	1.72658e-06	1.72658e-06	1.72658e-06	1.72658e-06	8.63289e-06
6.21577	1.17219e-06	1.17219e-06	1.17219e-06	1.17219e-06	1.17219e-06	5.86093e-06
6.2241	8.31728e-07	8.31728e-07	8.31728e-07	8.31728e-07	8.31728e-07	4.15864e-06
6.23509	5.54465e-07	5.54465e-07	5.54465e-07	5.54465e-07	5.54465e-07	2.77233e-06
6.24563	3.85806e-07	3.85806e-07	3.85806e-07	3.85806e-07	3.85806e-07	1.92903e-06
6.25993	2.44381e-07	2.44381e-07	2.44381e-07	2.44381e-07	2.44381e-07	1.22191e-06
6.27409	1.5324e-07	1.5324e-07	1.5324e-07	1.5324e-07	1.5324e-07	7.66201e-07
6.28874	8.87819e-08	8.87819e-08	8.87819e-08	8.87819e-08	8.87819e-08	4.43909e-07
6.30338	3.9261e-08	3.9261e-08	3.9261e-08	3.9261e-08	3.9261e-08	1.96305e-07
6.31803	-3.94215e-09	-3.94215e-09	-3.94215e-09	-3.94215e-09	-3.94215e-09	-1.97107e-08
6.33268	-4.77513e-08	-4.77513e-08	-4.77513e-08	-4.77513e-08	-4.77513e-08	-2.38757e-07
6.34733	-9.93167e-08	-9.93167e-08	-9.93167e-08	-9.93167e-08	-9.93167e-08	-4.96584e-07
6.36198	-1.68209e-07	-1.68209e-07	-1.68209e-07	-1.68209e-07	-1.68209e-07	-8.41043e-07
6.37663	-2.71792e-07	-2.71792e-07	-2.71792e-07	-2.71792e-07	-2.71792e-07	-1.35896e-06
6.39127	-4.43102e-07	-4.43102e-07	-4.43102e-07	-4.43102e-07	-4.43102e-07	-2.21551e-06
6.40592	-7.60013e-07	-7.60013e-07	-7.60013e-07	-7.60013e-07	-7.60013e-07	-3.80006e-06
6.42057	-1.40179e-06	-1.40179e-06	-1.40179e-06	-1.40179e-06	-1.40179e-06	-7.00898e-06
6.4336	-2.62861e-06	-2.62861e-06	-2.62861e-06	-2.62861e-06	-2.62861e-06	-1.31431e-05
6.44397	-4.70685e-06	-4.70685e-06	-4.70685e-06	-4.70685e-06	-4.70685e-06	-2.35343e-05
6.45292	-8.3845e-06	-8.3845e-06	-8.3845e-06	-8.3845e-06	-8.3845e-06	-4.19225e-05
6.46077	-1.44144e-05	-1.44144e-05	-1.44144e-05	-1.44144e-05	-1.44144e-05	-7.20719e-05
6.46927	-2.24951e-05	-2.24951e-05	-2.24951e-05	-2.24951e-05	-2.24951e-05	-0.000112475
6.4774	-2.20664e-05	-2.20664e-05	-2.20664e-05	-2.20664e-05	-2.20664e-05	-0.000110332
6.48036	-1.42657e-05	-1.42657e-05	-1.42657e-05	-1.42657e-05	-1.42657e-05	-7.13287e-05
6.48407	2.45574e-06	2.45574e-06	2.45574e-06	2.45574e-06	2.45574e-06	1.22787e-05
6.48862	2.06052e-05	2.06052e-05	2.06052e-05	2.06052e-05	2.06052e-05	0.000103026
6.49184	2.66222e-05	2.66222e-05	2.66222e-05	2.66222e-05	2.66222e-05	0.000133111
6.49502	2.63179e-05	2.63179e-05	2.63179e-05	2.63179e-05	2.63179e-05	0.00013159
6.49915	2.21371e-05	2.21371e-05	2.21371e-05	2.21371e-05	2.21371e-05	0.000110685
6.50394	1.64076e-05	1.64076e-05	1.64076e-05	1.64076e-05	1.64076e-05	8.20381e-05
6.51013	1.06031e-05	1.06031e-05	1.06031e-05	1.06031e-05	1.06031e-05	5.30153e-05
6.51534	7.31565e-06	7.31565e-06	7.31565e-06	7.31565e-06	7.31565e-06	3.65783e-05
6.52092	5.07686e-06	5.07686e-06	5.07686e-06	5.07686e-06	5.07686e-06	2.53843e-05
6.52697	3.51827e-06	3.51827e-06	3.51827e-06	3.51827e-06	3.51827e-06	1.75914e-05
6.53386	2.40835e-06	2.40835e-06	2.40835e-06	2.40835e-06	2.40835e-06	1.20418e-05
6.54072	1.70776e-06	1.70776e-06	1.70776e-06	1.70776e-06	1.70776e-06	8.53881e-06
6.54926	1.164e-06	1.164e-06	1.164e-06	1.164e-06	1.164e-06	5.81998e-06
6.55772	8.22777e-07	8.22777e-07	8.22777e-07	8.22777e-07	8.22777e-07	4.11388e-06
6.56859	5.51146e-07	5.51146e-07	5.51146e-07	5.51146e-07	5.51146e-07	2.75573e-06
6.57931	3.81669e-07	3.81669e-07	3.81669e-07	3.81669e-07	3.81669e-07	1.90835e-06
6.59344	2.42825e-07	2.42825e-07	2.42825e-07	2.42825e-07	2.42825e-07	1.21412e-06
6.60746	1.52984e-07	1.52984e-07	1.52984e-07	1.52984e-07	1.52984e-07	7.64919e-07
6.62211	8.862e-08	8.862e-08	8.862e-08	8.862e-08	8.862e-08	4.431e-07
6.63676	3.91366e-08	3.91366e-08	3.91366e-08	3.91366e-08	3.91366e-08	1.95683e-07
6.65141	-4.06158e-09	-4.06158e-09	-4.06158e-09	-4.06158e-09	-4.06158e-09	-2.0308e-08
6.66606	-4.7885e-08	-4.7885e-08	-4.7885e-08	-4.7885e-08	-4.7885e-08	-2.39425e-07
6.6807	-9.94744e-08	-9.94744e-08	-9.94744e-08	-9.94744e-08	-9.94744e-08	-4.97372e-07
6.69535	-1.68452e-07	-1.68452e-07	-1.68452e-07	-1.68452e-07	-1.68452e-07	-8.4226e-07
6.71	-2.72139e-07	-2.72139e-07	-2.72139e-07	-2.72139e-07	-2.72139e-07	-1.3607e-06
6.72465	-4.43766e-07	-4.43766e-07	-4.43766e-07	-4.43766e-07	-4.43766e-07	-2.21883e-06
6.7393	-7.61196e-07	-7.61196e-07	-7.61196e-07	-7.61196e-07	-7.61196e-07	-3.80598e-06
6.75395	-1.4043e-06	-1.4043e-06	-1.4043e-06	-1.4043e-06	-1.4043e-06	-7.02151e-06
6.76694	-2.6297e-06	-2.6297e-06	-2.6297e-06	-2.6297e-06	-2.6297e-06	-1.31485e-05
6.77733	-4.7134e-06	-4.7134e-06	-4.7134e-06	-4.7134e-06	-4.7134e-06	-2.3567e-05
6.78626	-8.3874e-06	-8.3874e-06	-8.3874e-06	-8.3874e-06	-8.3874e-06	-4.1937e-05
6.79413	-1.4433e-05	-1.4433e-05	-1.4433e-05	-1.4433e-05	-1.4433e-05	-7.21649e-05
6.80263	-2.25129e-05	-2.25129e-05	-2.25129e-05	-2.25129e-05	-2.25129e-05	-0.000112564
6.81075	-2.20573e-05	-2.20573e-05	-2.20573e-05	-2.20573e-05	-2.20573e-05	-0.000110286
6.8137	-1.4228e-05	-1.4228e-05	-1.4228e-05	-1.4228e-05	-1.4228e-05	-7.114e-05
6.81741	2.48441e-06	2.48441e-06	2.48441e-06	2.48441e-06	2.48441e-06	1.2422e-05
6.82195	2.06087e-05	2.06087e-05	2.06087e-05	2.06087e-05	2.06087e-05	0.000103043
6.82515	2.66194e-05	2.66194e-05	2.66194e-05	2.66194e-05	2.66194e-05	0.000133097
6.82832	2.63354e-05	2.63354e-05	2.63354e-05	2.63354e-05	2.63354e-05	0.000131677
6.83246	2.21754e-05	2.21754e-05	2.21754e-05	2.21754e-05	2.21754e-05	0.000110877
6.83725	1.64256e-05	1.64256e-05	1.64256e-05	1.64256e-05	1.64256e-05	8.21282e-05
6.84339	1.06562e-05	1.06562e-05	1.06562e-05	1.06562e-05	1.06562e-05	5.32811e-05
6.84859	7.35364e-06	7.35364e-06	7.35364e-06	7.35364e-06	7.35364e-06	3.67682e-05
6.85416	5.10702e-06	5.10702e-06	5.10702e-06	5.10702e-06	5.10702e-06	2.55351e-05
6.86021	3.53781e-06	3.53781e-06	3.53781e-06	3.53781e-06	3.53781e-06	1.7689e-05
6.8671	2.42047e-06	2.42047e-06	2.42047e-06	2.42047e-06	2.42047e-06	1.21023e-05
6.87394	1.7172e-06	1.7172e-06	1.7172e-06	1.7172e-06	1.7172e-06	8.58602e-06
6.88248	1.16094e-06	1.16094e-06	1.16094e-06	1.16094e-06	1.16094e-06	5.80468e-06
6.88877	8.94366e-07	8.94366e-07	8.94366e-07	8.94366e-07	8.94366e-07	4.47183e-06
6.89017	8.40069e-07	8.40069e-07	8.40069e-07	8.40069e-07	8.40069e-07	4.20034e-06
6.89297	7.52864e-07	7.52864e-07	7.52864e-07	7.52864e-07	7.52864e-07	3.76432e-06
6.89437	2.33207e-07	2.33207e-07	2.33207e-07	2.33207e-07	2.33207e-07	1.16603e-06
6.8944	4.05383e-07	4.05383e-07	4.05383e-07	4.05383e-07	4.05383e-07	2.02691e-06
6.89446	7.4123e-07	7.4123e-07	7.4123e-07	7.4123e-07	7.4123e-07	3.70615e-06
6.89458	6.88552e-07	6.88552e-07	6.88552e-07	6.88552e-07	6.88552e-07	3.44276e-06
6.89482	6.97196e-07	6.97196e-07	6.97196e-07	6.97196e-07	6.97196e-07	3.48598e-06
6.8953	6.7905e-07	6.7905e-07	6.7905e-07	6.7905e-07	6.7905e-07	3.39525e-06
6.89626	6.57024e-07	6.57024e-07	6.57024e-07	6.57024e-07	6.57024e-07	3.28512e-06
6.8972	7.13809e-07	7.13809e-07	7.13809e-07	7.13809e-07	7.13809e-07	3.56905e-06
6.89729	6.61414e-07	6.61414e-07	6.61414e-07	6.61414e-07	6.61414e-07	3.30707e-06
6.89748	6.28033e-07	6.28033e-07	6.28033e-07	6.28033e-07	6.28033e-07	3.14016e-06
6.8986	5.96815e-07	5.96815e-07	5.96815e-07	5.96815e-07	5.96815e-07	2.98407e-06
6.89867	5.99061e-07	5.99061e-07	5.99061e-07	5.99061e-07	5.99061e-07	2.9953e-06
6.90325	5.11607e-07	5.11607e-07	5.11607e-07	5.11607e-07	5.11607e-07	2.55803e-06
6.90798	4.37583e-07	4.37583e-07	4.37583e-07	4.37583e-07	4.37583e-07	2.18792e-06
6.91743	3.24951e-07	3.24951e-07	3.24951e-07	3.24951e-07	3.24951e-07	1.62476e-06
6.93208	2.0481e-07	2.0481e-07	2.0481e-07	2.0481e-07	2.0481e-07	1.02405e-06
6.94673	1.24483e-07	1.24483e-07	1.24483e-07	1.24483e-07	1.24483e-07	6.22416e-07
6.96138	6.73136e-08	6.73136e-08	6.73136e-08	6.73136e-08	6.73136e-08	3.36568e-07
6.97603	2.13027e-08	2.13027e-08	2.13027e-08	2.13027e-08	2.13027e-08	1.06514e-07
6.99067	-2.13746e-08	-2.13746e-08	-2.13746e-08	-2.13746e-08	-2.13746e-08	-1.06873e-07
7.00532	-6.73934e-08	-6.73934e-08	-6.73934e-08	-6.73934e-08	-6.73934e-08	-3.36967e-07
7.01997	-1.24581e-07	-1.24581e-07	-1.24581e-07	-1.24581e-07	-1.24581e-07	-6.22902e-07
7.03462	-2.04934e-07	-2.04934e-07	-2.04934e-07	-2.04934e-07	-2.04934e-07	-1.02467e-06
7.04927	-3.30533e-07	-3.30533e-07	-3.30533e-07	-3.30533e-07	-3.30533e-07	-1.65267e-06
7.06392	-5.47848e-07	-5.47848e-07	-5.47848e-07	-5.47848e-07	-5.47848e-07	-2.73924e-06
7.07856	-9.68057e-07	-9.68057e-07	-9.68057e-07	-9.68057e-07	-9.68057e-07	-4.84028e-06
7.09321	-1.85027e-06	-1.85027e-06	-1.85027e-06	-1.85027e-06	-1.85027e-06	-9.25136e-06
7.10492	-3.37512e-06	-3.37512e-06	-3.37512e-06	-3.37512e-06	-3.37512e-06	-1.68756e-05
7.11463	-6.03922e-06	-6.03922e-06	-6.03922e-06	-6.03922e-06	-6.03922e-06	-3.01961e-05
7.123	-1.05952e-05	-1.05952e-05	-1.05952e-05	-1.05952e-05	-1.05952e-05	-5.2976e-05
7.13078	-1.77915e-05	-1.77915e-05	-1.77915e-05	-1.77915e-05	-1.77915e-05	-8.89577e-05
7.139	-2.43018e-05	-2.43018e-05	-2.43018e-05	-2.43018e-05	-2.43018e-05	-0.000121509
7.14549	-1.83915e-05	-1.83915e-05	-1.83915e-05	-1.83915e-05	-1.83915e-05	-9.19573e-05
7.14887	-6.26303e-06	-6.26303e-06	-6.26303e-06	-6.26303e-06	-6.26303e-06	-3.13151e-05
7.15307	1.24707e-05	1.24707e-05	1.24707e-05	1.24707e-05	1.24707e-05	6.23532e-05
7.15768	2.53501e-05	2.53501e-05	2.53501e-05	2.53501e-05	2.53501e-05	0.000126751
7.16085	2.68857e-05	2.68857e-05	2.68857e-05	2.68857e-05	2.68857e-05	0.000134428
7.16459	2.35685e-05	2.35685e-05	2.35685e-05	2.35685e-05	2.35685e-05	0.000117843
7.16867	1.87294e-05	1.87294e-05	1.87294e-05	1.87294e-05	1.87294e-05	9.3647e-05
7.17544	1.16572e-05	1.16572e-05	1.16572e-05	1.16572e-05	1.16572e-05	5.82861e-05
7.17969	8.5657e-06	8.5657e-06	8.5657e-06	8.5657e-06	8.5657e-06	4.28285e-05
7.18539	5.86043e-06	5.86043e-06	5.86043e-06	5.86043e-06	5.86043e-06	2.93022e-05
7.19175	3.93391e-06	3.93391e-06	3.93391e-06	3.93391e-06	3.93391e-06	1.96695e-05
7.19779	2.78187e-06	2.78187e-06	2.78187e-06	2.78187e-06	2.78187e-06	1.39093e-05
7.20513	1.90767e-06	1.90767e-06	1.90767e-06	1.90767e-06	1.90767e-06	9.53834e-06
7.21248	1.35118e-06	1.35118e-06	1.35118e-06	1.35118e-06	1.35118e-06	6.75591e-06
7.22167	9.17857e-07	9.17857e-07	9.17857e-07	9.17857e-07	9.17857e-07	4.58928e-06
7.23081	6.45536e-07	6.45536e-07	6.45536e-07	6.45536e-07	6.45536e-07	3.22768e-06
7.24253	4.28987e-07	4.28987e-07	4.28987e-07	4.28987e-07	4.28987e-07	2.14494e-06
7.25425	2.91582e-07	2.91582e-07	2.91582e-07	2.91582e-07	2.91582e-07	1.45791e-06
7.26889	1.82758e-07	1.82758e-07	1.82758e-07	1.82758e-07	1.82758e-07	9.13789e-07
7.28354	1.0932e-07	1.0932e-07	1.0932e-07	1.0932e-07	1.0932e-07	5.46602e-07
7.29819	5.57206e-08	5.57206e-08	5.57206e-08	5.57206e-08	5.57206e-08	2.78603e-07
7.31284	1.11065e-08	1.11065e-08	1.11065e-08	1.11065e-08	1.11065e-08	5.55326e-08
7.32749	-3.17611e-08	-3.17611e-08	-3.17611e-08	-3.17611e-08	-3.17611e-08	-1.58806e-07
7.34214	-7.95962e-08	-7.95962e-08	-7.95962e-08	-7.95962e-08	-7.95962e-08	-3.97981e-07
7.35679	-1.41024e-07	-1.41024e-07	-1.41024e-07	-1.41024e-07	-1.41024e-07	-7.05123e-07
7.37143	-2.2944e-07	-2.2944e-07	-2.2944e-07	-2.2944e-07	-2.2944e-07	-1.1472e-06
7.38608	-3.71376e-07	-3.71376e-07	-3.71376e-07	-3.71376e-07	-3.71376e-07	-1.85688e-06
7.40073	-6.22533e-07	-6.22533e-07	-6.22533e-07	-6.22533e-07	-6.22533e-07	-3.11266e-06
7.41538	-1.12388e-06	-1.12388e-06	-1.12388e-06	-1.12388e-06	-1.12388e-06	-5.61938e-06
7.43003	-2.20264e-06	-2.20264e-06	-2.20264e-06	-2.20264e-06	-2.20264e-06	-1.10132e-05
7.44138	-4.04624e-06	-4.04624e-06	-4.04624e-06	-4.04624e-06	-4.04624e-06	-2.02312e-05
7.45064	-7.19563e-06	-7.19563e-06	-7.19563e-06	-7.19563e-06	-7.19563e-06	-3.59781e-05
7.45881	-1.25873e-05	-1.25873e-05	-1.25873e-05	-1.25873e-05	-1.25873e-05	-6.29363e-05
7.46658	-2.03133e-05	-2.03133e-05	-2.03133e-05	-2.03133e-05	-2.03133e-05	-0.000101566
7.47465	-2.53293e-05	-2.53293e-05	-2.53293e-05	-2.53293e-05	-2.53293e-05	-0.000126646
7.47846	-2.02578e-05	-2.02578e-05	-2.02578e-05	-2.02578e-05	-2.02578e-05	-0.000101289
7.48187	-7.5737e-06	-7.5737e-06	-7.5737e-06	-7.5737e-06	-7.5737e-06	-3.78685e-05
7.48694	1.42436e-05	1.42436e-05	1.42436e-05	1.42436e-05	1.42436e-05	7.12181e-05
7.49156	2.60015e-05	2.60015e-05	2.60015e-05	2.60015e-05	2.60015e-05	0.000130008
7.49448	2.6724e-05	2.6724e-05	2.6724e-05	2.6724e-05	2.6724e-05	0.00013362
7.49855	2.28459e-05	2.28459e-05	2.28459e-05	2.28459e-05	2.28459e-05	0.00011423
7.50281	1.77055e-05	1.77055e-05	1.77055e-05	1.77055e-05	1.77055e-05	8.85274e-05
7.5092	1.12877e-05	1.12877e-05	1.12877e-05	1.12877e-05	1.12877e-05	5.64387e-05
7.51361	8.20903e-06	8.20903e-06	8.20903e-06	8.20903e-06	8.20903e-06	4.10451e-05
7.51911	5.70453e-06	5.70453e-06	5.70453e-06	5.70453e-06	5.70453e-06	2.85227e-05
7.52534	3.87498e-06	3.87498e-06	3.87498e-06	3.87498e-06	3.87498e-06	1.93749e-05
7.53177	2.69013e-06	2.69013e-06	2.69013e-06	2.69013e-06	2.69013e-06	1.34507e-05
7.53874	1.88064e-06	1.88064e-06	1.88064e-06	1.88064e-06	1.88064e-06	9.40319e-06
7.54661	1.30595e-06	1.30595e-06	1.30595e-06	1.30595e-06	1.30595e-06	6.52977e-06
7.55524	9.08517e-07	9.08517e-07	9.08517e-07	9.08517e-07	9.08517e-07	4.54259e-06
7.56513	6.23513e-07	6.23513e-07	6.23513e-07	6.23513e-07	6.23513e-07	3.11757e-06
7.57608	4.25582e-07	4.25582e-07	4.25582e-07	4.25582e-07	4.25582e-07	2.12791e-06
7.58882	2.81044e-07	2.81044e-07	2.81044e-07	2.81044e-07	2.81044e-07	1.40522e-06
7.60311	1.77254e-07	1.77254e-07	1.77254e-07	1.77254e-07	1.77254e-07	8.86271e-07
7.61776	1.05698e-07	1.05698e-07	1.05698e-07	1.05698e-07	1.05698e-07	5.28491e-07
7.63241	5.28346e-08	5.28346e-08	5.28346e-08	5.28346e-08	5.28346e-08	2.64173e-07
7.64706	8.54124e-09	8.54124e-09	8.54124e-09	8.54124e-09	8.54124e-09	4.27062e-08
7.66171	-3.44252e-08	-3.44252e-08	-3.44252e-08	-3.44252e-08	-3.44252e-08	-1.72126e-07
7.67635	-8.28429e-08	-8.28429e-08	-8.28429e-08	-8.28429e-08	-8.28429e-08	-4.14214e-07
7.691	-1.45365e-07	-1.45365e-07	-1.45365e-07	-1.45365e-07	-1.45365e-07	-7.26825e-07
7.70565	-2.36206e-07	-2.36206e-07	-2.36206e-07	-2.36206e-07	-2.36206e-07	-1.18103e-06
7.7203	-3.82478e-07	-3.82478e-07	-3.82478e-07	-3.82478e-07	-3.82478e-07	-1.91239e-06
7.73495	-6.43758e-07	-6.43758e-07	-6.43758e-07	-6.43758e-07	-6.43758e-07	-3.21879e-06
7.7496	-1.16795e-06	-1.16795e-06	-1.16795e-06	-1.16795e-06	-1.16795e-06	-5.83975e-06
7.76424	-2.30479e-06	-2.30479e-06	-2.30479e-06	-2.30479e-06	-2.30479e-06	-1.1524e-05
7.77538	-4.20472e-06	-4.20472e-06	-4.20472e-06	-4.20472e-06	-4.20472e-06	-2.10236e-05
7.78461	-7.5077e-06	-7.5077e-06	-7.5077e-06	-7.5077e-06	-7.5077e-06	-3.75385e-05
7.79265	-1.30365e-05	-1.30365e-05	-1.30365e-05	-1.30365e-05	-1.30365e-05	-6.51823e-05
7.80053	-2.08992e-05	-2.08992e-05	-2.08992e-05	-2.08992e-05	-2.08992e-05	-0.000104496
7.80865	-2.51074e-05	-2.51074e-05	-2.51074e-05	-2.51074e-05	-2.51074e-05	-0.000125537
7.81194	-2.00091e-05	-2.00091e-05	-2.00091e-05	-2.00091e-05	-2.00091e-05	-0.000100046
7.81555	-6.00454e-06	-6.00454e-06	-6.00454e-06	-6.00454e-06	-6.00454e-06	-3.00227e-05
7.82039	1.45488e-05	1.45488e-05	1.45488e-05	1.45488e-05	1.45488e-05	7.27441e-05
7.82529	2.61532e-05	2.61532e-05	2.61532e-05	2.61532e-05	2.61532e-05	0.000130766
7.82837	2.63583e-05	2.63583e-05	2.63583e-05	2.63583e-05	2.63583e-05	0.000131792
7.83279	2.17304e-05	2.17304e-05	2.17304e-05	2.17304e-05	2.17304e-05	0.000108652
7.83699	1.67665e-05	1.67665e-05	1.67665e-05	1.67665e-05	1.67665e-05	8.38327e-05
7.84434	1.00017e-05	1.00017e-05	1.00017e-05	1.00017e-05	1.00017e-05	5.00087e-05
7.84928	7.01558e-06	7.01558e-06	7.01558e-06	7.01558e-06	7.01558e-06	3.50779e-05
7.85508	4.81967e-06	4.81967e-06	4.81967e-06	4.81967e-06	4.81967e-06	2.40984e-05
7.86121	3.33987e-06	3.33987e-06	3.33987e-06	3.33987e-06	3.33987e-06	1.66993e-05
7.86794	2.31574e-06	2.31574e-06	2.31574e-06	2.31574e-06	2.31574e-06	1.15787e-05
7.87521	1.61889e-06	1.61889e-06	1.61889e-06	1.61889e-06	1.61889e-06	8.09442e-06
7.88344	1.11297e-06	1.11297e-06	1.11297e-06	1.11297e-06	1.11297e-06	5.56485e-06
7.88954	8.54276e-07	8.54276e-07	8.54276e-07	8.54276e-07	8.54276e-07	4.27138e-06
7.89094	8.06482e-07	8.06482e-07	8.06482e-07	8.06482e-07	8.06482e-07	4.03241e-06
7.89514	6.82735e-07	6.82735e-07	6.82735e-07	6.82735e-07	6.82735e-07	3.41368e-06
7.89712	6.36794e-07	6.36794e-07	6.36794e-07	6.36794e-07	6.36794e-07	3.18397e-06
7.8986	7.41546e-07	7.41546e-07	7.41546e-07	7.41546e-07	7.41546e-07	3.70773e-06
7.89874	6.49188e-07	6.49188e-07	6.49188e-07	6.49188e-07	6.49188e-07	3.24594e-06
7.89902	5.93629e-07	5.93629e-07	5.93629e-07	5.93629e-07	5.93629e-07	2.96814e-06
7.89944	5.84395e-07	5.84395e-07	5.84395e-07	5.84395e-07	5.84395e-07	2.92197e-06
7.9	5.65406e-07	5.65406e-07	5.65406e-07	5.65406e-07	5.65406e-07	2.82703e-06
7.90006	5.68981e-07	5.68981e-07	5.68981e-07	5.68981e-07	5.68981e-07	2.8449e-06
7.90017	5.69278e-07	5.69278e-07	5.69278e-07	5.69278e-07	5.69278e-07	2.84639e-06
7.90353	5.06111e-07	5.06111e-07	5.06111e-07	5.06111e-07	5.06111e-07	2.53055e-06
7.90711	4.48947e-07	4.48947e-07	4.48947e-07	4.48947e-07	4.48947e-07	2.24473e-06
7.91428	3.58012e-07	3.58012e-07	3.58012e-07	3.58012e-07	3.58012e-07	1.79006e-06
7.92862	2.29052e-07	2.29052e-07	2.29052e-07	2.29052e-07	2.29052e-07	1.14526e-06
7.94326	1.40797e-07	1.40797e-07	1.40797e-07	1.40797e-07	1.40797e-07	7.03984e-07
7.95791	7.94778e-08	7.94778e-08	7.94778e-08	7.94778e-08	7.94778e-08	3.97389e-07
7.97256	3.16285e-08	3.16285e-08	3.16285e-08	3.16285e-08	3.16285e-08	1.58143e-07
7.98721	-1.12299e-08	-1.12299e-08	-1.12299e-08	-1.12299e-08	-1.12299e-08	-5.61493e-08
8.00186	-5.58338e-08	-5.58338e-08	-5.58338e-08	-5.58338e-08	-5.58338e-08	-2.79169e-07
8.01651	-1.09517e-07	-1.09517e-07	-1.09517e-07	-1.09517e-07	-1.09517e-07	-5.47584e-07
8.03116	-1.82917e-07	-1.82917e-07	-1.82917e-07	-1.82917e-07	-1.82917e-07	-9.14583e-07
8.0458	-2.94898e-07	-2.94898e-07	-2.94898e-07	-2.94898e-07	-2.94898e-07	-1.47449e-06
8.06045	-4.83993e-07	-4.83993e-07	-4.83993e-07	-4.83993e-07	-4.83993e-07	-2.41997e-06
8.0751	-8.39554e-07	-8.39554e-07	-8.39554e-07	-8.39554e-07	-8.39554e-07	-4.19777e-06
8.08975	-1.57085e-06	-1.57085e-06	-1.57085e-06	-1.57085e-06	-1.57085e-06	-7.85423e-06
8.10213	-2.89848e-06	-2.89848e-06	-2.89848e-06	-2.89848e-06	-2.89848e-06	-1.44924e-05
8.11228	-5.20791e-06	-5.20791e-06	-5.20791e-06	-5.20791e-06	-5.20791e-06	-2.60396e-05
8.12093	-9.18899e-06	-9.18899e-06	-9.18899e-06	-9.18899e-06	-9.18899e-06	-4.59449e-05
8.12879	-1.5738e-05	-1.5738e-05	-1.5738e-05	-1.5738e-05	-1.5738e-05	-7.86901e-05
8.13718	-2.29996e-05	-2.29996e-05	-2.29996e-05	-2.29996e-05	-2.29996e-05	-0.000114998
8.14549	-1.80584e-05	-1.80584e-05	-1.80584e-05	-1.80584e-05	-1.80584e-05	-9.02918e-05
8.14876	-6.84134e-06	-6.84134e-06	-6.84134e-06	-6.84134e-06	-6.84134e-06	-3.42067e-05
8.15271	1.11413e-05	1.11413e-05	1.11413e-05	1.11413e-05	1.11413e-05	5.57066e-05
8.15727	2.47718e-05	2.47718e-05	2.47718e-05	2.47718e-05	2.47718e-05	0.000123859
8.16055	2.6982e-05	2.6982e-05	2.6982e-05	2.6982e-05	2.6982e-05	0.00013491
8.16413	2.40927e-05	2.40927e-05	2.40927e-05	2.40927e-05	2.40927e-05	0.000120464
8.16812	1.94143e-05	1.94143e-05	1.94143e-05	1.94143e-05	1.94143e-05	9.70713e-05
8.17492	1.21387e-05	1.21387e-05	1.21387e-05	1.21387e-05	1.21387e-05	6.06934e-05
8.17977	8.55456e-06	8.55456e-06	8.55456e-06	8.55456e-06	8.55456e-06	4.27728e-05
8.18565	5.76429e-06	5.76429e-06	5.76429e-06	5.76429e-06	5.76429e-06	2.88214e-05
8.19195	3.88569e-06	3.88569e-06	3.88569e-06	3.88569e-06	3.88569e-06	1.94284e-05
8.19791	2.76311e-06	2.76311e-06	2.76311e-06	2.76311e-06	2.76311e-06	1.38156e-05
8.20547	1.87663e-06	1.87663e-06	1.87663e-06	1.87663e-06	1.87663e-06	9.38314e-06
8.21262	1.34135e-06	1.34135e-06	1.34135e-06	1.34135e-06	1.34135e-06	6.70676e-06
8.22219	8.98962e-07	8.98962e-07	8.98962e-07	8.98962e-07	8.98962e-07	4.49481e-06
8.23105	6.3919e-07	6.3919e-07	6.3919e-07	6.3919e-07	6.3919e-07	3.19595e-06
8.24332	4.17809e-07	4.17809e-07	4.17809e-07	4.17809e-07	4.17809e-07	2.08905e-06
8.25466	2.87112e-07	2.87112e-07	2.87112e-07	2.87112e-07	2.87112e-07	1.43556e-06
8.2693	1.80333e-07	1.80333e-07	1.80333e-07	1.80333e-07	1.80333e-07	9.01667e-07
8.28395	1.07593e-07	1.07593e-07	1.07593e-07	1.07593e-07	1.07593e-07	5.37964e-07
8.2986	5.43986e-08	5.43986e-08	5.43986e-08	5.43986e-08	5.43986e-08	2.71993e-07
8.31325	9.91255e-09	9.91255e-09	9.91255e-09	9.91255e-09	9.91255e-09	4.95629e-08
8.3279	-3.30058e-08	-3.30058e-08	-3.30058e-08	-3.30058e-08	-3.30058e-08	-1.65029e-07
8.34255	-8.10663e-08	-8.10663e-08	-8.10663e-08	-8.10663e-08	-8.10663e-08	-4.05331e-07
8.3572	-1.43077e-07	-1.43077e-07	-1.43077e-07	-1.43077e-07	-1.43077e-07	-7.15383e-07
8.37184	-2.32469e-07	-2.32469e-07	-2.32469e-07	-2.32469e-07	-2.32469e-07	-1.16235e-06
8.38649	-3.76611e-07	-3.76611e-07	-3.76611e-07	-3.76611e-07	-3.76611e-07	-1.88306e-06
8.40114	-6.32039e-07	-6.32039e-07	-6.32039e-07	-6.32039e-07	-6.32039e-07	-3.16019e-06
8.41579	-1.14445e-06	-1.14445e-06	-1.14445e-06	-1.14445e-06	-1.14445e-06	-5.72224e-06
8.43044	-2.25e-06	-2.25e-06	-2.25e-06	-2.25e-06	-2.25e-06	-1.125e-05
8.44181	-4.15153e-06	-4.15153e-06	-4.15153e-06	-4.15153e-06	-4.15153e-06	-2.07577e-05
8.45099	-7.36438e-06	-7.36438e-06	-7.36438e-06	-7.36438e-06	-7.36438e-06	-3.68219e-05
8.45916	-1.29026e-05	-1.29026e-05	-1.29026e-05	-1.29026e-05	-1.29026e-05	-6.45131e-05
8.46692	-2.06408e-05	-2.06408e-05	-2.06408e-05	-2.06408e-05	-2.06408e-05	-0.000103204
8.47496	-2.53894e-05	-2.53894e-05	-2.53894e-05	-2.53894e-05	-2.53894e-05	-0.000126947
8.47843	-2.04714e-05	-2.04714e-05	-2.04714e-05	-2.04714e-05	-2.04714e-05	-0.000102357
8.48195	-7.1876e-06	-7.1876e-06	-7.1876e-06	-7.1876e-06	-7.1876e-06	-3.5938e-05
8.48683	1.37294e-05	1.37294e-05	1.37294e-05	1.37294e-05	1.37294e-05	6.86471e-05
8.49167	2.60237e-05	2.60237e-05	2.60237e-05	2.60237e-05	2.60237e-05	0.000130119
8.49456	2.66784e-05	2.66784e-05	2.66784e-05	2.66784e-05	2.66784e-05	0.000133392
8.49867	2.27051e-05	2.27051e-05	2.27051e-05	2.27051e-05	2.27051e-05	0.000113525
8.50295	1.75427e-05	1.75427e-05	1.75427e-05	1.75427e-05	1.75427e-05	8.77136e-05
8.50936	1.11624e-05	1.11624e-05	1.11624e-05	1.11624e-05	1.11624e-05	5.5812e-05
8.51384	8.08413e-06	8.08413e-06	8.08413e-06	8.08413e-06	8.08413e-06	4.04207e-05
8.51934	5.62198e-06	5.62198e-06	5.62198e-06	5.62198e-06	5.62198e-06	2.81099e-05
8.52554	3.82943e-06	3.82943e-06	3.82943e-06	3.82943e-06	3.82943e-06	1.91472e-05
8.53203	2.65236e-06	2.65236e-06	2.65236e-06	2.65236e-06	2.65236e-06	1.32618e-05
8.53899	1.85827e-06	1.85827e-06	1.85827e-06	1.85827e-06	1.85827e-06	9.29137e-06
8.54694	1.28722e-06	1.28722e-06	1.28722e-06	1.28722e-06	1.28722e-06	6.43608e-06
8.55554	8.97622e-07	8.97622e-07	8.97622e-07	8.97622e-07	8.97622e-07	4.48811e-06
8.56556	6.14052e-07	6.14052e-07	6.14052e-07	6.14052e-07	6.14052e-07	3.07026e-06
8.57646	4.20085e-07	4.20085e-07	4.20085e-07	4.20085e-07	4.20085e-07	2.10042e-06
8.58938	2.76119e-07	2.76119e-07	2.76119e-07	2.76119e-07	2.76119e-07	1.3806e-06
8.60362	1.74267e-07	1.74267e-07	1.74267e-07	1.74267e-07	1.74267e-07	8.71332e-07
8.61827	1.03635e-07	1.03635e-07	1.03635e-07	1.03635e-07	1.03635e-07	5.18176e-07
8.63292	5.12059e-08	5.12059e-08	5.12059e-08	5.12059e-08	5.12059e-08	2.56029e-07
8.64756	7.07235e-09	7.07235e-09	7.07235e-09	7.07235e-09	7.07235e-09	3.53618e-08
8.66221	-3.59641e-08	-3.59641e-08	-3.59641e-08	-3.59641e-08	-3.59641e-08	-1.7982e-07
8.67686	-8.47111e-08	-8.47111e-08	-8.47111e-08	-8.47111e-08	-8.47111e-08	-4.23556e-07
8.69151	-1.47918e-07	-1.47918e-07	-1.47918e-07	-1.47918e-07	-1.47918e-07	-7.39591e-07
8.70616	-2.40128e-07	-2.40128e-07	-2.40128e-07	-2.40128e-07	-2.40128e-07	-1.20064e-06
8.72081	-3.89073e-07	-3.89073e-07	-3.89073e-07	-3.89073e-07	-3.89073e-07	-1.94536e-06
8.73545	-6.56206e-07	-6.56206e-07	-6.56206e-07	-6.56206e-07	-6.56206e-07	-3.28103e-06
8.7501	-1.19439e-06	-1.19439e-06	-1.19439e-06	-1.19439e-06	-1.19439e-06	-5.97195e-06
8.76475	-2.36636e-06	-2.36636e-06	-2.36636e-06	-2.36636e-06	-2.36636e-06	-1.18318e-05
8.77581	-4.31561e-06	-4.31561e-06	-4.31561e-06	-4.31561e-06	-4.31561e-06	-2.1578e-05
8.785	-7.707e-06	-7.707e-06	-7.707e-06	-7.707e-06	-7.707e-06	-3.8535e-05
8.79301	-1.34142e-05	-1.34142e-05	-1.34142e-05	-1.34142e-05	-1.34142e-05	-6.7071e-05
8.80173	-2.19513e-05	-2.19513e-05	-2.19513e-05	-2.19513e-05	-2.19513e-05	-0.000109757
8.80965	-2.41456e-05	-2.41456e-05	-2.41456e-05	-2.41456e-05	-2.41456e-05	-0.000120728
8.81264	-1.80344e-05	-1.80344e-05	-1.80344e-05	-1.80344e-05	-1.80344e-05	-9.01721e-05
8.81631	-2.55703e-06	-2.55703e-06	-2.55703e-06	-2.55703e-06	-2.55703e-06	-1.27851e-05
8.82091	1.64129e-05	1.64129e-05	1.64129e-05	1.64129e-05	1.64129e-05	8.20645e-05
8.82581	2.63527e-05	2.63527e-05	2.63527e-05	2.63527e-05	2.63527e-05	0.000131764
8.82912	2.57858e-05	2.57858e-05	2.57858e-05	2.57858e-05	2.57858e-05	0.000128929
8.8333	2.11228e-05	2.11228e-05	2.11228e-05	2.11228e-05	2.11228e-05	0.000105614
8.83785	1.58466e-05	1.58466e-05	1.58466e-05	1.58466e-05	1.58466e-05	7.92331e-05
8.84579	9.0781e-06	9.0781e-06	9.0781e-06	9.0781e-06	9.0781e-06	4.53905e-05
8.85123	6.17531e-06	6.17531e-06	6.17531e-06	6.17531e-06	6.17531e-06	3.08765e-05
8.85742	4.1752e-06	4.1752e-06	4.1752e-06	4.1752e-06	4.1752e-06	2.0876e-05
8.8634	2.95018e-06	2.95018e-06	2.95018e-06	2.95018e-06	2.95018e-06	1.47509e-05
8.87056	2.02849e-06	2.02849e-06	2.02849e-06	2.02849e-06	2.02849e-06	1.01425e-05
8.87791	1.42868e-06	1.42868e-06	1.42868e-06	1.42868e-06	1.42868e-06	7.14341e-06
8.88672	9.4675e-07	9.4675e-07	9.4675e-07	9.4675e-07	9.4675e-07	4.73375e-06
8.88801	8.98725e-07	8.98725e-07	8.98725e-07	8.98725e-07	8.98725e-07	4.49363e-06
8.89059	8.12648e-07	8.12648e-07	8.12648e-07	8.12648e-07	8.12648e-07	4.06324e-06
8.89204	7.68106e-07	7.68106e-07	7.68106e-07	7.68106e-07	7.68106e-07	3.84053e-06
8.8943	7.0446e-07	7.0446e-07	7.0446e-07	7.0446e-07	7.0446e-07	3.5223e-06
8.8957	6.70218e-07	6.70218e-07	6.70218e-07	6.70218e-07	6.70218e-07	3.35109e-06
8.8972	3.93266e-08	3.93266e-08	3.93266e-08	3.93266e-08	3.93266e-08	1.96633e-07
8.89734	4.20671e-07	4.20671e-07	4.20671e-07	4.20671e-07	4.20671e-07	2.10335e-06
8.89762	6.23815e-07	6.23815e-07	6.23815e-07	6.23815e-07	6.23815e-07	3.11907e-06
8.89804	6.15357e-07	6.15357e-07	6.15357e-07	6.15357e-07	6.15357e-07	3.07678e-06
8.8986	6.28413e-07	6.28413e-07	6.28413e-07	6.28413e-07	6.28413e-07	3.14206e-06
8.89866	6.1145e-07	6.1145e-07	6.1145e-07	6.1145e-07	6.1145e-07	3.05725e-06
8.89877	5.99158e-07	5.99158e-07	5.99158e-07	5.99158e-07	5.99158e-07	2.99579e-06
8.90213	5.31721e-07	5.31721e-07	5.31721e-07	5.31721e-07	5.31721e-07	2.6586e-06
8.90571	4.71118e-07	4.71118e-07	4.71118e-07	4.71118e-07	4.71118e-07	2.35559e-06
8.91288	3.75097e-07	3.75097e-07	3.75097e-07	3.75097e-07	3.75097e-07	1.87548e-06
8.92722	2.397e-07	2.397e-07	2.397e-07	2.397e-07	2.397e-07	1.1985e-06
8.94186	1.47793e-07	1.47793e-07	1.47793e-07	1.47793e-07	1.47793e-07	7.38965e-07
8.95651	8.45937e-08	8.45937e-08	8.45937e-08	8.45937e-08	8.45937e-08	4.22968e-07
8.97116	3.58733e-08	3.58733e-08	3.58733e-08	3.58733e-08	3.58733e-08	1.79366e-07
8.98581	-7.16208e-09	-7.16208e-09	-7.16208e-09	-7.16208e-09	-7.16208e-09	-3.58104e-08
9.00046	-5.13088e-08	-5.13088e-08	-5.13088e-08	-5.13088e-08	-5.13088e-08	-2.56544e-07
9.01511	-1.03743e-07	-1.03743e-07	-1.03743e-07	-1.03743e-07	-1.03743e-07	-5.18713e-07
9.02976	-1.74628e-07	-1.74628e-07	-1.74628e-07	-1.74628e-07	-1.74628e-07	-8.73137e-07
9.0444	-2.81704e-07	-2.81704e-07	-2.81704e-07	-2.81704e-07	-2.81704e-07	-1.40852e-06
9.05905	-4.60768e-07	-4.60768e-07	-4.60768e-07	-4.60768e-07	-4.60768e-07	-2.30384e-06
9.0737	-7.93797e-07	-7.93797e-07	-7.93797e-07	-7.93797e-07	-7.93797e-07	-3.96898e-06
9.08835	-1.4733e-06	-1.4733e-06	-1.4733e-06	-1.4733e-06	-1.4733e-06	-7.3665e-06
9.10101	-2.73169e-06	-2.73169e-06	-2.73169e-06	-2.73169e-06	-2.73169e-06	-1.36585e-05
9.11135	-4.91651e-06	-4.91651e-06	-4.91651e-06	-4.91651e-06	-4.91651e-06	-2.45826e-05
9.12012	-8.69238e-06	-8.69238e-06	-8.69238e-06	-8.69238e-06	-8.69238e-06	-4.34619e-05
9.12802	-1.498e-05	-1.498e-05	-1.498e-05	-1.498e-05	-1.498e-05	-7.49e-05
9.1365	-2.27941e-05	-2.27941e-05	-2.27941e-05	-2.27941e-05	-2.27941e-05	-0.00011397
9.14464	-2.08038e-05	-2.08038e-05	-2.08038e-05	-2.08038e-05	-2.08038e-05	-0.000104019
9.1476	-1.20124e-05	-1.20124e-05	-1.20124e-05	-1.20124e-05	-1.20124e-05	-6.00622e-05
9.15133	5.22369e-06	5.22369e-06	5.22369e-06	5.22369e-06	5.22369e-06	2.61185e-05
9.1558	2.20488e-05	2.20488e-05	2.20488e-05	2.20488e-05	2.20488e-05	0.000110244
9.15891	2.69203e-05	2.69203e-05	2.69203e-05	2.69203e-05	2.69203e-05	0.000134602
9.16212	2.60089e-05	2.60089e-05	2.60089e-05	2.60089e-05	2.60089e-05	0.000130045
9.16617	2.17483e-05	2.17483e-05	2.17483e-05	2.17483e-05	2.17483e-05	0.000108741
9.17142	1.55389e-05	1.55389e-05	1.55389e-05	1.55389e-05	1.55389e-05	7.76945e-05
9.17767	9.98041e-06	9.98041e-06	9.98041e-06	9.98041e-06	9.98041e-06	4.9902e-05
9.18321	6.75047e-06	6.75047e-06	6.75047e-06	6.75047e-06	6.75047e-06	3.37524e-05
9.18889	4.67638e-06	4.67638e-06	4.67638e-06	4.67638e-06	4.67638e-06	2.33819e-05
9.1949	3.27105e-06	3.27105e-06	3.27105e-06	3.27105e-06	3.27105e-06	1.63553e-05
9.20206	2.22452e-06	2.22452e-06	2.22452e-06	2.22452e-06	2.22452e-06	1.11226e-05
9.20892	1.5877e-06	1.5877e-06	1.5877e-06	1.5877e-06	1.5877e-06	7.93851e-06
9.2179	1.07119e-06	1.07119e-06	1.07119e-06	1.07119e-06	1.07119e-06	5.35593e-06
9.22635	7.6224e-07	7.6224e-07	7.6224e-07	7.6224e-07	7.6224e-07	3.8112e-06
9.23783	5.03635e-07	5.03635e-07	5.03635e-07	5.03635e-07	5.03635e-07	2.51817e-06
9.24856	3.50126e-07	3.50126e-07	3.50126e-07	3.50126e-07	3.50126e-07	1.75063e-06
9.26321	2.20175e-07	2.20175e-07	2.20175e-07	2.20175e-07	2.20175e-07	1.10087e-06
9.27786	1.34647e-07	1.34647e-07	1.34647e-07	1.34647e-07	1.34647e-07	6.73233e-07
9.2925	7.50174e-08	7.50174e-08	7.50174e-08	7.50174e-08	7.50174e-08	3.75087e-07
9.30715	2.78366e-08	2.78366e-08	2.78366e-08	2.78366e-08	2.78366e-08	1.39183e-07
9.3218	-1.49064e-08	-1.49064e-08	-1.49064e-08	-1.49064e-08	-1.49064e-08	-7.45319e-08
9.33645	-5.99425e-08	-5.99425e-08	-5.99425e-08	-5.99425e-08	-5.99425e-08	-2.99712e-07
9.3511	-1.14911e-07	-1.14911e-07	-1.14911e-07	-1.14911e-07	-1.14911e-07	-5.74552e-07
9.36575	-1.90568e-07	-1.90568e-07	-1.90568e-07	-1.90568e-07	-1.90568e-07	-9.52838e-07
9.3804	-3.07476e-07	-3.07476e-07	-3.07476e-07	-3.07476e-07	-3.07476e-07	-1.53738e-06
9.39504	-5.0585e-07	-5.0585e-07	-5.0585e-07	-5.0585e-07	-5.0585e-07	-2.52925e-06
9.40969	-8.83991e-07	-8.83991e-07	-8.83991e-07	-8.83991e-07	-8.83991e-07	-4.41996e-06
9.42434	-1.66585e-06	-1.66585e-06	-1.66585e-06	-1.66585e-06	-1.66585e-06	-8.32924e-06
9.43659	-3.08341e-06	-3.08341e-06	-3.08341e-06	-3.08341e-06	-3.08341e-06	-1.54171e-05
9.44647	-5.49233e-06	-5.49233e-06	-5.49233e-06	-5.49233e-06	-5.49233e-06	-2.74616e-05
9.45511	-9.73922e-06	-9.73922e-06	-9.73922e-06	-9.73922e-06	-9.73922e-06	-4.86961e-05
9.46284	-1.64507e-05	-1.64507e-05	-1.64507e-05	-1.64507e-05	-1.64507e-05	-8.22535e-05
9.47109	-2.29749e-05	-2.29749e-05	-2.29749e-05	-2.29749e-05	-2.29749e-05	-0.000114874
9.47976	-1.45458e-05	-1.45458e-05	-1.45458e-05	-1.45458e-05	-1.45458e-05	-7.2729e-05
9.4833	-1.24734e-06	-1.24734e-06	-1.24734e-06	-1.24734e-06	-1.24734e-06	-6.23667e-06
9.48792	1.76121e-05	1.76121e-05	1.76121e-05	1.76121e-05	1.76121e-05	8.80607e-05
9.49277	2.63593e-05	2.63593e-05	2.63593e-05	2.63593e-05	2.63593e-05	0.000131797
9.49649	2.51573e-05	2.51573e-05	2.51573e-05	2.51573e-05	2.51573e-05	0.000125787
9.50062	2.0275e-05	2.0275e-05	2.0275e-05	2.0275e-05	2.0275e-05	0.000101375
9.50505	1.52639e-05	1.52639e-05	1.52639e-05	1.52639e-05	1.52639e-05	7.63194e-05
9.51219	9.18663e-06	9.18663e-06	9.18663e-06	9.18663e-06	9.18663e-06	4.59332e-05
9.51712	6.49733e-06	6.49733e-06	6.49733e-06	6.49733e-06	6.49733e-06	3.24866e-05
9.5233	4.38291e-06	4.38291e-06	4.38291e-06	4.38291e-06	4.38291e-06	2.19146e-05
9.52962	3.02519e-06	3.02519e-06	3.02519e-06	3.02519e-06	3.02519e-06	1.51259e-05
9.53611	2.14155e-06	2.14155e-06	2.14155e-06	2.14155e-06	2.14155e-06	1.07078e-05
9.54416	1.45749e-06	1.45749e-06	1.45749e-06	1.45749e-06	1.45749e-06	7.28744e-06
9.55194	1.03745e-06	1.03745e-06	1.03745e-06	1.03745e-06	1.03745e-06	5.18723e-06
9.56221	6.94702e-07	6.94702e-07	6.94702e-07	6.94702e-07	6.94702e-07	3.47351e-06
9.57194	4.88888e-07	4.88888e-07	4.88888e-07	4.88888e-07	4.88888e-07	2.44444e-06
9.58523	3.15442e-07	3.15442e-07	3.15442e-07	3.15442e-07	3.15442e-07	1.57721e-06
9.59781	2.09678e-07	2.09678e-07	2.09678e-07	2.09678e-07	2.09678e-07	1.04839e-06
9.61246	1.28821e-07	1.28821e-07	1.28821e-07	1.28821e-07	1.28821e-07	6.44104e-07
9.62711	7.05045e-08	7.05045e-08	7.05045e-08	7.05045e-08	7.05045e-08	3.52522e-07
9.64176	2.40842e-08	2.40842e-08	2.40842e-08	2.40842e-08	2.40842e-08	1.20421e-07
9.6564	-1.86099e-08	-1.86099e-08	-1.86099e-08	-1.86099e-08	-1.86099e-08	-9.30497e-08
9.67105	-6.42418e-08	-6.42418e-08	-6.42418e-08	-6.42418e-08	-6.42418e-08	-3.21209e-07
9.6857	-1.20339e-07	-1.20339e-07	-1.20339e-07	-1.20339e-07	-1.20339e-07	-6.01694e-07
9.70035	-1.98846e-07	-1.98846e-07	-1.98846e-07	-1.98846e-07	-1.98846e-07	-9.94232e-07
9.715	-3.20309e-07	-3.20309e-07	-3.20309e-07	-3.20309e-07	-3.20309e-07	-1.60155e-06
9.72965	-5.29859e-07	-5.29859e-07	-5.29859e-07	-5.29859e-07	-5.29859e-07	-2.64929e-06
9.74429	-9.30569e-07	-9.30569e-07	-9.30569e-07	-9.30569e-07	-9.30569e-07	-4.65285e-06
9.75894	-1.76898e-06	-1.76898e-06	-1.76898e-06	-1.76898e-06	-1.76898e-06	-8.84489e-06
9.77072	-3.21591e-06	-3.21591e-06	-3.21591e-06	-3.21591e-06	-3.21591e-06	-1.60795e-05
9.78066	-5.80197e-06	-5.80197e-06	-5.80197e-06	-5.80197e-06	-5.80197e-06	-2.90099e-05
9.78902	-1.01324e-05	-1.01324e-05	-1.01324e-05	-1.01324e-05	-1.01324e-05	-5.06622e-05
9.79691	-1.72402e-05	-1.72402e-05	-1.72402e-05	-1.72402e-05	-1.72402e-05	-8.62008e-05
9.80523	-2.37842e-05	-2.37842e-05	-2.37842e-05	-2.37842e-05	-2.37842e-05	-0.000118921
9.81255	-1.6921e-05	-1.6921e-05	-1.6921e-05	-1.6921e-05	-1.6921e-05	-8.46052e-05
9.81603	-4.04019e-06	-4.04019e-06	-4.04019e-06	-4.04019e-06	-4.04019e-06	-2.0201e-05
9.82031	1.4661e-05	1.4661e-05	1.4661e-05	1.4661e-05	1.4661e-05	7.33051e-05
9.82494	2.58133e-05	2.58133e-05	2.58133e-05	2.58133e-05	2.58133e-05	0.000129067
9.82847	2.6307e-05	2.6307e-05	2.6307e-05	2.6307e-05	2.6307e-05	0.000131535
9.83239	2.22073e-05	2.22073e-05	2.22073e-05	2.22073e-05	2.22073e-05	0.000111037
9.83648	1.74467e-05	1.74467e-05	1.74467e-05	1.74467e-05	1.74467e-05	8.72335e-05
9.84465	9.77294e-06	9.77294e-06	9.77294e-06	9.77294e-06	9.77294e-06	4.88647e-05
9.84868	7.29216e-06	7.29216e-06	7.29216e-06	7.29216e-06	7.29216e-06	3.64608e-05
9.85464	4.96143e-06	4.96143e-06	4.96143e-06	4.96143e-06	4.96143e-06	2.48071e-05
9.86101	3.37789e-06	3.37789e-06	3.37789e-06	3.37789e-06	3.37789e-06	1.68895e-05
9.86723	2.39902e-06	2.39902e-06	2.39902e-06	2.39902e-06	2.39902e-06	1.19951e-05
9.87506	1.63133e-06	1.63133e-06	1.63133e-06	1.63133e-06	1.63133e-06	8.15665e-06
9.88256	1.15482e-06	1.15482e-06	1.15482e-06	1.15482e-06	1.15482e-06	5.77411e-06
9.88866	8.6295e-07	8.6295e-07	8.6295e-07	8.6295e-07	8.6295e-07	4.31475e-06
9.89006	8.20254e-07	8.20254e-07	8.20254e-07	8.20254e-07	8.20254e-07	4.10127e-06
9.89286	5.46449e-07	5.46449e-07	5.46449e-07	5.46449e-07	5.46449e-07	2.73224e-06
9.893	6.30318e-07	6.30318e-07	6.30318e-07	6.30318e-07	6.30318e-07	3.15159e-06
9.89327	7.78518e-07	7.78518e-07	7.78518e-07	7.78518e-07	7.78518e-07	3.89259e-06
9.89382	7.03834e-07	7.03834e-07	7.03834e-07	7.03834e-07	7.03834e-07	3.51917e-06
9.89475	7.05539e-07	7.05539e-07	7.05539e-07	7.05539e-07	7.05539e-07	3.52769e-06
9.89662	6.68028e-07	6.68028e-07	6.68028e-07	6.68028e-07	6.68028e-07	3.34014e-06
9.8972	5.98893e-07	5.98893e-07	5.98893e-07	5.98893e-07	5.98893e-07	2.99447e-06
9.89744	5.96384e-07	5.96384e-07	5.96384e-07	5.96384e-07	5.96384e-07	2.98192e-06
9.89792	6.2609e-07	6.2609e-07	6.2609e-07	6.2609e-07	6.2609e-07	3.13045e-06
9.8986	1.29445e-06	1.29445e-06	1.29445e-06	1.29445e-06	1.29445e-06	6.47227e-06
9.89867	8.61166e-07	8.61166e-07	8.61166e-07	8.61166e-07	8.61166e-07	4.30583e-06
9.8988	6.02902e-07	6.02902e-07	6.02902e-07	6.02902e-07	6.02902e-07	3.01451e-06
9.89907	5.91066e-07	5.91066e-07	5.91066e-07	5.91066e-07	5.91066e-07	2.95533e-06
9.89946	5.84771e-07	5.84771e-07	5.84771e-07	5.84771e-07	5.84771e-07	2.92385e-06
9.9	6.19136e-07	6.19136e-07	6.19136e-07	6.19136e-07	6.19136e-07	3.09568e-06
9.90005	5.89661e-07	5.89661e-07	5.89661e-07	5.89661e-07	5.89661e-07	2.94831e-06
9.90016	5.69921e-07	5.69921e-07	5.69921e-07	5.69921e-07	5.69921e-07	2.84961e-06
9.9034	5.08284e-07	5.08284e-07	5.08284e-07	5.08284e-07	5.08284e-07	2.54142e-06
9.90686	4.52634e-07	4.52634e-07	4.52634e-07	4.52634e-07	4.52634e-07	2.26317e-06
9.91378	3.6357e-07	3.6357e-07	3.6357e-07	3.6357e-07	3.6357e-07	1.81785e-06
9.92761	2.36322e-07	2.36322e-07	2.36322e-07	2.36322e-07	2.36322e-07	1.18161e-06
9.94226	1.45804e-07	1.45804e-07	1.45804e-07	1.45804e-07	1.45804e-07	7.29022e-07
9.95691	8.31451e-08	8.31451e-08	8.31451e-08	8.31451e-08	8.31451e-08	4.15726e-07
9.97155	3.46771e-08	3.46771e-08	3.46771e-08	3.46771e-08	3.46771e-08	1.73385e-07
9.9862	-8.30254e-09	-8.30254e-09	-8.30254e-09	-8.30254e-09	-8.30254e-09	-4.15127e-08
10.0008	-5.25712e-08	-5.25712e-08	-5.25712e-08	-5.25712e-08	-5.25712e-08	-2.62856e-07
10.0155	-1.05346e-07	-1.05346e-07	-1.05346e-07	-1.05346e-07	-1.05346e-07	-5.26731e-07
10.0302	-1.76921e-07	-1.76921e-07	-1.76921e-07	-1.76921e-07	-1.76921e-07	-8.84606e-07
10.0448	-2.85342e-07	-2.85342e-07	-2.85342e-07	-2.85342e-07	-2.85342e-07	-1.42671e-06
10.0594	-4.67149e-07	-4.67149e-07	-4.67149e-07	-4.67149e-07	-4.67149e-07	-2.33575e-06
10.0741	-8.06313e-07	-8.06313e-07	-8.06313e-07	-8.06313e-07	-8.06313e-07	-4.03157e-06
10.0887	-1.49988e-06	-1.49988e-06	-1.49988e-06	-1.49988e-06	-1.49988e-06	-7.49938e-06
10.1013	-2.77712e-06	-2.77712e-06	-2.77712e-06	-2.77712e-06	-2.77712e-06	-1.38856e-05
10.1116	-4.99597e-06	-4.99597e-06	-4.99597e-06	-4.99597e-06	-4.99597e-06	-2.49798e-05
10.1204	-8.82787e-06	-8.82787e-06	-8.82787e-06	-8.82787e-06	-8.82787e-06	-4.41394e-05
10.1282	-1.51885e-05	-1.51885e-05	-1.51885e-05	-1.51885e-05	-1.51885e-05	-7.59424e-05
10.1367	-2.28658e-05	-2.28658e-05	-2.28658e-05	-2.28658e-05	-2.28658e-05	-0.000114329
10.1449	-2.01234e-05	-2.01234e-05	-2.01234e-05	-2.01234e-05	-2.01234e-05	-0.000100617
10.1479	-1.07357e-05	-1.07357e-05	-1.07357e-05	-1.07357e-05	-1.07357e-05	-5.36783e-05
10.1517	6.70395e-06	6.70395e-06	6.70395e-06	6.70395e-06	6.70395e-06	3.35197e-05
10.1561	2.28719e-05	2.28719e-05	2.28719e-05	2.28719e-05	2.28719e-05	0.000114359
10.1592	2.70562e-05	2.70562e-05	2.70562e-05	2.70562e-05	2.70562e-05	0.000135281
10.1624	2.57586e-05	2.57586e-05	2.57586e-05	2.57586e-05	2.57586e-05	0.000128793
10.1664	2.14085e-05	2.14085e-05	2.14085e-05	2.14085e-05	2.14085e-05	0.000107042
10.172	1.49844e-05	1.49844e-05	1.49844e-05	1.49844e-05	1.49844e-05	7.4922e-05
10.1785	9.44889e-06	9.44889e-06	9.44889e-06	9.44889e-06	9.44889e-06	4.72444e-05
10.1842	6.35476e-06	6.35476e-06	6.35476e-06	6.35476e-06	6.35476e-06	3.17738e-05
10.1905	4.24289e-06	4.24289e-06	4.24289e-06	4.24289e-06	4.24289e-06	2.12144e-05
10.1963	3.02257e-06	3.02257e-06	3.02257e-06	3.02257e-06	3.02257e-06	1.51129e-05
10.2037	2.04873e-06	2.04873e-06	2.04873e-06	2.04873e-06	2.04873e-06	1.02436e-05
10.2106	1.46646e-06	1.46646e-06	1.46646e-06	1.46646e-06	1.46646e-06	7.33228e-06
10.22	9.82633e-07	9.82633e-07	9.82633e-07	9.82633e-07	9.82633e-07	4.91316e-06
10.2286	7.00705e-07	7.00705e-07	7.00705e-07	7.00705e-07	7.00705e-07	3.50353e-06
10.2405	4.59402e-07	4.59402e-07	4.59402e-07	4.59402e-07	4.59402e-07	2.29701e-06
10.2515	3.1838e-07	3.1838e-07	3.1838e-07	3.1838e-07	3.1838e-07	1.5919e-06
10.2661	2.00372e-07	2.00372e-07	2.00372e-07	2.00372e-07	2.00372e-07	1.00186e-06
10.2807	1.2134e-07	1.2134e-07	1.2134e-07	1.2134e-07	1.2134e-07	6.06699e-07
10.2954	6.5013e-08	6.5013e-08	6.5013e-08	6.5013e-08	6.5013e-08	3.25065e-07
10.3101	1.92693e-08	1.92693e-08	1.92693e-08	1.92693e-08	1.92693e-08	9.63466e-08
10.3247	-2.3416e-08	-2.3416e-08	-2.3416e-08	-2.3416e-08	-2.3416e-08	-1.1708e-07
10.3393	-6.97175e-08	-6.97175e-08	-6.97175e-08	-6.97175e-08	-6.97175e-08	-3.48588e-07
10.354	-1.27775e-07	-1.27775e-07	-1.27775e-07	-1.27775e-07	-1.27775e-07	-6.38876e-07
10.3686	-2.09467e-07	-2.09467e-07	-2.09467e-07	-2.09467e-07	-2.09467e-07	-1.04734e-06
10.3833	-3.38326e-07	-3.38326e-07	-3.38326e-07	-3.38326e-07	-3.38326e-07	-1.69163e-06
10.3979	-5.61413e-07	-5.61413e-07	-5.61413e-07	-5.61413e-07	-5.61413e-07	-2.80706e-06
10.4126	-9.96957e-07	-9.96957e-07	-9.96957e-07	-9.96957e-07	-9.96957e-07	-4.98478e-06
10.4272	-1.91422e-06	-1.91422e-06	-1.91422e-06	-1.91422e-06	-1.91422e-06	-9.5711e-06
10.439	-3.52616e-06	-3.52616e-06	-3.52616e-06	-3.52616e-06	-3.52616e-06	-1.76308e-05
10.4485	-6.26237e-06	-6.26237e-06	-6.26237e-06	-6.26237e-06	-6.26237e-06	-3.13118e-05
10.4569	-1.10562e-05	-1.10562e-05	-1.10562e-05	-1.10562e-05	-1.10562e-05	-5.52809e-05
10.4646	-1.831e-05	-1.831e-05	-1.831e-05	-1.831e-05	-1.831e-05	-9.15502e-05
10.4727	-2.47354e-05	-2.47354e-05	-2.47354e-05	-2.47354e-05	-2.47354e-05	-0.000123677
10.4785	-1.94512e-05	-1.94512e-05	-1.94512e-05	-1.94512e-05	-1.94512e-05	-9.72562e-05
10.4818	-8.0014e-06	-8.0014e-06	-8.0014e-06	-8.0014e-06	-8.0014e-06	-4.0007e-05
10.486	1.08298e-05	1.08298e-05	1.08298e-05	1.08298e-05	1.08298e-05	5.4149e-05
10.4906	2.50204e-05	2.50204e-05	2.50204e-05	2.50204e-05	2.50204e-05	0.000125102
10.4934	2.71529e-05	2.71529e-05	2.71529e-05	2.71529e-05	2.71529e-05	0.000135764
10.4971	2.45306e-05	2.45306e-05	2.45306e-05	2.45306e-05	2.45306e-05	0.000122653
10.5012	1.96724e-05	1.96724e-05	1.96724e-05	1.96724e-05	1.96724e-05	9.83621e-05
10.507	1.32532e-05	1.32532e-05	1.32532e-05	1.32532e-05	1.32532e-05	6.6266e-05
10.5121	9.20634e-06	9.20634e-06	9.20634e-06	9.20634e-06	9.20634e-06	4.60317e-05
10.5176	6.30432e-06	6.30432e-06	6.30432e-06	6.30432e-06	6.30432e-06	3.15216e-05
10.5239	4.22071e-06	4.22071e-06	4.22071e-06	4.22071e-06	4.22071e-06	2.11036e-05
10.5299	2.97229e-06	2.97229e-06	2.97229e-06	2.97229e-06	2.97229e-06	1.48614e-05
10.537	2.04879e-06	2.04879e-06	2.04879e-06	2.04879e-06	2.04879e-06	1.02439e-05
10.5443	1.4434e-06	1.4434e-06	1.4434e-06	1.4434e-06	1.4434e-06	7.21703e-06
10.5532	9.88935e-07	9.88935e-07	9.88935e-07	9.88935e-07	9.88935e-07	4.94468e-06
10.5623	6.917e-07	6.917e-07	6.917e-07	6.917e-07	6.917e-07	3.4585e-06
10.5735	4.65311e-07	4.65311e-07	4.65311e-07	4.65311e-07	4.65311e-07	2.32656e-06
10.5852	3.15778e-07	3.15778e-07	3.15778e-07	3.15778e-07	3.15778e-07	1.57889e-06
10.5997	1.98333e-07	1.98333e-07	1.98333e-07	1.98333e-07	1.98333e-07	9.91665e-07
10.6144	1.20063e-07	1.20063e-07	1.20063e-07	1.20063e-07	1.20063e-07	6.00314e-07
10.629	6.39874e-08	6.39874e-08	6.39874e-08	6.39874e-08	6.39874e-08	3.19937e-07
10.6437	1.8403e-08	1.8403e-08	1.8403e-08	1.8403e-08	1.8403e-08	9.20146e-08
10.6583	-2.429e-08	-2.429e-08	-2.429e-08	-2.429e-08	-2.429e-08	-1.2145e-07
10.673	-7.07686e-08	-7.07686e-08	-7.07686e-08	-7.07686e-08	-7.07686e-08	-3.53843e-07
10.6876	-1.29104e-07	-1.29104e-07	-1.29104e-07	-1.29104e-07	-1.29104e-07	-6.45522e-07
10.7023	-2.11574e-07	-2.11574e-07	-2.11574e-07	-2.11574e-07	-2.11574e-07	-1.05787e-06
10.7169	-3.41575e-07	-3.41575e-07	-3.41575e-07	-3.41575e-07	-3.41575e-07	-1.70788e-06
10.7316	-5.67721e-07	-5.67721e-07	-5.67721e-07	-5.67721e-07	-5.67721e-07	-2.83861e-06
10.7462	-1.00926e-06	-1.00926e-06	-1.00926e-06	-1.00926e-06	-1.00926e-06	-5.04628e-06
10.7609	-1.94179e-06	-1.94179e-06	-1.94179e-06	-1.94179e-06	-1.94179e-06	-9.70894e-06
10.7725	-3.55096e-06	-3.55096e-06	-3.55096e-06	-3.55096e-06	-3.55096e-06	-1.77548e-05
10.782	-6.33136e-06	-6.33136e-06	-6.33136e-06	-6.33136e-06	-6.33136e-06	-3.16568e-05
10.7904	-1.11188e-05	-1.11188e-05	-1.11188e-05	-1.11188e-05	-1.11188e-05	-5.55942e-05
10.7981	-1.84685e-05	-1.84685e-05	-1.84685e-05	-1.84685e-05	-1.84685e-05	-9.23423e-05
10.8063	-2.47789e-05	-2.47789e-05	-2.47789e-05	-2.47789e-05	-2.47789e-05	-0.000123894
10.8119	-1.94116e-05	-1.94116e-05	-1.94116e-05	-1.94116e-05	-1.94116e-05	-9.70578e-05
10.8152	-7.70886e-06	-7.70886e-06	-7.70886e-06	-7.70886e-06	-7.70886e-06	-3.85443e-05
10.8194	1.11083e-05	1.11083e-05	1.11083e-05	1.11083e-05	1.11083e-05	5.55414e-05
10.824	2.50578e-05	2.50578e-05	2.50578e-05	2.50578e-05	2.50578e-05	0.000125289
10.8269	2.71341e-05	2.71341e-05	2.71341e-05	2.71341e-05	2.71341e-05	0.00013567
10.8305	2.44264e-05	2.44264e-05	2.44264e-05	2.44264e-05	2.44264e-05	0.000122132
10.8346	1.95877e-05	1.95877e-05	1.95877e-05	1.95877e-05	1.95877e-05	9.79383e-05
10.8406	1.30283e-05	1.30283e-05	1.30283e-05	1.30283e-05	1.30283e-05	6.51416e-05
10.8455	9.10812e-06	9.10812e-06	9.10812e-06	9.10812e-06	9.10812e-06	4.55406e-05
10.8511	6.22393e-06	6.22393e-06	6.22393e-06	6.22393e-06	6.22393e-06	3.11196e-05
10.8575	4.16999e-06	4.16999e-06	4.16999e-06	4.16999e-06	4.16999e-06	2.08499e-05
10.8635	2.94072e-06	2.94072e-06	2.94072e-06	2.94072e-06	2.94072e-06	1.47036e-05
10.8706	2.02323e-06	2.02323e-06	2.02323e-06	2.02323e-06	2.02323e-06	1.01161e-05
10.8779	1.42823e-06	1.42823e-06	1.42823e-06	1.42823e-06	1.42823e-06	7.14116e-06
10.8868	9.39148e-07	9.39148e-07	9.39148e-07	9.39148e-07	9.39148e-07	4.69574e-06
10.8881	8.93081e-07	8.93081e-07	8.93081e-07	8.93081e-07	8.93081e-07	4.46541e-06
10.8921	7.65349e-07	7.65349e-07	7.65349e-07	7.65349e-07	7.65349e-07	3.82675e-06
10.8944	7.00581e-07	7.00581e-07	7.00581e-07	7.00581e-07	7.00581e-07	3.5029e-06
10.8958	6.68157e-07	6.68157e-07	6.68157e-07	6.68157e-07	6.68157e-07	3.34078e-06
10.8972	-1.67904e-07	-1.67904e-07	-1.67904e-07	-1.67904e-07	-1.67904e-07	-8.39518e-07
10.8973	3.47219e-07	3.47219e-07	3.47219e-07	3.47219e-07	3.47219e-07	1.7361e-06
10.8976	6.23128e-07	6.23128e-07	6.23128e-07	6.23128e-07	6.23128e-07	3.11564e-06
10.8982	6.11543e-07	6.11543e-07	6.11543e-07	6.11543e-07	6.11543e-07	3.05771e-06
10.8986	6.379e-07	6.379e-07	6.379e-07	6.379e-07	6.379e-07	3.1895e-06
10.8987	6.13194e-07	6.13194e-07	6.13194e-07	6.13194e-07	6.13194e-07	3.06597e-06
10.8989	5.95375e-07	5.95375e-07	5.95375e-07	5.95375e-07	5.95375e-07	2.97688e-06
10.9021	5.32753e-07	5.32753e-07	5.32753e-07	5.32753e-07	5.32753e-07	2.66377e-06
10.9057	4.72043e-07	4.72043e-07	4.72043e-07	4.72043e-07	4.72043e-07	2.36021e-06
10.9128	3.75794e-07	3.75794e-07	3.75794e-07	3.75794e-07	3.75794e-07	1.87897e-06
10.9272	2.40137e-07	2.40137e-07	2.40137e-07	2.40137e-07	2.40137e-07	1.20068e-06
10.9418	1.48078e-07	1.48078e-07	1.48078e-07	1.48078e-07	1.48078e-07	7.40389e-07
10.9565	8.4801e-08	8.4801e-08	8.4801e-08	8.4801e-08	8.4801e-08	4.24005e-07
10.9711	3.6044e-08	3.6044e-08	3.6044e-08	3.6044e-08	3.6044e-08	1.8022e-07
10.9857	-6.99962e-09	-6.99962e-09	-6.99962e-09	-6.99962e-09	-6.99962e-09	-3.49981e-08
11.0004	-5.11293e-08	-5.11293e-08	-5.11293e-08	-5.11293e-08	-5.11293e-08	-2.55647e-07
11.0151	-1.03515e-07	-1.03515e-07	-1.03515e-07	-1.03515e-07	-1.03515e-07	-5.17576e-07
11.0297	-1.74302e-07	-1.74302e-07	-1.74302e-07	-1.74302e-07	-1.74302e-07	-8.71512e-07
11.0443	-2.8119e-07	-2.8119e-07	-2.8119e-07	-2.8119e-07	-2.8119e-07	-1.40595e-06
11.059	-4.59866e-07	-4.59866e-07	-4.59866e-07	-4.59866e-07	-4.59866e-07	-2.29933e-06
11.0736	-7.92034e-07	-7.92034e-07	-7.92034e-07	-7.92034e-07	-7.92034e-07	-3.96017e-06
11.0883	-1.46956e-06	-1.46956e-06	-1.46956e-06	-1.46956e-06	-1.46956e-06	-7.34781e-06
11.101	-2.72536e-06	-2.72536e-06	-2.72536e-06	-2.72536e-06	-2.72536e-06	-1.36268e-05
11.1113	-4.90534e-06	-4.90534e-06	-4.90534e-06	-4.90534e-06	-4.90534e-06	-2.45267e-05
11.1201	-8.67347e-06	-8.67347e-06	-8.67347e-06	-8.67347e-06	-8.67347e-06	-4.33673e-05
11.128	-1.49506e-05	-1.49506e-05	-1.49506e-05	-1.49506e-05	-1.49506e-05	-7.47527e-05
11.1365	-2.27829e-05	-2.27829e-05	-2.27829e-05	-2.27829e-05	-2.27829e-05	-0.000113915
11.1446	-2.0887e-05	-2.0887e-05	-2.0887e-05	-2.0887e-05	-2.0887e-05	-0.000104435
11.1476	-1.21486e-05	-1.21486e-05	-1.21486e-05	-1.21486e-05	-1.21486e-05	-6.07431e-05
11.1513	5.05035e-06	5.05035e-06	5.05035e-06	5.05035e-06	5.05035e-06	2.52518e-05
11.1558	2.19546e-05	2.19546e-05	2.19546e-05	2.19546e-05	2.19546e-05	0.000109773
11.1589	2.69033e-05	2.69033e-05	2.69033e-05	2.69033e-05	2.69033e-05	0.000134516
11.1621	2.60344e-05	2.60344e-05	2.60344e-05	2.60344e-05	2.60344e-05	0.000130172
11.1661	2.17834e-05	2.17834e-05	2.17834e-05	2.17834e-05	2.17834e-05	0.000108917
11.1714	1.55985e-05	1.55985e-05	1.55985e-05	1.55985e-05	1.55985e-05	7.79924e-05
11.1776	1.00353e-05	1.00353e-05	1.00353e-05	1.00353e-05	1.00353e-05	5.01766e-05
11.1831	6.79416e-06	6.79416e-06	6.79416e-06	6.79416e-06	6.79416e-06	3.39708e-05
11.1888	4.70802e-06	4.70802e-06	4.70802e-06	4.70802e-06	4.70802e-06	2.35401e-05
11.1948	3.2912e-06	3.2912e-06	3.2912e-06	3.2912e-06	3.2912e-06	1.6456e-05
11.2019	2.23876e-06	2.23876e-06	2.23876e-06	2.23876e-06	2.23876e-06	1.11938e-05
11.2088	1.5975e-06	1.5975e-06	1.5975e-06	1.5975e-06	1.5975e-06	7.98749e-06
11.2177	1.07827e-06	1.07827e-06	1.07827e-06	1.07827e-06	1.07827e-06	5.39135e-06
11.2262	7.67145e-07	7.67145e-07	7.67145e-07	7.67145e-07	7.67145e-07	3.83573e-06
11.2376	5.07201e-07	5.07201e-07	5.07201e-07	5.07201e-07	5.07201e-07	2.53601e-06
11.2483	3.52659e-07	3.52659e-07	3.52659e-07	3.52659e-07	3.52659e-07	1.7633e-06
11.263	2.21737e-07	2.21737e-07	2.21737e-07	2.21737e-07	2.21737e-07	1.10869e-06
11.2776	1.35686e-07	1.35686e-07	1.35686e-07	1.35686e-07	1.35686e-07	6.78429e-07
11.2923	7.57885e-08	7.57885e-08	7.57885e-08	7.57885e-08	7.57885e-08	3.78943e-07
11.3069	2.84874e-08	2.84874e-08	2.84874e-08	2.84874e-08	2.84874e-08	1.42438e-07
11.3216	-1.42702e-08	-1.42702e-08	-1.42702e-08	-1.42702e-08	-1.42702e-08	-7.13508e-08
11.3362	-5.92228e-08	-5.92228e-08	-5.92228e-08	-5.92228e-08	-5.92228e-08	-2.96114e-07
11.3509	-1.13976e-07	-1.13976e-07	-1.13976e-07	-1.13976e-07	-1.13976e-07	-5.69878e-07
11.3655	-1.8921e-07	-1.8921e-07	-1.8921e-07	-1.8921e-07	-1.8921e-07	-9.4605e-07
11.3802	-3.05283e-07	-3.05283e-07	-3.05283e-07	-3.05283e-07	-3.05283e-07	-1.52641e-06
11.3948	-5.01947e-07	-5.01947e-07	-5.01947e-07	-5.01947e-07	-5.01947e-07	-2.50974e-06
11.4095	-8.76164e-07	-8.76164e-07	-8.76164e-07	-8.76164e-07	-8.76164e-07	-4.38082e-06
11.4241	-1.64896e-06	-1.64896e-06	-1.64896e-06	-1.64896e-06	-1.64896e-06	-8.24478e-06
11.4364	-3.05434e-06	-3.05434e-06	-3.05434e-06	-3.05434e-06	-3.05434e-06	-1.52717e-05
11.4463	-5.44222e-06	-5.44222e-06	-5.44222e-06	-5.44222e-06	-5.44222e-06	-2.72111e-05
11.455	-9.65309e-06	-9.65309e-06	-9.65309e-06	-9.65309e-06	-9.65309e-06	-4.82655e-05
11.4627	-1.63248e-05	-1.63248e-05	-1.63248e-05	-1.63248e-05	-1.63248e-05	-8.16241e-05
11.471	-2.29803e-05	-2.29803e-05	-2.29803e-05	-2.29803e-05	-2.29803e-05	-0.000114901
11.4796	-1.51484e-05	-1.51484e-05	-1.51484e-05	-1.51484e-05	-1.51484e-05	-7.5742e-05
11.4831	-2.18337e-06	-2.18337e-06	-2.18337e-06	-2.18337e-06	-2.18337e-06	-1.09169e-05
11.4876	1.6631e-05	1.6631e-05	1.6631e-05	1.6631e-05	1.6631e-05	8.31548e-05
11.4924	2.62478e-05	2.62478e-05	2.62478e-05	2.62478e-05	2.62478e-05	0.000131239
11.496	2.55941e-05	2.55941e-05	2.55941e-05	2.55941e-05	2.55941e-05	0.000127971
11.5045	1.59562e-05	1.59562e-05	1.59562e-05	1.59562e-05	1.59562e-05	7.97812e-05
11.513	8.76121e-06	8.76121e-06	8.76121e-06	8.76121e-06	8.76121e-06	4.3806e-05
11.5179	6.1515e-06	6.1515e-06	6.1515e-06	6.1515e-06	6.1515e-06	3.07575e-05
11.5241	4.17851e-06	4.17851e-06	4.17851e-06	4.17851e-06	4.17851e-06	2.08925e-05
11.5303	2.90651e-06	2.90651e-06	2.90651e-06	2.90651e-06	2.90651e-06	1.45326e-05
11.537	2.04908e-06	2.04908e-06	2.04908e-06	2.04908e-06	2.04908e-06	1.02454e-05
11.5451	1.39769e-06	1.39769e-06	1.39769e-06	1.39769e-06	1.39769e-06	6.98844e-06
11.553	9.92053e-07	9.92053e-07	9.92053e-07	9.92053e-07	9.92053e-07	4.96026e-06
11.5633	6.66136e-07	6.66136e-07	6.66136e-07	6.66136e-07	6.66136e-07	3.33068e-06
11.5733	4.66639e-07	4.66639e-07	4.66639e-07	4.66639e-07	4.66639e-07	2.3332e-06
11.5867	3.01254e-07	3.01254e-07	3.01254e-07	3.01254e-07	3.01254e-07	1.50627e-06
11.5996	1.98216e-07	1.98216e-07	1.98216e-07	1.98216e-07	1.98216e-07	9.91079e-07
11.6142	1.20844e-07	1.20844e-07	1.20844e-07	1.20844e-07	1.20844e-07	6.04221e-07
11.6289	6.44867e-08	6.44867e-08	6.44867e-08	6.44867e-08	6.44867e-08	3.22433e-07
11.6435	1.88845e-08	1.88845e-08	1.88845e-08	1.88845e-08	1.88845e-08	9.44223e-08
11.6582	-2.38025e-08	-2.38025e-08	-2.38025e-08	-2.38025e-08	-2.38025e-08	-1.19013e-07
11.6728	-7.02564e-08	-7.02564e-08	-7.02564e-08	-7.02564e-08	-7.02564e-08	-3.51282e-07
11.6875	-1.2829e-07	-1.2829e-07	-1.2829e-07	-1.2829e-07	-1.2829e-07	-6.41452e-07
11.7021	-2.10601e-07	-2.10601e-07	-2.10601e-07	-2.10601e-07	-2.10601e-07	-1.053e-06
11.7168	-3.39563e-07	-3.39563e-07	-3.39563e-07	-3.39563e-07	-3.39563e-07	-1.69782e-06
11.7314	-5.64752e-07	-5.64752e-07	-5.64752e-07	-5.64752e-07	-5.64752e-07	-2.82376e-06
11.7461	-1.00185e-06	-1.00185e-06	-1.00185e-06	-1.00185e-06	-1.00185e-06	-5.00927e-06
11.7607	-1.9262e-06	-1.9262e-06	-1.9262e-06	-1.9262e-06	-1.9262e-06	-9.63102e-06
11.7722	-3.48564e-06	-3.48564e-06	-3.48564e-06	-3.48564e-06	-3.48564e-06	-1.74282e-05
11.7819	-6.2694e-06	-6.2694e-06	-6.2694e-06	-6.2694e-06	-6.2694e-06	-3.1347e-05
11.7901	-1.09213e-05	-1.09213e-05	-1.09213e-05	-1.09213e-05	-1.09213e-05	-5.46065e-05
11.798	-1.834e-05	-1.834e-05	-1.834e-05	-1.834e-05	-1.834e-05	-9.16999e-05
11.8062	-2.46124e-05	-2.46124e-05	-2.46124e-05	-2.46124e-05	-2.46124e-05	-0.000123062
11.8121	-1.89059e-05	-1.89059e-05	-1.89059e-05	-1.89059e-05	-1.89059e-05	-9.45294e-05
11.8155	-6.6541e-06	-6.6541e-06	-6.6541e-06	-6.6541e-06	-6.6541e-06	-3.32705e-05
11.8196	1.20528e-05	1.20528e-05	1.20528e-05	1.20528e-05	1.20528e-05	6.0264e-05
11.8242	2.51888e-05	2.51888e-05	2.51888e-05	2.51888e-05	2.51888e-05	0.000125944
11.8273	2.69699e-05	2.69699e-05	2.69699e-05	2.69699e-05	2.69699e-05	0.00013485
11.831	2.38627e-05	2.38627e-05	2.38627e-05	2.38627e-05	2.38627e-05	0.000119314
11.8351	1.90577e-05	1.90577e-05	1.90577e-05	1.90577e-05	1.90577e-05	9.52887e-05
11.8417	1.20276e-05	1.20276e-05	1.20276e-05	1.20276e-05	1.20276e-05	6.0138e-05
11.846	8.77209e-06	8.77209e-06	8.77209e-06	8.77209e-06	8.77209e-06	4.38605e-05
11.8517	5.98881e-06	5.98881e-06	5.98881e-06	5.98881e-06	5.98881e-06	2.99441e-05
11.8581	4.00954e-06	4.00954e-06	4.00954e-06	4.00954e-06	4.00954e-06	2.00477e-05
11.8641	2.83923e-06	2.83923e-06	2.83923e-06	2.83923e-06	2.83923e-06	1.41962e-05
11.8714	1.94412e-06	1.94412e-06	1.94412e-06	1.94412e-06	1.94412e-06	9.72061e-06
11.8787	1.37905e-06	1.37905e-06	1.37905e-06	1.37905e-06	1.37905e-06	6.89527e-06
11.8879	9.35204e-07	9.35204e-07	9.35204e-07	9.35204e-07	9.35204e-07	4.67602e-06
11.8969	6.59148e-07	6.59148e-07	6.59148e-07	6.59148e-07	6.59148e-07	3.29574e-06
11.9086	4.37479e-07	4.37479e-07	4.37479e-07	4.37479e-07	4.37479e-07	2.1874e-06
11.9202	2.98421e-07	2.98421e-07	2.98421e-07	2.98421e-07	2.98421e-07	1.4921e-06
11.9348	1.87206e-07	1.87206e-07	1.87206e-07	1.87206e-07	1.87206e-07	9.3603e-07
11.9495	1.12386e-07	1.12386e-07	1.12386e-07	1.12386e-07	1.12386e-07	5.61931e-07
11.9641	5.81075e-08	5.81075e-08	5.81075e-08	5.81075e-08	5.81075e-08	2.90537e-07
11.9788	1.32272e-08	1.32272e-08	1.32272e-08	1.32272e-08	1.32272e-08	6.61361e-08
11.9934	-2.95704e-08	-2.95704e-08	-2.95704e-08	-2.95704e-08	-2.95704e-08	-1.47852e-07
12.0081	-7.69797e-08	-7.69797e-08	-7.69797e-08	-7.69797e-08	-7.69797e-08	-3.84898e-07
12.0227	-1.37481e-07	-1.37481e-07	-1.37481e-07	-1.37481e-07	-1.37481e-07	-6.87403e-07
12.0374	-2.2407e-07	-2.2407e-07	-2.2407e-07	-2.2407e-07	-2.2407e-07	-1.12035e-06
12.052	-3.6241e-07	-3.6241e-07	-3.6241e-07	-3.6241e-07	-3.6241e-07	-1.81205e-06
12.0667	-6.05857e-07	-6.05857e-07	-6.05857e-07	-6.05857e-07	-6.05857e-07	-3.02928e-06
12.0813	-1.08886e-06	-1.08886e-06	-1.08886e-06	-1.08886e-06	-1.08886e-06	-5.44431e-06
12.096	-2.12233e-06	-2.12233e-06	-2.12233e-06	-2.12233e-06	-2.12233e-06	-1.06117e-05
12.1074	-3.89893e-06	-3.89893e-06	-3.89893e-06	-3.89893e-06	-3.89893e-06	-1.94946e-05
12.1167	-6.93385e-06	-6.93385e-06	-6.93385e-06	-6.93385e-06	-6.93385e-06	-3.46692e-05
12.125	-1.2156e-05	-1.2156e-05	-1.2156e-05	-1.2156e-05	-1.2156e-05	-6.078e-05
12.1327	-1.97852e-05	-1.97852e-05	-1.97852e-05	-1.97852e-05	-1.97852e-05	-9.89259e-05
12.1408	-2.52933e-05	-2.52933e-05	-2.52933e-05	-2.52933e-05	-2.52933e-05	-0.000126467
12.1451	-2.02256e-05	-2.02256e-05	-2.02256e-05	-2.02256e-05	-2.02256e-05	-0.000101128
12.1484	-8.47159e-06	-8.47159e-06	-8.47159e-06	-8.47159e-06	-8.47159e-06	-4.23579e-05
12.1527	1.10511e-05	1.10511e-05	1.10511e-05	1.10511e-05	1.10511e-05	5.52555e-05
12.1574	2.51696e-05	2.51696e-05	2.51696e-05	2.51696e-05	2.51696e-05	0.000125848
12.1602	2.712e-05	2.712e-05	2.712e-05	2.712e-05	2.712e-05	0.0001356
12.1639	2.43507e-05	2.43507e-05	2.43507e-05	2.43507e-05	2.43507e-05	0.000121754
12.1681	1.9402e-05	1.9402e-05	1.9402e-05	1.9402e-05	1.9402e-05	9.70098e-05
12.1738	1.31227e-05	1.31227e-05	1.31227e-05	1.31227e-05	1.31227e-05	6.56134e-05
12.1787	9.21423e-06	9.21423e-06	9.21423e-06	9.21423e-06	9.21423e-06	4.60712e-05
12.1842	6.34904e-06	6.34904e-06	6.34904e-06	6.34904e-06	6.34904e-06	3.17452e-05
12.1905	4.25082e-06	4.25082e-06	4.25082e-06	4.25082e-06	4.25082e-06	2.12541e-05
12.1965	2.9818e-06	2.9818e-06	2.9818e-06	2.9818e-06	2.9818e-06	1.4909e-05
12.2035	2.06476e-06	2.06476e-06	2.06476e-06	2.06476e-06	2.06476e-06	1.03238e-05
12.211	1.44788e-06	1.44788e-06	1.44788e-06	1.44788e-06	1.44788e-06	7.23942e-06
12.2196	9.97994e-07	9.97994e-07	9.97994e-07	9.97994e-07	9.97994e-07	4.98997e-06
12.2289	6.94048e-07	6.94048e-07	6.94048e-07	6.94048e-07	6.94048e-07	3.47024e-06
12.2398	4.70253e-07	4.70253e-07	4.70253e-07	4.70253e-07	4.70253e-07	2.35127e-06
12.2517	3.1711e-07	3.1711e-07	3.1711e-07	3.1711e-07	3.1711e-07	1.58555e-06
12.266	2.01078e-07	2.01078e-07	2.01078e-07	2.01078e-07	2.01078e-07	1.00539e-06
12.2806	1.22071e-07	1.22071e-07	1.22071e-07	1.22071e-07	1.22071e-07	6.10354e-07
12.2952	6.55015e-08	6.55015e-08	6.55015e-08	6.55015e-08	6.55015e-08	3.27508e-07
12.3099	1.97264e-08	1.97264e-08	1.97264e-08	1.97264e-08	1.97264e-08	9.86318e-08
12.3245	-2.29555e-08	-2.29555e-08	-2.29555e-08	-2.29555e-08	-2.29555e-08	-1.14778e-07
12.3392	-6.92203e-08	-6.92203e-08	-6.92203e-08	-6.92203e-08	-6.92203e-08	-3.46101e-07
12.3538	-1.27024e-07	-1.27024e-07	-1.27024e-07	-1.27024e-07	-1.27024e-07	-6.35118e-07
12.3685	-2.08516e-07	-2.08516e-07	-2.08516e-07	-2.08516e-07	-2.08516e-07	-1.04258e-06
12.3831	-3.36478e-07	-3.36478e-07	-3.36478e-07	-3.36478e-07	-3.36478e-07	-1.68239e-06
12.3978	-5.58533e-07	-5.58533e-07	-5.58533e-07	-5.58533e-07	-5.58533e-07	-2.79266e-06
12.4124	-9.90154e-07	-9.90154e-07	-9.90154e-07	-9.90154e-07	-9.90154e-07	-4.95077e-06
12.4271	-1.89889e-06	-1.89889e-06	-1.89889e-06	-1.89889e-06	-1.89889e-06	-9.49447e-06
12.4387	-3.46388e-06	-3.46388e-06	-3.46388e-06	-3.46388e-06	-3.46388e-06	-1.73194e-05
12.4483	-6.18471e-06	-6.18471e-06	-6.18471e-06	-6.18471e-06	-6.18471e-06	-3.09236e-05
12.4567	-1.08558e-05	-1.08558e-05	-1.08558e-05	-1.08558e-05	-1.08558e-05	-5.42791e-05
12.4644	-1.81301e-05	-1.81301e-05	-1.81301e-05	-1.81301e-05	-1.81301e-05	-9.06503e-05
12.4726	-2.45576e-05	-2.45576e-05	-2.45576e-05	-2.45576e-05	-2.45576e-05	-0.000122788
12.4787	-1.89702e-05	-1.89702e-05	-1.89702e-05	-1.89702e-05	-1.89702e-05	-9.48508e-05
12.482	-7.08823e-06	-7.08823e-06	-7.08823e-06	-7.08823e-06	-7.08823e-06	-3.54411e-05
12.4862	1.16671e-05	1.16671e-05	1.16671e-05	1.16671e-05	1.16671e-05	5.83355e-05
12.4908	2.51675e-05	2.51675e-05	2.51675e-05	2.51675e-05	2.51675e-05	0.000125838
12.4938	2.70421e-05	2.70421e-05	2.70421e-05	2.70421e-05	2.70421e-05	0.00013521
12.4975	2.40677e-05	2.40677e-05	2.40677e-05	2.40677e-05	2.40677e-05	0.000120338
12.5016	1.92252e-05	1.92252e-05	1.92252e-05	1.92252e-05	1.92252e-05	9.61259e-05
12.5078	1.24436e-05	1.24436e-05	1.24436e-05	1.24436e-05	1.24436e-05	6.2218e-05
12.5124	8.96291e-06	8.96291e-06	8.96291e-06	8.96291e-06	8.96291e-06	4.48145e-05
12.518	6.13311e-06	6.13311e-06	6.13311e-06	6.13311e-06	6.13311e-06	3.06656e-05
12.5244	4.10395e-06	4.10395e-06	4.10395e-06	4.10395e-06	4.10395e-06	2.05198e-05
12.5304	2.89801e-06	2.89801e-06	2.89801e-06	2.89801e-06	2.89801e-06	1.44901e-05
12.5376	1.99115e-06	1.99115e-06	1.99115e-06	1.99115e-06	1.99115e-06	9.95574e-06
12.5449	1.40774e-06	1.40774e-06	1.40774e-06	1.40774e-06	1.40774e-06	7.0387e-06
12.5539	9.5946e-07	9.5946e-07	9.5946e-07	9.5946e-07	9.5946e-07	4.7973e-06
12.563	6.73752e-07	6.73752e-07	6.73752e-07	6.73752e-07	6.73752e-07	3.36876e-06
12.5744	4.50118e-07	4.50118e-07	4.50118e-07	4.50118e-07	4.50118e-07	2.25059e-06
12.5861	3.06279e-07	3.06279e-07	3.06279e-07	3.06279e-07	3.06279e-07	1.53139e-06
12.6007	1.92052e-07	1.92052e-07	1.92052e-07	1.92052e-07	1.92052e-07	9.6026e-07
12.6154	1.15733e-07	1.15733e-07	1.15733e-07	1.15733e-07	1.15733e-07	5.78664e-07
12.63	6.0681e-08	6.0681e-08	6.0681e-08	6.0681e-08	6.0681e-08	3.03405e-07
12.6447	1.55036e-08	1.55036e-08	1.55036e-08	1.55036e-08	1.55036e-08	7.75182e-08
12.6593	-2.72357e-08	-2.72357e-08	-2.72357e-08	-2.72357e-08	-2.72357e-08	-1.36179e-07
12.674	-7.42217e-08	-7.42217e-08	-7.42217e-08	-7.42217e-08	-7.42217e-08	-3.71109e-07
12.6886	-1.33745e-07	-1.33745e-07	-1.33745e-07	-1.33745e-07	-1.33745e-07	-6.68722e-07
12.7033	-2.1848e-07	-2.1848e-07	-2.1848e-07	-2.1848e-07	-2.1848e-07	-1.0924e-06
12.7179	-3.53054e-07	-3.53054e-07	-3.53054e-07	-3.53054e-07	-3.53054e-07	-1.76527e-06
12.7326	-5.88677e-07	-5.88677e-07	-5.88677e-07	-5.88677e-07	-5.88677e-07	-2.94338e-06
12.7472	-1.05282e-06	-1.05282e-06	-1.05282e-06	-1.05282e-06	-1.05282e-06	-5.26411e-06
12.7619	-2.04025e-06	-2.04025e-06	-2.04025e-06	-2.04025e-06	-2.04025e-06	-1.02013e-05
12.7734	-3.74019e-06	-3.74019e-06	-3.74019e-06	-3.74019e-06	-3.74019e-06	-1.87009e-05
12.7828	-6.65965e-06	-6.65965e-06	-6.65965e-06	-6.65965e-06	-6.65965e-06	-3.32983e-05
12.7911	-1.16844e-05	-1.16844e-05	-1.16844e-05	-1.16844e-05	-1.16844e-05	-5.84219e-05
12.7988	-1.92019e-05	-1.92019e-05	-1.92019e-05	-1.92019e-05	-1.92019e-05	-9.60094e-05
12.8069	-2.51254e-05	-2.51254e-05	-2.51254e-05	-2.51254e-05	-2.51254e-05	-0.000125627
12.8118	-1.99799e-05	-1.99799e-05	-1.99799e-05	-1.99799e-05	-1.99799e-05	-9.98996e-05
12.815	-8.40939e-06	-8.40939e-06	-8.40939e-06	-8.40939e-06	-8.40939e-06	-4.2047e-05
12.8193	1.06756e-05	1.06756e-05	1.06756e-05	1.06756e-05	1.06756e-05	5.3378e-05
12.8239	2.49636e-05	2.49636e-05	2.49636e-05	2.49636e-05	2.49636e-05	0.000124818
12.8267	2.71472e-05	2.71472e-05	2.71472e-05	2.71472e-05	2.71472e-05	0.000135736
12.8304	2.45575e-05	2.45575e-05	2.45575e-05	2.45575e-05	2.45575e-05	0.000122788
12.8345	1.96852e-05	1.96852e-05	1.96852e-05	1.96852e-05	1.96852e-05	9.84261e-05
12.8402	1.33468e-05	1.33468e-05	1.33468e-05	1.33468e-05	1.33468e-05	6.6734e-05
12.8453	9.26505e-06	9.26505e-06	9.26505e-06	9.26505e-06	9.26505e-06	4.63253e-05
12.8508	6.3556e-06	6.3556e-06	6.3556e-06	6.3556e-06	6.3556e-06	3.1778e-05
12.8571	4.25196e-06	4.25196e-06	4.25196e-06	4.25196e-06	4.25196e-06	2.12598e-05
12.8631	2.99146e-06	2.99146e-06	2.99146e-06	2.99146e-06	2.99146e-06	1.49573e-05
12.8702	2.06457e-06	2.06457e-06	2.06457e-06	2.06457e-06	2.06457e-06	1.03229e-05
12.8775	1.45263e-06	1.45263e-06	1.45263e-06	1.45263e-06	1.45263e-06	7.26314e-06
12.8863	9.97075e-07	9.97075e-07	9.97075e-07	9.97075e-07	9.97075e-07	4.98538e-06
12.8955	6.9632e-07	6.9632e-07	6.9632e-07	6.9632e-07	6.9632e-07	3.4816e-06
12.9065	4.69527e-07	4.69527e-07	4.69527e-07	4.69527e-07	4.69527e-07	2.34763e-06
12.9183	3.18182e-07	3.18182e-07	3.18182e-07	3.18182e-07	3.18182e-07	1.59091e-06
12.9327	2.00617e-07	2.00617e-07	2.00617e-07	2.00617e-07	2.00617e-07	1.00309e-06
12.9474	1.21667e-07	1.21667e-07	1.21667e-07	1.21667e-07	1.21667e-07	6.08337e-07
12.962	6.52054e-08	6.52054e-08	6.52054e-08	6.52054e-08	6.52054e-08	3.26027e-07
12.9766	1.94642e-08	1.94642e-08	1.94642e-08	1.94642e-08	1.94642e-08	9.73211e-08
12.9913	-2.32194e-08	-2.32194e-08	-2.32194e-08	-2.32194e-08	-2.32194e-08	-1.16097e-07
13.006	-6.95215e-08	-6.95215e-08	-6.95215e-08	-6.95215e-08	-6.95215e-08	-3.47607e-07
13.0206	-1.27438e-07	-1.27438e-07	-1.27438e-07	-1.27438e-07	-1.27438e-07	-6.3719e-07
13.0352	-2.09105e-07	-2.09105e-07	-2.09105e-07	-2.09105e-07	-2.09105e-07	-1.04553e-06
13.0499	-3.37492e-07	-3.37492e-07	-3.37492e-07	-3.37492e-07	-3.37492e-07	-1.68746e-06
13.0645	-5.60304e-07	-5.60304e-07	-5.60304e-07	-5.60304e-07	-5.60304e-07	-2.80152e-06
13.0792	-9.9393e-07	-9.9393e-07	-9.9393e-07	-9.9393e-07	-9.9393e-07	-4.96965e-06
13.0938	-1.90736e-06	-1.90736e-06	-1.90736e-06	-1.90736e-06	-1.90736e-06	-9.53679e-06
13.1055	-3.48478e-06	-3.48478e-06	-3.48478e-06	-3.48478e-06	-3.48478e-06	-1.74239e-05
13.1151	-6.2165e-06	-6.2165e-06	-6.2165e-06	-6.2165e-06	-6.2165e-06	-3.10825e-05
13.1234	-1.09202e-05	-1.09202e-05	-1.09202e-05	-1.09202e-05	-1.09202e-05	-5.46009e-05
13.1312	-1.82036e-05	-1.82036e-05	-1.82036e-05	-1.82036e-05	-1.82036e-05	-9.10178e-05
13.1394	-2.46149e-05	-2.46149e-05	-2.46149e-05	-2.46149e-05	-2.46149e-05	-0.000123075
13.1453	-1.91036e-05	-1.91036e-05	-1.91036e-05	-1.91036e-05	-1.91036e-05	-9.55181e-05
13.1486	-7.30452e-06	-7.30452e-06	-7.30452e-06	-7.30452e-06	-7.30452e-06	-3.65226e-05
13.1528	1.14667e-05	1.14667e-05	1.14667e-05	1.14667e-05	1.14667e-05	5.73334e-05
13.1574	2.51304e-05	2.51304e-05	2.51304e-05	2.51304e-05	2.51304e-05	0.000125652
13.1604	2.70766e-05	2.70766e-05	2.70766e-05	2.70766e-05	2.70766e-05	0.000135383
13.164	2.41918e-05	2.41918e-05	2.41918e-05	2.41918e-05	2.41918e-05	0.000120959
13.1681	1.93474e-05	1.93474e-05	1.93474e-05	1.93474e-05	1.93474e-05	9.6737e-05
13.1743	1.26504e-05	1.26504e-05	1.26504e-05	1.26504e-05	1.26504e-05	6.32519e-05
13.179	9.01943e-06	9.01943e-06	9.01943e-06	9.01943e-06	9.01943e-06	4.50972e-05
13.1846	6.16923e-06	6.16923e-06	6.16923e-06	6.16923e-06	6.16923e-06	3.08462e-05
13.1909	4.13009e-06	4.13009e-06	4.13009e-06	4.13009e-06	4.13009e-06	2.06505e-05
13.1969	2.91464e-06	2.91464e-06	2.91464e-06	2.91464e-06	2.91464e-06	1.45732e-05
13.2041	2.00385e-06	2.00385e-06	2.00385e-06	2.00385e-06	2.00385e-06	1.00192e-05
13.2114	1.41576e-06	1.41576e-06	1.41576e-06	1.41576e-06	1.41576e-06	7.07878e-06
13.2204	9.65929e-07	9.65929e-07	9.65929e-07	9.65929e-07	9.65929e-07	4.82965e-06
13.2295	6.77796e-07	6.77796e-07	6.77796e-07	6.77796e-07	6.77796e-07	3.38898e-06
13.2409	4.53445e-07	4.53445e-07	4.53445e-07	4.53445e-07	4.53445e-07	2.26722e-06
13.2525	3.08421e-07	3.08421e-07	3.08421e-07	3.08421e-07	3.08421e-07	1.54211e-06
13.2672	1.9338e-07	1.9338e-07	1.9338e-07	1.9338e-07	1.9338e-07	9.66899e-07
13.2818	1.16645e-07	1.16645e-07	1.16645e-07	1.16645e-07	1.16645e-07	5.83226e-07
13.2965	6.13805e-08	6.13805e-08	6.13805e-08	6.13805e-08	6.13805e-08	3.06902e-07
13.3111	1.61191e-08	1.61191e-08	1.61191e-08	1.61191e-08	1.61191e-08	8.05956e-08
13.3258	-2.66078e-08	-2.66078e-08	-2.66078e-08	-2.66078e-08	-2.66078e-08	-1.33039e-07
13.3404	-7.34828e-08	-7.34828e-08	-7.34828e-08	-7.34828e-08	-7.34828e-08	-3.67414e-07
13.3551	-1.32749e-07	-1.32749e-07	-1.32749e-07	-1.32749e-07	-1.32749e-07	-6.63744e-07
13.3697	-2.16993e-07	-2.16993e-07	-2.16993e-07	-2.16993e-07	-2.16993e-07	-1.08496e-06
13.3844	-3.50577e-07	-3.50577e-07	-3.50577e-07	-3.50577e-07	-3.50577e-07	-1.75289e-06
13.399	-5.84141e-07	-5.84141e-07	-5.84141e-07	-5.84141e-07	-5.84141e-07	-2.9207e-06
13.4137	-1.04336e-06	-1.04336e-06	-1.04336e-06	-1.04336e-06	-1.04336e-06	-5.21681e-06
13.4283	-2.0188e-06	-2.0188e-06	-2.0188e-06	-2.0188e-06	-2.0188e-06	-1.0094e-05
13.4398	-3.69909e-06	-3.69909e-06	-3.69909e-06	-3.69909e-06	-3.69909e-06	-1.84954e-05
13.4493	-6.58825e-06	-6.58825e-06	-6.58825e-06	-6.58825e-06	-6.58825e-06	-3.29413e-05
13.4576	-1.15619e-05	-1.15619e-05	-1.15619e-05	-1.15619e-05	-1.15619e-05	-5.78097e-05
13.4653	-1.90455e-05	-1.90455e-05	-1.90455e-05	-1.90455e-05	-1.90455e-05	-9.52275e-05
13.4734	-2.50649e-05	-2.50649e-05	-2.50649e-05	-2.50649e-05	-2.50649e-05	-0.000125324
13.4785	-1.98875e-05	-1.98875e-05	-1.98875e-05	-1.98875e-05	-1.98875e-05	-9.94373e-05
13.4817	-8.30305e-06	-8.30305e-06	-8.30305e-06	-8.30305e-06	-8.30305e-06	-4.15152e-05
13.486	1.07076e-05	1.07076e-05	1.07076e-05	1.07076e-05	1.07076e-05	5.35381e-05
13.4906	2.49639e-05	2.49639e-05	2.49639e-05	2.49639e-05	2.49639e-05	0.000124819
13.4934	2.71507e-05	2.71507e-05	2.71507e-05	2.71507e-05	2.71507e-05	0.000135753
13.497	2.45651e-05	2.45651e-05	2.45651e-05	2.45651e-05	2.45651e-05	0.000122825
13.5012	1.97042e-05	1.97042e-05	1.97042e-05	1.97042e-05	1.97042e-05	9.8521e-05
13.5069	1.33343e-05	1.33343e-05	1.33343e-05	1.33343e-05	1.33343e-05	6.66715e-05
13.512	9.23974e-06	9.23974e-06	9.23974e-06	9.23974e-06	9.23974e-06	4.61987e-05
13.5175	6.33076e-06	6.33076e-06	6.33076e-06	6.33076e-06	6.33076e-06	3.16538e-05
13.5238	4.23729e-06	4.23729e-06	4.23729e-06	4.23729e-06	4.23729e-06	2.11865e-05
13.5299	2.98281e-06	2.98281e-06	2.98281e-06	2.98281e-06	2.98281e-06	1.49141e-05
13.5369	2.05711e-06	2.05711e-06	2.05711e-06	2.05711e-06	2.05711e-06	1.02856e-05
13.5443	1.44845e-06	1.44845e-06	1.44845e-06	1.44845e-06	1.44845e-06	7.24226e-06
13.5531	9.93198e-07	9.93198e-07	9.93198e-07	9.93198e-07	9.93198e-07	4.96599e-06
13.5622	6.94225e-07	6.94225e-07	6.94225e-07	6.94225e-07	6.94225e-07	3.47112e-06
13.5733	4.67509e-07	4.67509e-07	4.67509e-07	4.67509e-07	4.67509e-07	2.33754e-06
13.585	3.17087e-07	3.17087e-07	3.17087e-07	3.17087e-07	3.17087e-07	1.58544e-06
13.5995	1.99521e-07	1.99521e-07	1.99521e-07	1.99521e-07	1.99521e-07	9.97606e-07
13.6142	1.20895e-07	1.20895e-07	1.20895e-07	1.20895e-07	1.20895e-07	6.04475e-07
13.6288	6.46199e-08	6.46199e-08	6.46199e-08	6.46199e-08	6.46199e-08	3.23099e-07
13.6435	1.89543e-08	1.89543e-08	1.89543e-08	1.89543e-08	1.89543e-08	9.47715e-08
13.6581	-2.37333e-08	-2.37333e-08	-2.37333e-08	-2.37333e-08	-2.37333e-08	-1.18666e-07
13.6728	-7.01194e-08	-7.01194e-08	-7.01194e-08	-7.01194e-08	-7.01194e-08	-3.50597e-07
13.6874	-1.28237e-07	-1.28237e-07	-1.28237e-07	-1.28237e-07	-1.28237e-07	-6.41184e-07
13.7021	-2.10287e-07	-2.10287e-07	-2.10287e-07	-2.10287e-07	-2.10287e-07	-1.05143e-06
13.7167	-3.39447e-07	-3.39447e-07	-3.39447e-07	-3.39447e-07	-3.39447e-07	-1.69723e-06
13.7314	-5.6385e-07	-5.6385e-07	-5.6385e-07	-5.6385e-07	-5.6385e-07	-2.81925e-06
13.746	-1.00126e-06	-1.00126e-06	-1.00126e-06	-1.00126e-06	-1.00126e-06	-5.00627e-06
13.7607	-1.9238e-06	-1.9238e-06	-1.9238e-06	-1.9238e-06	-1.9238e-06	-9.619e-06
13.7723	-3.51656e-06	-3.51656e-06	-3.51656e-06	-3.51656e-06	-3.51656e-06	-1.75828e-05
13.7819	-6.27149e-06	-6.27149e-06	-6.27149e-06	-6.27149e-06	-6.27149e-06	-3.13575e-05
13.7902	-1.10157e-05	-1.10157e-05	-1.10157e-05	-1.10157e-05	-1.10157e-05	-5.50785e-05
13.798	-1.83309e-05	-1.83309e-05	-1.83309e-05	-1.83309e-05	-1.83309e-05	-9.16544e-05
13.8061	-2.46967e-05	-2.46967e-05	-2.46967e-05	-2.46967e-05	-2.46967e-05	-0.000123484
13.8119	-1.92615e-05	-1.92615e-05	-1.92615e-05	-1.92615e-05	-1.92615e-05	-9.63074e-05
13.8153	-7.51464e-06	-7.51464e-06	-7.51464e-06	-7.51464e-06	-7.51464e-06	-3.75732e-05
13.8194	1.12756e-05	1.12756e-05	1.12756e-05	1.12756e-05	1.12756e-05	5.63781e-05
13.824	2.50901e-05	2.50901e-05	2.50901e-05	2.50901e-05	2.50901e-05	0.000125451
13.827	2.71079e-05	2.71079e-05	2.71079e-05	2.71079e-05	2.71079e-05	0.000135539
13.8306	2.43155e-05	2.43155e-05	2.43155e-05	2.43155e-05	2.43155e-05	0.000121577
13.8347	1.9474e-05	1.9474e-05	1.9474e-05	1.9474e-05	1.9474e-05	9.737e-05
13.8407	1.28488e-05	1.28488e-05	1.28488e-05	1.28488e-05	1.28488e-05	6.42441e-05
13.8456	9.06573e-06	9.06573e-06	9.06573e-06	9.06573e-06	9.06573e-06	4.53287e-05
13.8512	6.19709e-06	6.19709e-06	6.19709e-06	6.19709e-06	6.19709e-06	3.09855e-05
13.8575	4.15076e-06	4.15076e-06	4.15076e-06	4.15076e-06	4.15076e-06	2.07538e-05
13.8635	2.92811e-06	2.92811e-06	2.92811e-06	2.92811e-06	2.92811e-06	1.46406e-05
13.8707	2.01384e-06	2.01384e-06	2.01384e-06	2.01384e-06	2.01384e-06	1.00692e-05
13.878	1.42221e-06	1.42221e-06	1.42221e-06	1.42221e-06	1.42221e-06	7.11105e-06
13.8869	9.70987e-07	9.70987e-07	9.70987e-07	9.70987e-07	9.70987e-07	4.85494e-06
13.896	6.81038e-07	6.81038e-07	6.81038e-07	6.81038e-07	6.81038e-07	3.40519e-06
13.9074	4.56031e-07	4.56031e-07	4.56031e-07	4.56031e-07	4.56031e-07	2.28016e-06
13.919	3.10127e-07	3.10127e-07	3.10127e-07	3.10127e-07	3.10127e-07	1.55063e-06
13.9337	1.9444e-07	1.9444e-07	1.9444e-07	1.9444e-07	1.9444e-07	9.72202e-07
13.9483	1.17373e-07	1.17373e-07	1.17373e-07	1.17373e-07	1.17373e-07	5.86863e-07
13.963	6.19373e-08	6.19373e-08	6.19373e-08	6.19373e-08	6.19373e-08	3.09687e-07
13.9776	1.66081e-08	1.66081e-08	1.66081e-08	1.66081e-08	1.66081e-08	8.30405e-08
13.9923	-2.611e-08	-2.611e-08	-2.611e-08	-2.611e-08	-2.611e-08	-1.3055e-07
14.0069	-7.28978e-08	-7.28978e-08	-7.28978e-08	-7.28978e-08	-7.28978e-08	-3.64489e-07
14.0216	-1.31962e-07	-1.31962e-07	-1.31962e-07	-1.31962e-07	-1.31962e-07	-6.5981e-07
14.0362	-2.15819e-07	-2.15819e-07	-2.15819e-07	-2.15819e-07	-2.15819e-07	-1.0791e-06
14.0509	-3.48626e-07	-3.48626e-07	-3.48626e-07	-3.48626e-07	-3.48626e-07	-1.74313e-06
14.0655	-5.80569e-07	-5.80569e-07	-5.80569e-07	-5.80569e-07	-5.80569e-07	-2.90285e-06
14.0802	-1.03593e-06	-1.03593e-06	-1.03593e-06	-1.03593e-06	-1.03593e-06	-5.17965e-06
14.0948	-2.00197e-06	-2.00197e-06	-2.00197e-06	-2.00197e-06	-2.00197e-06	-1.00099e-05
14.1064	-3.66704e-06	-3.66704e-06	-3.66704e-06	-3.66704e-06	-3.66704e-06	-1.83352e-05
14.1158	-6.53238e-06	-6.53238e-06	-6.53238e-06	-6.53238e-06	-6.53238e-06	-3.26619e-05
14.1241	-1.14664e-05	-1.14664e-05	-1.14664e-05	-1.14664e-05	-1.14664e-05	-5.73319e-05
14.1319	-1.89219e-05	-1.89219e-05	-1.89219e-05	-1.89219e-05	-1.89219e-05	-9.46094e-05
14.14	-2.50124e-05	-2.50124e-05	-2.50124e-05	-2.50124e-05	-2.50124e-05	-0.000125062
14.1451	-1.98066e-05	-1.98066e-05	-1.98066e-05	-1.98066e-05	-1.98066e-05	-9.90328e-05
14.1484	-8.20895e-06	-8.20895e-06	-8.20895e-06	-8.20895e-06	-8.20895e-06	-4.10448e-05
14.1526	1.075e-05	1.075e-05	1.075e-05	1.075e-05	1.075e-05	5.37502e-05
14.1573	2.49722e-05	2.49722e-05	2.49722e-05	2.49722e-05	2.49722e-05	0.000124861
14.1601	2.71531e-05	2.71531e-05	2.71531e-05	2.71531e-05	2.71531e-05	0.000135765
14.1637	2.45646e-05	2.45646e-05	2.45646e-05	2.45646e-05	2.45646e-05	0.000122823
14.1678	1.97115e-05	1.97115e-05	1.97115e-05	1.97115e-05	1.97115e-05	9.85578e-05
14.1736	1.33134e-05	1.33134e-05	1.33134e-05	1.33134e-05	1.33134e-05	6.65672e-05
14.1787	9.21831e-06	9.21831e-06	9.21831e-06	9.21831e-06	9.21831e-06	4.60915e-05
14.1843	6.31077e-06	6.31077e-06	6.31077e-06	6.31077e-06	6.31077e-06	3.15538e-05
14.1906	4.22534e-06	4.22534e-06	4.22534e-06	4.22534e-06	4.22534e-06	2.11267e-05
14.1966	2.97564e-06	2.97564e-06	2.97564e-06	2.97564e-06	2.97564e-06	1.48782e-05
14.2037	2.05103e-06	2.05103e-06	2.05103e-06	2.05103e-06	2.05103e-06	1.02552e-05
14.211	1.44499e-06	1.44499e-06	1.44499e-06	1.44499e-06	1.44499e-06	7.22495e-06
14.2198	9.90043e-07	9.90043e-07	9.90043e-07	9.90043e-07	9.90043e-07	4.95022e-06
14.2289	6.92485e-07	6.92485e-07	6.92485e-07	6.92485e-07	6.92485e-07	3.46243e-06
14.2401	4.65867e-07	4.65867e-07	4.65867e-07	4.65867e-07	4.65867e-07	2.32933e-06
14.2518	3.16178e-07	3.16178e-07	3.16178e-07	3.16178e-07	3.16178e-07	1.58089e-06
14.2663	1.98629e-07	1.98629e-07	1.98629e-07	1.98629e-07	1.98629e-07	9.93143e-07
14.281	1.20266e-07	1.20266e-07	1.20266e-07	1.20266e-07	1.20266e-07	6.01332e-07
14.2957	6.41426e-08	6.41426e-08	6.41426e-08	6.41426e-08	6.41426e-08	3.20713e-07
14.3103	1.85381e-08	1.85381e-08	1.85381e-08	1.85381e-08	1.85381e-08	9.26903e-08
14.3249	-2.41534e-08	-2.41534e-08	-2.41534e-08	-2.41534e-08	-2.41534e-08	-1.20767e-07
14.3396	-7.0609e-08	-7.0609e-08	-7.0609e-08	-7.0609e-08	-7.0609e-08	-3.53045e-07
14.3542	-1.28892e-07	-1.28892e-07	-1.28892e-07	-1.28892e-07	-1.28892e-07	-6.44458e-07
14.3689	-2.11257e-07	-2.11257e-07	-2.11257e-07	-2.11257e-07	-2.11257e-07	-1.05628e-06
14.3835	-3.41053e-07	-3.41053e-07	-3.41053e-07	-3.41053e-07	-3.41053e-07	-1.70527e-06
14.3982	-5.66767e-07	-5.66767e-07	-5.66767e-07	-5.66767e-07	-5.66767e-07	-2.83384e-06
14.4128	-1.00729e-06	-1.00729e-06	-1.00729e-06	-1.00729e-06	-1.00729e-06	-5.03644e-06
14.4275	-1.93736e-06	-1.93736e-06	-1.93736e-06	-1.93736e-06	-1.93736e-06	-9.68681e-06
14.4391	-3.54272e-06	-3.54272e-06	-3.54272e-06	-3.54272e-06	-3.54272e-06	-1.77136e-05
14.4487	-6.31681e-06	-6.31681e-06	-6.31681e-06	-6.31681e-06	-6.31681e-06	-3.1584e-05
14.457	-1.10942e-05	-1.10942e-05	-1.10942e-05	-1.10942e-05	-1.10942e-05	-5.54711e-05
14.4647	-1.84351e-05	-1.84351e-05	-1.84351e-05	-1.84351e-05	-1.84351e-05	-9.21755e-05
14.4729	-2.47599e-05	-2.47599e-05	-2.47599e-05	-2.47599e-05	-2.47599e-05	-0.0001238
14.4786	-1.93785e-05	-1.93785e-05	-1.93785e-05	-1.93785e-05	-1.93785e-05	-9.68925e-05
14.4819	-7.66828e-06	-7.66828e-06	-7.66828e-06	-7.66828e-06	-7.66828e-06	-3.83414e-05
14.4861	1.11421e-05	1.11421e-05	1.11421e-05	1.11421e-05	1.11421e-05	5.57103e-05
14.4907	2.50643e-05	2.50643e-05	2.50643e-05	2.50643e-05	2.50643e-05	0.000125321
14.4936	2.71288e-05	2.71288e-05	2.71288e-05	2.71288e-05	2.71288e-05	0.000135644
14.4972	2.44036e-05	2.44036e-05	2.44036e-05	2.44036e-05	2.44036e-05	0.000122018
14.5013	1.95641e-05	1.95641e-05	1.95641e-05	1.95641e-05	1.95641e-05	9.78207e-05
14.5073	1.29914e-05	1.29914e-05	1.29914e-05	1.29914e-05	1.29914e-05	6.4957e-05
14.5122	9.09958e-06	9.09958e-06	9.09958e-06	9.09958e-06	9.09958e-06	4.54979e-05
14.5178	6.2185e-06	6.2185e-06	6.2185e-06	6.2185e-06	6.2185e-06	3.10925e-05
14.5241	4.16611e-06	4.16611e-06	4.16611e-06	4.16611e-06	4.16611e-06	2.08306e-05
14.5301	2.93817e-06	2.93817e-06	2.93817e-06	2.93817e-06	2.93817e-06	1.46908e-05
14.5373	2.02133e-06	2.02133e-06	2.02133e-06	2.02133e-06	2.02133e-06	1.01067e-05
14.5446	1.42702e-06	1.42702e-06	1.42702e-06	1.42702e-06	1.42702e-06	7.13508e-06
14.5535	9.74788e-07	9.74788e-07	9.74788e-07	9.74788e-07	9.74788e-07	4.87394e-06
14.5626	6.8345e-07	6.8345e-07	6.8345e-07	6.8345e-07	6.8345e-07	3.41725e-06
14.5739	4.57978e-07	4.57978e-07	4.57978e-07	4.57978e-07	4.57978e-07	2.28989e-06
14.5856	3.11397e-07	3.11397e-07	3.11397e-07	3.11397e-07	3.11397e-07	1.55699e-06
14.6002	1.95228e-07	1.95228e-07	1.95228e-07	1.95228e-07	1.95228e-07	9.76142e-07
14.6149	1.17913e-07	1.17913e-07	1.17913e-07	1.17913e-07	1.17913e-07	5.89563e-07
14.6295	6.23502e-08	6.23502e-08	6.23502e-08	6.23502e-08	6.23502e-08	3.11751e-07
14.6442	1.69702e-08	1.69702e-08	1.69702e-08	1.69702e-08	1.69702e-08	8.48511e-08
14.6588	-2.57419e-08	-2.57419e-08	-2.57419e-08	-2.57419e-08	-2.57419e-08	-1.28709e-07
14.6735	-7.24659e-08	-7.24659e-08	-7.24659e-08	-7.24659e-08	-7.24659e-08	-3.6233e-07
14.6881	-1.31382e-07	-1.31382e-07	-1.31382e-07	-1.31382e-07	-1.31382e-07	-6.5691e-07
14.7028	-2.14955e-07	-2.14955e-07	-2.14955e-07	-2.14955e-07	-2.14955e-07	-1.07477e-06
14.7174	-3.4719e-07	-3.4719e-07	-3.4719e-07	-3.4719e-07	-3.4719e-07	-1.73595e-06
14.7321	-5.77944e-07	-5.77944e-07	-5.77944e-07	-5.77944e-07	-5.77944e-07	-2.88972e-06
14.7467	-1.03047e-06	-1.03047e-06	-1.03047e-06	-1.03047e-06	-1.03047e-06	-5.15237e-06
14.7614	-1.98963e-06	-1.98963e-06	-1.98963e-06	-1.98963e-06	-1.98963e-06	-9.94817e-06
14.7729	-3.64348e-06	-3.64348e-06	-3.64348e-06	-3.64348e-06	-3.64348e-06	-1.82174e-05
14.7824	-6.49137e-06	-6.49137e-06	-6.49137e-06	-6.49137e-06	-6.49137e-06	-3.24569e-05
14.7907	-1.13961e-05	-1.13961e-05	-1.13961e-05	-1.13961e-05	-1.13961e-05	-5.69804e-05
14.7985	-1.88305e-05	-1.88305e-05	-1.88305e-05	-1.88305e-05	-1.88305e-05	-9.41522e-05
14.8066	-2.49707e-05	-2.49707e-05	-2.49707e-05	-2.49707e-05	-2.49707e-05	-0.000124853
14.8118	-1.97404e-05	-1.97404e-05	-1.97404e-05	-1.97404e-05	-1.97404e-05	-9.8702e-05
14.8151	-8.12973e-06	-8.12973e-06	-8.12973e-06	-8.12973e-06	-8.12973e-06	-4.06487e-05
14.8193	1.07947e-05	1.07947e-05	1.07947e-05	1.07947e-05	1.07947e-05	5.39735e-05
14.8239	2.4984e-05	2.4984e-05	2.4984e-05	2.4984e-05	2.4984e-05	0.00012492
14.8268	2.71547e-05	2.71547e-05	2.71547e-05	2.71547e-05	2.71547e-05	0.000135774
14.8304	2.45599e-05	2.45599e-05	2.45599e-05	2.45599e-05	2.45599e-05	0.000122799
14.8345	1.97121e-05	1.97121e-05	1.97121e-05	1.97121e-05	1.97121e-05	9.85603e-05
14.8403	1.329e-05	1.329e-05	1.329e-05	1.329e-05	1.329e-05	6.64498e-05
14.8454	9.20068e-06	9.20068e-06	9.20068e-06	9.20068e-06	9.20068e-06	4.60034e-05
14.851	6.29499e-06	6.29499e-06	6.29499e-06	6.29499e-06	6.29499e-06	3.1475e-05
14.8573	4.21581e-06	4.21581e-06	4.21581e-06	4.21581e-06	4.21581e-06	2.10791e-05
14.8633	2.96983e-06	2.96983e-06	2.96983e-06	2.96983e-06	2.96983e-06	1.48492e-05
14.8704	2.04619e-06	2.04619e-06	2.04619e-06	2.04619e-06	2.04619e-06	1.02309e-05
14.8777	1.44219e-06	1.44219e-06	1.44219e-06	1.44219e-06	1.44219e-06	7.21095e-06
14.8865	9.87536e-07	9.87536e-07	9.87536e-07	9.87536e-07	9.87536e-07	4.93768e-06
14.8956	6.81783e-07	6.81783e-07	6.81783e-07	6.81783e-07	6.81783e-07	3.40892e-06
14.9	6.23823e-07	6.23823e-07	6.23823e-07	6.23823e-07	6.23823e-07	3.11911e-06

## Sheet: Figure 2d
Time	Voltage
sec	V
1 stack	1 stack	3 stack	3 stack	5 stack	5 stack
0	0.46563	2.5	0.21094	5	1.45312
2e-05	0.46875	2.50002	0.21094	5.00002	1.47656
4e-05	0.45313	2.50004	0.22656	5.00004	1.46875
6e-05	0.45313	2.50006	0.22656	5.00006	1.5
8e-05	0.45313	2.50008	0.21094	5.00008	1.48438
0.0001	0.45313	2.5001	0.20313	5.0001	1.50781
0.00012	0.4375	2.50012	0.21094	5.00012	1.54688
0.00014	0.4375	2.50014	0.21094	5.00014	1.55469
0.00016	0.44062	2.50016	0.21094	5.00016	1.57031
0.00018	0.4375	2.50018	0.21094	5.00018	1.53906
0.0002	0.425	2.5002	0.1875	5.0002	1.51562
0.00022	0.425	2.50022	0.20313	5.00022	1.51562
0.00024	0.4375	2.50024	0.20313	5.00024	1.54688
0.00026	0.42812	2.50026	0.17969	5.00026	1.57812
0.00028	0.425	2.50028	0.17969	5.00028	1.57031
0.0003	0.40937	2.5003	0.15625	5.0003	1.58594
0.00032	0.41875	2.50032	0.1875	5.00032	1.58594
0.00034	0.4125	2.50034	0.14063	5.00034	1.61719
0.00036	0.3875	2.50036	0.125	5.00036	1.61719
0.00038	0.3875	2.50038	0.11719	5.00038	1.625
0.0004	0.375	2.5004	0.14063	5.0004	1.60156
0.00042	0.35938	2.50042	0.11719	5.00042	1.61719
0.00044	0.35938	2.50044	0.10156	5.00044	1.61719
0.00046	0.36875	2.50046	0.10156	5.00046	1.65625
0.00048	0.35	2.50048	0.10156	5.00048	1.67969
0.0005	0.34687	2.5005	0.07813	5.0005	1.6875
0.00052	0.33437	2.50052	0.02344	5.00052	1.67188
0.00054	0.35	2.50054	0.03906	5.00054	1.67969
0.00056	0.3625	2.50056	0.08594	5.00056	1.69531
0.00058	0.35	2.50058	0.10156	5.00058	1.6875
0.0006	0.34063	2.5006	0.03906	5.0006	1.69531
0.00062	0.34375	2.50062	0.10938	5.00062	1.6875
0.00064	0.34063	2.50064	0.10156	5.00064	1.71094
0.00066	0.31875	2.50066	0.08594	5.00066	1.75
0.00068	0.3	2.50068	0.05469	5.00068	1.75
0.0007	0.30312	2.5007	0.05469	5.0007	1.74219
0.00072	0.30625	2.50072	0.01563	5.00072	1.74219
0.00074	0.3	2.50074	0.03906	5.00074	1.74219
0.00076	0.2875	2.50076	0.03906	5.00076	1.72656
0.00078	0.29375	2.50078	0.04688	5.00078	1.75781
0.0008	0.29063	2.5008	0.03906	5.0008	1.78906
0.00082	0.29375	2.50082	0	5.00082	1.78906
0.00084	0.3	2.50084	-0.01563	5.00084	1.79688
0.00086	0.30938	2.50086	0.01563	5.00086	1.8125
0.00088	0.3	2.50088	-0.04688	5.00088	1.82812
0.0009	0.29063	2.5009	-0.03125	5.0009	1.8125
0.00092	0.26875	2.50092	-0.03125	5.00092	1.82812
0.00094	0.26563	2.50094	-0.0625	5.00094	1.85156
0.00096	0.26563	2.50096	-0.0625	5.00096	1.875
0.00098	0.2625	2.50098	-0.04688	5.00098	1.875
0.001	0.25938	2.501	-0.08594	5.001	1.85156
0.00102	0.27813	2.50102	-0.11719	5.00102	1.84375
0.00104	0.25938	2.50104	-0.07031	5.00104	1.84375
0.00106	0.25938	2.50106	-0.0625	5.00106	1.82031
0.00108	0.25312	2.50108	-0.10156	5.00108	1.85938
0.0011	0.24688	2.5011	-0.08594	5.0011	1.88281
0.00112	0.23438	2.50112	-0.11719	5.00112	1.85938
0.00114	0.22187	2.50114	-0.08594	5.00114	1.875
0.00116	0.225	2.50116	-0.125	5.00116	1.85938
0.00118	0.23438	2.50118	-0.11719	5.00118	1.875
0.0012	0.23438	2.5012	-0.125	5.0012	1.875
0.00122	0.20938	2.50122	-0.11719	5.00122	1.92188
0.00124	0.21875	2.50124	-0.15625	5.00124	1.92188
0.00126	0.20625	2.50126	-0.15625	5.00126	1.92969
0.00128	0.21875	2.50128	-0.17188	5.00128	1.94531
0.0013	0.19687	2.5013	-0.15625	5.0013	1.92969
0.00132	0.19375	2.50132	-0.1875	5.00132	1.91406
0.00134	0.16875	2.50134	-0.1875	5.00134	1.92188
0.00136	0.15937	2.50136	-0.21875	5.00136	1.92969
0.00138	0.16875	2.50138	-0.20313	5.00138	1.92969
0.0014	0.18125	2.5014	-0.20313	5.0014	1.91406
0.00142	0.19062	2.50142	-0.20313	5.00142	1.92188
0.00144	0.19375	2.50144	-0.23438	5.00144	1.95312
0.00146	0.18438	2.50146	-0.22656	5.00146	1.95312
0.00148	0.18125	2.50148	-0.23438	5.00148	1.95312
0.0015	0.15313	2.5015	-0.21875	5.0015	1.96094
0.00152	0.15625	2.50152	-0.22656	5.00152	1.98438
0.00154	0.18125	2.50154	-0.21875	5.00154	1.96094
0.00156	0.16875	2.50156	-0.1875	5.00156	1.98438
0.00158	0.15625	2.50158	-0.23438	5.00158	1.96094
0.0016	0.16562	2.5016	-0.23438	5.0016	1.98438
0.00162	0.15	2.50162	-0.25	5.00162	1.99219
0.00164	0.14063	2.50164	-0.29688	5.00164	2
0.00166	0.14375	2.50166	-0.25781	5.00166	2
0.00168	0.15313	2.50168	-0.28906	5.00168	1.98438
0.0017	0.12188	2.5017	-0.25	5.0017	1.96094
0.00172	0.12812	2.50172	-0.25781	5.00172	2
0.00174	0.12188	2.50174	-0.23438	5.00174	1.99219
0.00176	0.14063	2.50176	-0.28906	5.00176	2.01562
0.00178	0.1375	2.50178	-0.32813	5.00178	2.01562
0.0018	0.12188	2.5018	-0.32813	5.0018	2.02344
0.00182	0.1125	2.50182	-0.25781	5.00182	2
0.00184	0.10312	2.50184	-0.29688	5.00184	2.01562
0.00186	0.10938	2.50186	-0.28906	5.00186	1.99219
0.00188	0.10312	2.50188	-0.30469	5.00188	1.99219
0.0019	0.1	2.5019	-0.29688	5.0019	2
0.00192	0.10938	2.50192	-0.32031	5.00192	2
0.00194	0.12188	2.50194	-0.32031	5.00194	1.99219
0.00196	0.10938	2.50196	-0.32813	5.00196	2.02344
0.00198	0.10938	2.50198	-0.35938	5.00198	2.02344
0.002	0.125	2.502	-0.34375	5.002	2.02344
0.00202	0.10938	2.50202	-0.33594	5.00202	2.03125
0.00204	0.1125	2.50204	-0.34375	5.00204	2.04688
0.00206	0.11563	2.50206	-0.34375	5.00206	2.03125
0.00208	0.11563	2.50208	-0.32813	5.00208	2.03125
0.0021	0.1	2.5021	-0.33594	5.0021	2.05469
0.00212	0.09062	2.50212	-0.35938	5.00212	2.03125
0.00214	0.10312	2.50214	-0.35938	5.00214	2.03125
0.00216	0.10312	2.50216	-0.375	5.00216	2.02344
0.00218	0.09688	2.50218	-0.375	5.00218	1.97656
0.0022	0.10938	2.5022	-0.36719	5.0022	2.02344
0.00222	0.09688	2.50222	-0.32031	5.00222	2.02344
0.00224	0.1	2.50224	-0.34375	5.00224	2
0.00226	0.09688	2.50226	-0.33594	5.00226	2.02344
0.00228	0.09688	2.50228	-0.34375	5.00228	2.03125
0.0023	0.07187	2.5023	-0.33594	5.0023	2.01562
0.00232	0.07187	2.50232	-0.32813	5.00232	2
0.00234	0.07187	2.50234	-0.36719	5.00234	2
0.00236	0.08438	2.50236	-0.33594	5.00236	2
0.00238	0.08438	2.50238	-0.36719	5.00238	2.02344
0.0024	0.09062	2.5024	-0.32031	5.0024	2.05469
0.00242	0.07187	2.50242	-0.35938	5.00242	2.03125
0.00244	0.06875	2.50244	-0.32813	5.00244	2.02344
0.00246	0.04688	2.50246	-0.32031	5.00246	2.05469
0.00248	0.04375	2.50248	-0.32031	5.00248	2.04688
0.0025	0.03125	2.5025	-0.34375	5.0025	2.03125
0.00252	0.03438	2.50252	-0.34375	5.00252	2.04688
0.00254	0.01875	2.50254	-0.375	5.00254	2.02344
0.00256	0.05625	2.50256	-0.39063	5.00256	2
0.00258	0.05625	2.50258	-0.35938	5.00258	1.99219
0.0026	0.05625	2.5026	-0.35938	5.0026	2
0.00262	0.03438	2.50262	-0.35938	5.00262	2.01562
0.00264	0.04063	2.50264	-0.32813	5.00264	2.02344
0.00266	0.03125	2.50266	-0.32031	5.00266	2
0.00268	0.02187	2.50268	-0.34375	5.00268	2.02344
0.0027	0.03125	2.5027	-0.33594	5.0027	2.01562
0.00272	0.03438	2.50272	-0.32031	5.00272	2.02344
0.00274	0.05625	2.50274	-0.30469	5.00274	2.02344
0.00276	0.03438	2.50276	-0.32813	5.00276	2
0.00278	0.04688	2.50278	-0.29688	5.00278	2.02344
0.0028	0.04063	2.5028	-0.33594	5.0028	2.01562
0.00282	0.04063	2.50282	-0.32813	5.00282	1.99219
0.00284	0.03438	2.50284	-0.32813	5.00284	2.01562
0.00286	0.04063	2.50286	-0.33594	5.00286	2.02344
0.00288	0.05	2.50288	-0.30469	5.00288	1.99219
0.0029	0.075	2.5029	-0.32813	5.0029	2.02344
0.00292	0.0625	2.50292	-0.29688	5.00292	1.99219
0.00294	0.04063	2.50294	-0.30469	5.00294	1.99219
0.00296	0.03125	2.50296	-0.34375	5.00296	1.94531
0.00298	0.01563	2.50298	-0.32031	5.00298	1.98438
0.003	0.03125	2.503	-0.27344	5.003	1.98438
0.00302	0.04375	2.50302	-0.25	5.00302	1.98438
0.00304	0.03125	2.50304	-0.22656	5.00304	1.92969
0.00306	0.01875	2.50306	-0.25781	5.00306	1.92188
0.00308	0.01563	2.50308	-0.25781	5.00308	1.92969
0.0031	0.03125	2.5031	-0.25781	5.0031	1.92969
0.00312	0.02187	2.50312	-0.28906	5.00312	1.91406
0.00314	0.03125	2.50314	-0.27344	5.00314	1.92188
0.00316	0.02187	2.50316	-0.25781	5.00316	1.89844
0.00318	0.03438	2.50318	-0.23438	5.00318	1.91406
0.0032	0.03438	2.5032	-0.23438	5.0032	1.92188
0.00322	0.02187	2.50322	-0.22656	5.00322	1.91406
0.00324	0.02813	2.50324	-0.21875	5.00324	1.94531
0.00326	0.05	2.50326	-0.23438	5.00326	1.89062
0.00328	0.05	2.50328	-0.19531	5.00328	1.89844
0.0033	0.05	2.5033	-0.20313	5.0033	1.91406
0.00332	0.05625	2.50332	-0.19531	5.00332	1.92188
0.00334	0.04688	2.50334	-0.21875	5.00334	1.89844
0.00336	0.0625	2.50336	-0.16406	5.00336	1.88281
0.00338	0.04688	2.50338	-0.16406	5.00338	1.85156
0.0034	0.04063	2.5034	-0.13281	5.0034	1.84375
0.00342	0.03438	2.50342	-0.125	5.00342	1.85938
0.00344	0.04688	2.50344	-0.13281	5.00344	1.82812
0.00346	0.02813	2.50346	-0.14844	5.00346	1.82812
0.00348	0.03438	2.50348	-0.125	5.00348	1.84375
0.0035	0.03125	2.5035	-0.10156	5.0035	1.82031
0.00352	0.01875	2.50352	-0.09375	5.00352	1.82031
0.00354	0.02187	2.50354	-0.0625	5.00354	1.82031
0.00356	0.03438	2.50356	-0.07031	5.00356	1.79688
0.00358	0.05	2.50358	-0.05469	5.00358	1.79688
0.0036	0.05625	2.5036	-0.02344	5.0036	1.79688
0.00362	0.05	2.50362	-0.02344	5.00362	1.74219
0.00364	0.04688	2.50364	-0.03125	5.00364	1.72656
0.00366	0.05625	2.50366	-0.02344	5.00366	1.69531
0.00368	0.05	2.50368	-0.05469	5.00368	1.71094
0.0037	0.05625	2.5037	-0.02344	5.0037	1.71094
0.00372	0.07187	2.50372	-0.02344	5.00372	1.69531
0.00374	0.06875	2.50374	0.01563	5.00374	1.67969
0.00376	0.0625	2.50376	0.00781	5.00376	1.6875
0.00378	0.06875	2.50378	0.01563	5.00378	1.69531
0.0038	0.08125	2.5038	0.04688	5.0038	1.67188
0.00382	0.07187	2.50382	0.08594	5.00382	1.67188
0.00384	0.08125	2.50384	0.07813	5.00384	1.65625
0.00386	0.07187	2.50386	0.05469	5.00386	1.67969
0.00388	0.075	2.50388	0.08594	5.00388	1.6875
0.0039	0.06875	2.5039	0.14063	5.0039	1.64844
0.00392	0.08125	2.50392	0.15625	5.00392	1.65625
0.00394	0.0875	2.50394	0.17188	5.00394	1.64844
0.00396	0.06875	2.50396	0.17188	5.00396	1.60938
0.00398	0.08125	2.50398	0.1875	5.00398	1.61719
0.004	0.09062	2.504	0.14844	5.004	1.58594
0.00402	0.08438	2.50402	0.17969	5.00402	1.54688
0.00404	0.09062	2.50404	0.1875	5.00404	1.55469
0.00406	0.09062	2.50406	0.22656	5.00406	1.53906
0.00408	0.075	2.50408	0.21875	5.00408	1.53906
0.0041	0.06875	2.5041	0.22656	5.0041	1.52344
0.00412	0.0875	2.50412	0.25	5.00412	1.46875
0.00414	0.075	2.50414	0.24219	5.00414	1.5
0.00416	0.1	2.50416	0.28906	5.00416	1.47656
0.00418	0.09062	2.50418	0.3125	5.00418	1.46875
0.0042	0.0875	2.5042	0.32031	5.0042	1.42188
0.00422	0.08438	2.50422	0.35938	5.00422	1.45312
0.00424	0.09062	2.50424	0.375	5.00424	1.44531
0.00426	0.11563	2.50426	0.35938	5.00426	1.4375
0.00428	0.125	2.50428	0.375	5.00428	1.42188
0.0043	0.125	2.5043	0.34375	5.0043	1.42188
0.00432	0.13125	2.50432	0.35156	5.00432	1.41406
0.00434	0.125	2.50434	0.39844	5.00434	1.375
0.00436	0.12188	2.50436	0.39844	5.00436	1.38281
0.00438	0.125	2.50438	0.45313	5.00438	1.375
0.0044	0.12188	2.5044	0.42969	5.0044	1.36719
0.00442	0.13125	2.50442	0.44531	5.00442	1.38281
0.00444	0.12812	2.50444	0.5	5.00444	1.34375
0.00446	0.125	2.50446	0.52344	5.00446	1.3125
0.00448	0.12812	2.50448	0.55469	5.00448	1.3125
0.0045	0.13125	2.5045	0.57813	5.0045	1.3125
0.00452	0.1375	2.50452	0.5625	5.00452	1.27344
0.00454	0.14375	2.50454	0.57813	5.00454	1.25
0.00456	0.15313	2.50456	0.59375	5.00456	1.25
0.00458	0.15625	2.50458	0.60156	5.00458	1.27344
0.0046	0.19062	2.5046	0.58594	5.0046	1.26562
0.00462	0.19062	2.50462	0.65625	5.00462	1.22656
0.00464	0.18125	2.50464	0.6875	5.00464	1.20312
0.00466	0.16562	2.50466	0.66406	5.00466	1.20312
0.00468	0.16562	2.50468	0.67188	5.00468	1.21094
0.0047	0.16562	2.5047	0.69531	5.0047	1.21094
0.00472	0.17188	2.50472	0.70313	5.00472	1.17969
0.00474	0.17188	2.50474	0.70313	5.00474	1.17969
0.00476	0.16562	2.50476	0.70313	5.00476	1.17188
0.00478	0.15937	2.50478	0.73438	5.00478	1.16406
0.0048	0.17813	2.5048	0.72656	5.0048	1.125
0.00482	0.17813	2.50482	0.75781	5.00482	1.10938
0.00484	0.19375	2.50484	0.78906	5.00484	1.13281
0.00486	0.19375	2.50486	0.79688	5.00486	1.09375
0.00488	0.19062	2.50488	0.82813	5.00488	1.07812
0.0049	0.19375	2.5049	0.83594	5.0049	1.09375
0.00492	0.20938	2.50492	0.875	5.00492	1.03906
0.00494	0.20938	2.50494	0.89844	5.00494	1.03906
0.00496	0.20625	2.50496	0.89063	5.00496	1.02344
0.00498	0.19687	2.50498	0.89063	5.00498	1.00781
0.005	0.18125	2.505	0.92188	5.005	1
0.00502	0.2125	2.50502	0.92188	5.00502	0.97656
0.00504	0.20938	2.50504	0.95313	5.00504	0.97656
0.00506	0.23125	2.50506	0.97656	5.00506	0.96094
0.00508	0.2125	2.50508	0.97656	5.00508	0.92969
0.0051	0.2125	2.5051	0.99219	5.0051	0.92188
0.00512	0.22187	2.50512	1.02344	5.00512	0.90625
0.00514	0.23125	2.50514	1.02344	5.00514	0.92969
0.00516	0.24688	2.50516	1.0625	5.00516	0.9375
0.00518	0.24063	2.50518	1.04688	5.00518	0.92188
0.0052	0.26563	2.5052	1.07031	5.0052	0.875
0.00522	0.26875	2.50522	1.09375	5.00522	0.86719
0.00524	0.275	2.50524	1.125	5.00524	0.85156
0.00526	0.26875	2.50526	1.14062	5.00526	0.85156
0.00528	0.24688	2.50528	1.13281	5.00528	0.82031
0.0053	0.25312	2.5053	1.17188	5.0053	0.80469
0.00532	0.24063	2.50532	1.17969	5.00532	0.77344
0.00534	0.23438	2.50534	1.16406	5.00534	0.77344
0.00536	0.24688	2.50536	1.21094	5.00536	0.75781
0.00538	0.25312	2.50538	1.20312	5.00538	0.72656
0.0054	0.26875	2.5054	1.20312	5.0054	0.71875
0.00542	0.25938	2.50542	1.26562	5.00542	0.73438
0.00544	0.25938	2.50544	1.26562	5.00544	0.70313
0.00546	0.25312	2.50546	1.25	5.00546	0.70313
0.00548	0.25	2.50548	1.27344	5.00548	0.66406
0.0055	0.25312	2.5055	1.28125	5.0055	0.66406
0.00552	0.25312	2.50552	1.29688	5.00552	0.64844
0.00554	0.275	2.50554	1.29688	5.00554	0.64844
0.00556	0.2625	2.50556	1.33594	5.00556	0.64844
0.00558	0.275	2.50558	1.34375	5.00558	0.63281
0.0056	0.2625	2.5056	1.35156	5.0056	0.625
0.00562	0.25312	2.50562	1.34375	5.00562	0.60156
0.00564	0.25312	2.50564	1.35156	5.00564	0.60156
0.00566	0.2625	2.50566	1.38281	5.00566	0.58594
0.00568	0.2875	2.50568	1.39844	5.00568	0.57813
0.0057	0.3	2.5057	1.39844	5.0057	0.55469
0.00572	0.30312	2.50572	1.42188	5.00572	0.54688
0.00574	0.3	2.50574	1.4375	5.00574	0.51563
0.00576	0.30625	2.50576	1.46875	5.00576	0.51563
0.00578	0.29375	2.50578	1.48438	5.00578	0.48438
0.0058	0.29375	2.5058	1.5	5.0058	0.49219
0.00582	0.29063	2.50582	1.5	5.00582	0.5
0.00584	0.29375	2.50584	1.51562	5.00584	0.45313
0.00586	0.31562	2.50586	1.54688	5.00586	0.46094
0.00588	0.32813	2.50588	1.54688	5.00588	0.45313
0.0059	0.33125	2.5059	1.53906	5.0059	0.44531
0.00592	0.33125	2.50592	1.54688	5.00592	0.42188
0.00594	0.33125	2.50594	1.55469	5.00594	0.42188
0.00596	0.33437	2.50596	1.60156	5.00596	0.42188
0.00598	0.34063	2.50598	1.58594	5.00598	0.39063
0.006	0.35938	2.506	1.64844	5.006	0.39844
0.00602	0.32188	2.50602	1.67188	5.00602	0.39844
0.00604	0.32188	2.50604	1.67188	5.00604	0.35938
0.00606	0.33125	2.50606	1.67969	5.00606	0.32813
0.00608	0.34375	2.50608	1.67188	5.00608	0.35156
0.0061	0.35938	2.5061	1.67188	5.0061	0.28906
0.00612	0.36875	2.50612	1.71094	5.00612	0.32813
0.00614	0.35625	2.50614	1.6875	5.00614	0.30469
0.00616	0.34687	2.50616	1.6875	5.00616	0.28125
0.00618	0.35938	2.50618	1.72656	5.00618	0.25781
0.0062	0.35625	2.5062	1.6875	5.0062	0.25
0.00622	0.36875	2.50622	1.74219	5.00622	0.24219
0.00624	0.35625	2.50624	1.75781	5.00624	0.22656
0.00626	0.35938	2.50626	1.77344	5.00626	0.24219
0.00628	0.3625	2.50628	1.78906	5.00628	0.21094
0.0063	0.3625	2.5063	1.8125	5.0063	0.21094
0.00632	0.375	2.50632	1.8125	5.00632	0.17969
0.00634	0.37188	2.50634	1.82812	5.00634	0.14844
0.00636	0.36875	2.50636	1.82812	5.00636	0.15625
0.00638	0.3625	2.50638	1.82812	5.00638	0.14063
0.0064	0.37188	2.5064	1.875	5.0064	0.15625
0.00642	0.375	2.50642	1.89062	5.00642	0.125
0.00644	0.38125	2.50644	1.89062	5.00644	0.125
0.00646	0.36875	2.50646	1.92188	5.00646	0.11719
0.00648	0.375	2.50648	1.88281	5.00648	0.10156
0.0065	0.38438	2.5065	1.91406	5.0065	0.07031
0.00652	0.38438	2.50652	1.92969	5.00652	0.08594
0.00654	0.38125	2.50654	1.94531	5.00654	0.04688
0.00656	0.38438	2.50656	1.92188	5.00656	0.04688
0.00658	0.39063	2.50658	1.92969	5.00658	0.05469
0.0066	0.38125	2.5066	1.95312	5.0066	0.00781
0.00662	0.40313	2.50662	1.98438	5.00662	0.00781
0.00664	0.40937	2.50664	2.01562	5.00664	0
0.00666	0.3875	2.50666	2.03125	5.00666	0.02344
0.00668	0.3875	2.50668	2.02344	5.00668	0.01563
0.0067	0.39687	2.5067	2.01562	5.0067	0.00781
0.00672	0.4	2.50672	2.02344	5.00672	0
0.00674	0.39063	2.50674	2.03125	5.00674	0.00781
0.00676	0.39063	2.50676	2.0625	5.00676	-0.03125
0.00678	0.40937	2.50678	2.04688	5.00678	-0.02344
0.0068	0.43125	2.5068	2.0625	5.0068	0.00781
0.00682	0.4125	2.50682	2.08594	5.00682	-0.05469
0.00684	0.4	2.50684	2.09375	5.00684	-0.03125
0.00686	0.4	2.50686	2.11719	5.00686	-0.04688
0.00688	0.40313	2.50688	2.10156	5.00688	-0.07031
0.0069	0.41875	2.5069	2.08594	5.0069	-0.05469
0.00692	0.425	2.50692	2.11719	5.00692	-0.0625
0.00694	0.41875	2.50694	2.10156	5.00694	-0.0625
0.00696	0.42812	2.50696	2.13281	5.00696	-0.09375
0.00698	0.425	2.50698	2.14844	5.00698	-0.09375
0.007	0.40313	2.507	2.1875	5.007	-0.10156
0.00702	0.425	2.50702	2.16406	5.00702	-0.07031
0.00704	0.42812	2.50704	2.14844	5.00704	-0.09375
0.00706	0.4375	2.50706	2.17188	5.00706	-0.125
0.00708	0.45625	2.50708	2.17188	5.00708	-0.10156
0.0071	0.44062	2.5071	2.20312	5.0071	-0.07031
0.00712	0.44375	2.50712	2.20312	5.00712	-0.10156
0.00714	0.4375	2.50714	2.1875	5.00714	-0.125
0.00716	0.45	2.50716	2.1875	5.00716	-0.125
0.00718	0.43125	2.50718	2.19531	5.00718	-0.16406
0.0072	0.44062	2.5072	2.21875	5.0072	-0.16406
0.00722	0.45937	2.50722	2.23438	5.00722	-0.17188
0.00724	0.46875	2.50724	2.23438	5.00724	-0.17188
0.00726	0.45937	2.50726	2.26562	5.00726	-0.15625
0.00728	0.45625	2.50728	2.25	5.00728	-0.15625
0.0073	0.45313	2.5073	2.25	5.0073	-0.15625
0.00732	0.43125	2.50732	2.25781	5.00732	-0.17188
0.00734	0.45	2.50734	2.27344	5.00734	-0.20313
0.00736	0.44375	2.50736	2.28906	5.00736	-0.15625
0.00738	0.46563	2.50738	2.28906	5.00738	-0.14844
0.0074	0.45313	2.5074	2.27344	5.0074	-0.1875
0.00742	0.45313	2.50742	2.27344	5.00742	-0.19531
0.00744	0.46563	2.50744	2.27344	5.00744	-0.1875
0.00746	0.46875	2.50746	2.28906	5.00746	-0.1875
0.00748	0.47187	2.50748	2.27344	5.00748	-0.21875
0.0075	0.45625	2.5075	2.27344	5.0075	-0.21875
0.00752	0.46563	2.50752	2.28906	5.00752	-0.23438
0.00754	0.47187	2.50754	2.32031	5.00754	-0.20313
0.00756	0.47187	2.50756	2.30469	5.00756	-0.20313
0.00758	0.46875	2.50758	2.28906	5.00758	-0.21875
0.0076	0.47813	2.5076	2.29688	5.0076	-0.21875
0.00762	0.48438	2.50762	2.29688	5.00762	-0.21875
0.00764	0.49062	2.50764	2.27344	5.00764	-0.21875
0.00766	0.49375	2.50766	2.30469	5.00766	-0.19531
0.00768	0.48125	2.50768	2.30469	5.00768	-0.22656
0.0077	0.48438	2.5077	2.30469	5.0077	-0.21875
0.00772	0.49688	2.50772	2.30469	5.00772	-0.20313
0.00774	0.49375	2.50774	2.30469	5.00774	-0.20313
0.00776	0.49375	2.50776	2.28906	5.00776	-0.1875
0.00778	0.49375	2.50778	2.29688	5.00778	-0.16406
0.0078	0.50625	2.5078	2.29688	5.0078	-0.19531
0.00782	0.50625	2.50782	2.30469	5.00782	-0.1875
0.00784	0.49375	2.50784	2.32031	5.00784	-0.16406
0.00786	0.49375	2.50786	2.30469	5.00786	-0.1875
0.00788	0.49375	2.50788	2.30469	5.00788	-0.20313
0.0079	0.49062	2.5079	2.29688	5.0079	-0.22656
0.00792	0.48438	2.50792	2.29688	5.00792	-0.17188
0.00794	0.5	2.50794	2.32031	5.00794	-0.17188
0.00796	0.50625	2.50796	2.32812	5.00796	-0.15625
0.00798	0.52187	2.50798	2.34375	5.00798	-0.125
0.008	0.525	2.508	2.32812	5.008	-0.125
0.00802	0.53438	2.50802	2.29688	5.00802	-0.11719
0.00804	0.5	2.50804	2.28906	5.00804	-0.14844
0.00806	0.49375	2.50806	2.29688	5.00806	-0.16406
0.00808	0.50938	2.50808	2.29688	5.00808	-0.15625
0.0081	0.50625	2.5081	2.27344	5.0081	-0.16406
0.00812	0.50938	2.50812	2.29688	5.00812	-0.125
0.00814	0.48125	2.50814	2.29688	5.00814	-0.11719
0.00816	0.5	2.50816	2.29688	5.00816	-0.125
0.00818	0.50625	2.50818	2.29688	5.00818	-0.11719
0.0082	0.5	2.5082	2.27344	5.0082	-0.09375
0.00822	0.525	2.50822	2.32812	5.00822	-0.09375
0.00824	0.5375	2.50824	2.29688	5.00824	-0.09375
0.00826	0.53125	2.50826	2.25781	5.00826	-0.04688
0.00828	0.52187	2.50828	2.27344	5.00828	-0.0625
0.0083	0.525	2.5083	2.27344	5.0083	-0.05469
0.00832	0.52187	2.50832	2.27344	5.00832	-0.05469
0.00834	0.52187	2.50834	2.25781	5.00834	-0.0625
0.00836	0.5125	2.50836	2.26562	5.00836	-0.05469
0.00838	0.51875	2.50838	2.25781	5.00838	-0.02344
0.0084	0.5125	2.5084	2.25781	5.0084	-0.01563
0.00842	0.52187	2.50842	2.22656	5.00842	-0.02344
0.00844	0.51875	2.50844	2.21875	5.00844	-0.03125
0.00846	0.52187	2.50846	2.25	5.00846	-0.04688
0.00848	0.53125	2.50848	2.23438	5.00848	-0.01563
0.0085	0.53438	2.5085	2.22656	5.0085	0
0.00852	0.53438	2.50852	2.17188	5.00852	0
0.00854	0.54688	2.50854	2.20312	5.00854	0.00781
0.00856	0.54063	2.50856	2.22656	5.00856	0.01563
0.00858	0.55	2.50858	2.25781	5.00858	0.03906
0.0086	0.54688	2.5086	2.23438	5.0086	0.05469
0.00862	0.54688	2.50862	2.20312	5.00862	0.07031
0.00864	0.53125	2.50864	2.17188	5.00864	0.08594
0.00866	0.50625	2.50866	2.13281	5.00866	0.07813
0.00868	0.49375	2.50868	2.125	5.00868	0.08594
0.0087	0.49062	2.5087	2.14844	5.0087	0.10938
0.00872	0.5	2.50872	2.16406	5.00872	0.10156
0.00874	0.5	2.50874	2.11719	5.00874	0.10156
0.00876	0.52187	2.50876	2.17188	5.00876	0.11719
0.00878	0.5375	2.50878	2.15625	5.00878	0.17188
0.0088	0.54063	2.5088	2.10156	5.0088	0.14844
0.00882	0.525	2.50882	2.10156	5.00882	0.14844
0.00884	0.50938	2.50884	2.10156	5.00884	0.15625
0.00886	0.50625	2.50886	2.10156	5.00886	0.17969
0.00888	0.49688	2.50888	2.10156	5.00888	0.15625
0.0089	0.51875	2.5089	2.11719	5.0089	0.17969
0.00892	0.51875	2.50892	2.09375	5.00892	0.21875
0.00894	0.52187	2.50894	2.09375	5.00894	0.24219
0.00896	0.525	2.50896	2.07031	5.00896	0.25
0.00898	0.525	2.50898	2.08594	5.00898	0.25781
0.009	0.525	2.509	2.07031	5.009	0.27344
0.00902	0.52187	2.50902	2.04688	5.00902	0.28906
0.00904	0.52187	2.50904	2.03125	5.00904	0.32031
0.00906	0.52187	2.50906	2	5.00906	0.3125
0.00908	0.51875	2.50908	1.99219	5.00908	0.32813
0.0091	0.52187	2.5091	2	5.0091	0.35938
0.00912	0.525	2.50912	1.99219	5.00912	0.38281
0.00914	0.525	2.50914	1.96094	5.00914	0.35938
0.00916	0.525	2.50916	1.94531	5.00916	0.39063
0.00918	0.5375	2.50918	1.94531	5.00918	0.38281
0.0092	0.53438	2.5092	1.91406	5.0092	0.375
0.00922	0.50938	2.50922	1.96094	5.00922	0.41406
0.00924	0.51875	2.50924	1.89844	5.00924	0.42188
0.00926	0.50938	2.50926	1.89844	5.00926	0.42969
0.00928	0.50625	2.50928	1.89844	5.00928	0.44531
0.0093	0.50625	2.5093	1.85938	5.0093	0.46094
0.00932	0.48438	2.50932	1.875	5.00932	0.47656
0.00934	0.49375	2.50934	1.89062	5.00934	0.48438
0.00936	0.48438	2.50936	1.85938	5.00936	0.52344
0.00938	0.49375	2.50938	1.875	5.00938	0.53125
0.0094	0.47813	2.5094	1.85938	5.0094	0.53125
0.00942	0.47813	2.50942	1.82812	5.00942	0.55469
0.00944	0.45937	2.50944	1.84375	5.00944	0.55469
0.00946	0.47187	2.50946	1.79688	5.00946	0.59375
0.00948	0.49062	2.50948	1.82031	5.00948	0.59375
0.0095	0.49062	2.5095	1.82031	5.0095	0.61719
0.00952	0.49062	2.50952	1.77344	5.00952	0.625
0.00954	0.49375	2.50954	1.75781	5.00954	0.65625
0.00956	0.48125	2.50956	1.74219	5.00956	0.63281
0.00958	0.48438	2.50958	1.69531	5.00958	0.67188
0.0096	0.47813	2.5096	1.6875	5.0096	0.70313
0.00962	0.47813	2.50962	1.65625	5.00962	0.66406
0.00964	0.47187	2.50964	1.67969	5.00964	0.70313
0.00966	0.45937	2.50966	1.64062	5.00966	0.71875
0.00968	0.45625	2.50968	1.60938	5.00968	0.71875
0.0097	0.45313	2.5097	1.60156	5.0097	0.73438
0.00972	0.45937	2.50972	1.58594	5.00972	0.72656
0.00974	0.46875	2.50974	1.57812	5.00974	0.76563
0.00976	0.45313	2.50976	1.60938	5.00976	0.75
0.00978	0.45625	2.50978	1.57812	5.00978	0.79688
0.0098	0.45313	2.5098	1.54688	5.0098	0.80469
0.00982	0.45	2.50982	1.54688	5.00982	0.82813
0.00984	0.44062	2.50984	1.53906	5.00984	0.80469
0.00986	0.4375	2.50986	1.52344	5.00986	0.82813
0.00988	0.4375	2.50988	1.48438	5.00988	0.83594
0.0099	0.4375	2.5099	1.47656	5.0099	0.83594
0.00992	0.41563	2.50992	1.46875	5.00992	0.86719
0.00994	0.425	2.50994	1.47656	5.00994	0.86719
0.00996	0.40937	2.50996	1.44531	5.00996	0.89063
0.00998	0.425	2.50998	1.42188	5.00998	0.89063
0.01	0.4125	2.51	1.40625	5.01	0.92188
0.01002	0.4125	2.51002	1.40625	5.01002	0.92969
0.01004	0.39687	2.51004	1.40625	5.01004	0.96094
0.01006	0.40313	2.51006	1.36719	5.01006	0.96875
0.01008	0.3875	2.51008	1.3125	5.01008	0.99219
0.0101	0.39687	2.5101	1.33594	5.0101	0.97656
0.01012	0.4	2.51012	1.29688	5.01012	0.97656
0.01014	0.3875	2.51014	1.28125	5.01014	1
0.01016	0.40937	2.51016	1.28125	5.01016	0.99219
0.01018	0.3875	2.51018	1.26562	5.01018	1.03906
0.0102	0.39063	2.5102	1.25	5.0102	1.03906
0.01022	0.3875	2.51022	1.23438	5.01022	1.03125
0.01024	0.40313	2.51024	1.22656	5.01024	1.07031
0.01026	0.39063	2.51026	1.17969	5.01026	1.0625
0.01028	0.38438	2.51028	1.17969	5.01028	1.0625
0.0103	0.3875	2.5103	1.17188	5.0103	1.07031
0.01032	0.39063	2.51032	1.125	5.01032	1.07812
0.01034	0.38438	2.51034	1.10938	5.01034	1.07812
0.01036	0.37188	2.51036	1.07812	5.01036	1.125
0.01038	0.3875	2.51038	1.09375	5.01038	1.125
0.0104	0.38438	2.5104	1.0625	5.0104	1.14062
0.01042	0.38125	2.51042	1.04688	5.01042	1.14062
0.01044	0.375	2.51044	1.03125	5.01044	1.14844
0.01046	0.37188	2.51046	1.03125	5.01046	1.19531
0.01048	0.36875	2.51048	1	5.01048	1.16406
0.0105	0.35625	2.5105	0.97656	5.0105	1.17188
0.01052	0.35625	2.51052	0.9375	5.01052	1.19531
0.01054	0.36875	2.51054	0.92188	5.01054	1.21094
0.01056	0.3625	2.51056	0.90625	5.01056	1.20312
0.01058	0.375	2.51058	0.89063	5.01058	1.20312
0.0106	0.36875	2.5106	0.85156	5.0106	1.22656
0.01062	0.35938	2.51062	0.85156	5.01062	1.21094
0.01064	0.3625	2.51064	0.82031	5.01064	1.23438
0.01066	0.34063	2.51066	0.80469	5.01066	1.25
0.01068	0.33437	2.51068	0.76563	5.01068	1.30469
0.0107	0.34687	2.5107	0.77344	5.0107	1.26562
0.01072	0.34687	2.51072	0.75	5.01072	1.30469
0.01074	0.31875	2.51074	0.73438	5.01074	1.30469
0.01076	0.34375	2.51076	0.73438	5.01076	1.29688
0.01078	0.32813	2.51078	0.69531	5.01078	1.3125
0.0108	0.34063	2.5108	0.69531	5.0108	1.34375
0.01082	0.34063	2.51082	0.67188	5.01082	1.34375
0.01084	0.34375	2.51084	0.65625	5.01084	1.34375
0.01086	0.33125	2.51086	0.65625	5.01086	1.35156
0.01088	0.32188	2.51088	0.61719	5.01088	1.36719
0.0109	0.33125	2.5109	0.59375	5.0109	1.38281
0.01092	0.31562	2.51092	0.58594	5.01092	1.375
0.01094	0.31875	2.51094	0.5625	5.01094	1.38281
0.01096	0.3	2.51096	0.52344	5.01096	1.39844
0.01098	0.28125	2.51098	0.54688	5.01098	1.39844
0.011	0.29063	2.511	0.48438	5.011	1.375
0.01102	0.2875	2.51102	0.49219	5.01102	1.39844
0.01104	0.30938	2.51104	0.48438	5.01104	1.42188
0.01106	0.32188	2.51106	0.46094	5.01106	1.44531
0.01108	0.3	2.51108	0.42969	5.01108	1.42188
0.0111	0.3	2.5111	0.41406	5.0111	1.46875
0.01112	0.29375	2.51112	0.39063	5.01112	1.46875
0.01114	0.29063	2.51114	0.39063	5.01114	1.46875
0.01116	0.28125	2.51116	0.35938	5.01116	1.45312
0.01118	0.30625	2.51118	0.32813	5.01118	1.51562
0.0112	0.3	2.5112	0.30469	5.0112	1.50781
0.01122	0.30312	2.51122	0.28906	5.01122	1.51562
0.01124	0.31562	2.51124	0.28125	5.01124	1.52344
0.01126	0.30938	2.51126	0.25781	5.01126	1.51562
0.01128	0.31562	2.51128	0.27344	5.01128	1.50781
0.0113	0.30312	2.5113	0.21094	5.0113	1.53906
0.01132	0.30312	2.51132	0.1875	5.01132	1.54688
0.01134	0.29375	2.51134	0.15625	5.01134	1.54688
0.01136	0.29063	2.51136	0.14063	5.01136	1.54688
0.01138	0.2875	2.51138	0.17188	5.01138	1.53906
0.0114	0.29063	2.5114	0.14844	5.0114	1.57031
0.01142	0.28125	2.51142	0.08594	5.01142	1.58594
0.01144	0.25938	2.51144	0.07813	5.01144	1.60156
0.01146	0.2625	2.51146	0.07813	5.01146	1.625
0.01148	0.25938	2.51148	0.04688	5.01148	1.61719
0.0115	0.26563	2.5115	0.04688	5.0115	1.60938
0.01152	0.25	2.51152	0.04688	5.01152	1.60938
0.01154	0.24688	2.51154	0.04688	5.01154	1.625
0.01156	0.23438	2.51156	0.01563	5.01156	1.625
0.01158	0.23438	2.51158	-0.01563	5.01158	1.64062
0.0116	0.21875	2.5116	-0.03125	5.0116	1.61719
0.01162	0.225	2.51162	-0.05469	5.01162	1.64844
0.01164	0.2125	2.51164	-0.0625	5.01164	1.64844
0.01166	0.21875	2.51166	-0.09375	5.01166	1.67969
0.01168	0.22187	2.51168	-0.08594	5.01168	1.67188
0.0117	0.225	2.5117	-0.13281	5.0117	1.65625
0.01172	0.23125	2.51172	-0.15625	5.01172	1.67969
0.01174	0.2375	2.51174	-0.125	5.01174	1.67969
0.01176	0.23438	2.51176	-0.125	5.01176	1.67969
0.01178	0.225	2.51178	-0.15625	5.01178	1.71094
0.0118	0.23438	2.5118	-0.16406	5.0118	1.6875
0.01182	0.24063	2.51182	-0.1875	5.01182	1.6875
0.01184	0.23125	2.51184	-0.25781	5.01184	1.67969
0.01186	0.23438	2.51186	-0.25	5.01186	1.71094
0.01188	0.23125	2.51188	-0.25781	5.01188	1.69531
0.0119	0.225	2.5119	-0.26563	5.0119	1.69531
0.01192	0.20625	2.51192	-0.27344	5.01192	1.71094
0.01194	0.23438	2.51194	-0.29688	5.01194	1.72656
0.01196	0.225	2.51196	-0.35938	5.01196	1.75781
0.01198	0.225	2.51198	-0.32813	5.01198	1.75781
0.012	0.23125	2.512	-0.33594	5.012	1.77344
0.01202	0.22187	2.51202	-0.33594	5.01202	1.77344
0.01204	0.21875	2.51204	-0.34375	5.01204	1.75781
0.01206	0.21875	2.51206	-0.39063	5.01206	1.77344
0.01208	0.19062	2.51208	-0.39063	5.01208	1.75781
0.0121	0.18438	2.5121	-0.42188	5.0121	1.79688
0.01212	0.19687	2.51212	-0.42969	5.01212	1.78125
0.01214	0.18125	2.51214	-0.44531	5.01214	1.74219
0.01216	0.19062	2.51216	-0.49219	5.01216	1.75781
0.01218	0.18438	2.51218	-0.49219	5.01218	1.75781
0.0122	0.19375	2.5122	-0.52344	5.0122	1.75781
0.01222	0.20625	2.51222	-0.5	5.01222	1.78125
0.01224	0.20938	2.51224	-0.49219	5.01224	1.78906
0.01226	0.20625	2.51226	-0.5	5.01226	1.82031
0.01228	0.19687	2.51228	-0.53125	5.01228	1.82031
0.0123	0.18438	2.5123	-0.53125	5.0123	1.8125
0.01232	0.2	2.51232	-0.54688	5.01232	1.8125
0.01234	0.2	2.51234	-0.54688	5.01234	1.85156
0.01236	0.19062	2.51236	-0.54688	5.01236	1.82031
0.01238	0.2125	2.51238	-0.53125	5.01238	1.84375
0.0124	0.2	2.5124	-0.59375	5.0124	1.82031
0.01242	0.20625	2.51242	-0.59375	5.01242	1.84375
0.01244	0.2	2.51244	-0.60156	5.01244	1.79688
0.01246	0.20938	2.51246	-0.60938	5.01246	1.84375
0.01248	0.2125	2.51248	-0.60938	5.01248	1.85156
0.0125	0.20938	2.5125	-0.60156	5.0125	1.84375
0.01252	0.2125	2.51252	-0.60156	5.01252	1.84375
0.01254	0.20938	2.51254	-0.60938	5.01254	1.85156
0.01256	0.2	2.51256	-0.63281	5.01256	1.85938
0.01258	0.22187	2.51258	-0.64063	5.01258	1.85156
0.0126	0.22187	2.5126	-0.67188	5.0126	1.85156
0.01262	0.2	2.51262	-0.625	5.01262	1.85938
0.01264	0.20938	2.51264	-0.66406	5.01264	1.875
0.01266	0.2125	2.51266	-0.67969	5.01266	1.89062
0.01268	0.19687	2.51268	-0.69531	5.01268	1.85156
0.0127	0.20938	2.5127	-0.67969	5.0127	1.85156
0.01272	0.21875	2.51272	-0.71094	5.01272	1.84375
0.01274	0.20938	2.51274	-0.70313	5.01274	1.85938
0.01276	0.20938	2.51276	-0.67969	5.01276	1.85156
0.01278	0.20938	2.51278	-0.67188	5.01278	1.85156
0.0128	0.2125	2.5128	-0.69531	5.0128	1.84375
0.01282	0.2125	2.51282	-0.69531	5.01282	1.82812
0.01284	0.20625	2.51284	-0.71094	5.01284	1.82031
0.01286	0.19687	2.51286	-0.73438	5.01286	1.82031
0.01288	0.20938	2.51288	-0.71875	5.01288	1.84375
0.0129	0.21875	2.5129	-0.75	5.0129	1.82812
0.01292	0.23125	2.51292	-0.73438	5.01292	1.82812
0.01294	0.21875	2.51294	-0.71875	5.01294	1.84375
0.01296	0.225	2.51296	-0.71875	5.01296	1.84375
0.01298	0.23438	2.51298	-0.67969	5.01298	1.85156
0.013	0.225	2.513	-0.74219	5.013	1.85938
0.01302	0.24063	2.51302	-0.71094	5.01302	1.84375
0.01304	0.23125	2.51304	-0.74219	5.01304	1.84375
0.01306	0.23438	2.51306	-0.71875	5.01306	1.85156
0.01308	0.225	2.51308	-0.75	5.01308	1.85156
0.0131	0.225	2.5131	-0.74219	5.0131	1.84375
0.01312	0.23438	2.51312	-0.76563	5.01312	1.82812
0.01314	0.2375	2.51314	-0.75	5.01314	1.79688
0.01316	0.2375	2.51316	-0.74219	5.01316	1.8125
0.01318	0.2125	2.51318	-0.75	5.01318	1.79688
0.0132	0.20625	2.5132	-0.71875	5.0132	1.8125
0.01322	0.20938	2.51322	-0.74219	5.01322	1.82812
0.01324	0.2375	2.51324	-0.74219	5.01324	1.8125
0.01326	0.225	2.51326	-0.73438	5.01326	1.78906
0.01328	0.22187	2.51328	-0.73438	5.01328	1.77344
0.0133	0.23438	2.5133	-0.75	5.0133	1.78906
0.01332	0.21875	2.51332	-0.74219	5.01332	1.77344
0.01334	0.2375	2.51334	-0.75	5.01334	1.78125
0.01336	0.23438	2.51336	-0.75	5.01336	1.77344
0.01338	0.23438	2.51338	-0.77344	5.01338	1.75781
0.0134	0.225	2.5134	-0.80469	5.0134	1.77344
0.01342	0.23438	2.51342	-0.79688	5.01342	1.75781
0.01344	0.22187	2.51344	-0.80469	5.01344	1.75781
0.01346	0.22187	2.51346	-0.77344	5.01346	1.75
0.01348	0.23125	2.51348	-0.78125	5.01348	1.75781
0.0135	0.2625	2.5135	-0.77344	5.0135	1.74219
0.01352	0.25	2.51352	-0.77344	5.01352	1.75781
0.01354	0.25	2.51354	-0.79688	5.01354	1.72656
0.01356	0.25938	2.51356	-0.78125	5.01356	1.69531
0.01358	0.25938	2.51358	-0.75	5.01358	1.71875
0.0136	0.26563	2.5136	-0.74219	5.0136	1.72656
0.01362	0.25938	2.51362	-0.77344	5.01362	1.71875
0.01364	0.25938	2.51364	-0.71094	5.01364	1.71094
0.01366	0.2625	2.51366	-0.71094	5.01366	1.67969
0.01368	0.25312	2.51368	-0.71875	5.01368	1.71094
0.0137	0.29063	2.5137	-0.73438	5.0137	1.6875
0.01372	0.27813	2.51372	-0.69531	5.01372	1.64844
0.01374	0.27813	2.51374	-0.69531	5.01374	1.67188
0.01376	0.26875	2.51376	-0.71094	5.01376	1.64844
0.01378	0.2875	2.51378	-0.70313	5.01378	1.65625
0.0138	0.28125	2.5138	-0.69531	5.0138	1.64844
0.01382	0.275	2.51382	-0.70313	5.01382	1.65625
0.01384	0.25938	2.51384	-0.64844	5.01384	1.64844
0.01386	0.27813	2.51386	-0.64844	5.01386	1.64062
0.01388	0.2875	2.51388	-0.63281	5.01388	1.60156
0.0139	0.29375	2.5139	-0.625	5.0139	1.625
0.01392	0.29375	2.51392	-0.64844	5.01392	1.60156
0.01394	0.3	2.51394	-0.63281	5.01394	1.57812
0.01396	0.29375	2.51396	-0.63281	5.01396	1.60156
0.01398	0.31875	2.51398	-0.63281	5.01398	1.60938
0.014	0.32813	2.514	-0.66406	5.014	1.58594
0.01402	0.30938	2.51402	-0.625	5.01402	1.58594
0.01404	0.3	2.51404	-0.625	5.01404	1.55469
0.01406	0.3	2.51406	-0.59375	5.01406	1.54688
0.01408	0.30625	2.51408	-0.60938	5.01408	1.54688
0.0141	0.29375	2.5141	-0.53906	5.0141	1.51562
0.01412	0.29063	2.51412	-0.50781	5.01412	1.51562
0.01414	0.29375	2.51414	-0.52344	5.01414	1.51562
0.01416	0.31562	2.51416	-0.50781	5.01416	1.51562
0.01418	0.30625	2.51418	-0.5	5.01418	1.51562
0.0142	0.32813	2.5142	-0.50781	5.0142	1.51562
0.01422	0.33125	2.51422	-0.46094	5.01422	1.48438
0.01424	0.34687	2.51424	-0.46875	5.01424	1.48438
0.01426	0.34375	2.51426	-0.44531	5.01426	1.46875
0.01428	0.34063	2.51428	-0.4375	5.01428	1.45312
0.0143	0.35625	2.5143	-0.4375	5.0143	1.42188
0.01432	0.35938	2.51432	-0.46094	5.01432	1.40625
0.01434	0.35	2.51434	-0.46875	5.01434	1.39844
0.01436	0.35	2.51436	-0.42969	5.01436	1.41406
0.01438	0.34687	2.51438	-0.42188	5.01438	1.40625
0.0144	0.34687	2.5144	-0.39844	5.0144	1.38281
0.01442	0.35	2.51442	-0.35938	5.01442	1.38281
0.01444	0.34063	2.51444	-0.32031	5.01444	1.375
0.01446	0.3625	2.51446	-0.32031	5.01446	1.36719
0.01448	0.35938	2.51448	-0.33594	5.01448	1.35156
0.0145	0.36875	2.5145	-0.32031	5.0145	1.33594
0.01452	0.3875	2.51452	-0.29688	5.01452	1.33594
0.01454	0.4125	2.51454	-0.29688	5.01454	1.30469
0.01456	0.4	2.51456	-0.25	5.01456	1.27344
0.01458	0.3875	2.51458	-0.25	5.01458	1.27344
0.0146	0.39063	2.5146	-0.26563	5.0146	1.26562
0.01462	0.38125	2.51462	-0.22656	5.01462	1.25
0.01464	0.39063	2.51464	-0.17188	5.01464	1.24219
0.01466	0.40313	2.51466	-0.1875	5.01466	1.22656
0.01468	0.40313	2.51468	-0.1875	5.01468	1.20312
0.0147	0.4	2.5147	-0.125	5.0147	1.22656
0.01472	0.39687	2.51472	-0.125	5.01472	1.22656
0.01474	0.4	2.51474	-0.11719	5.01474	1.22656
0.01476	0.40313	2.51476	-0.10156	5.01476	1.19531
0.01478	0.4125	2.51478	-0.05469	5.01478	1.16406
0.0148	0.41875	2.5148	-0.04688	5.0148	1.14844
0.01482	0.41563	2.51482	-0.05469	5.01482	1.14062
0.01484	0.41563	2.51484	0	5.01484	1.10938
0.01486	0.41563	2.51486	0.00781	5.01486	1.125
0.01488	0.43125	2.51488	0.04688	5.01488	1.14062
0.0149	0.44062	2.5149	0.05469	5.0149	1.09375
0.01492	0.4375	2.51492	0.04688	5.01492	1.07031
0.01494	0.43125	2.51494	0.07031	5.01494	1.07812
0.01496	0.42812	2.51496	0.10156	5.01496	1.07031
0.01498	0.4375	2.51498	0.07813	5.01498	1.03906
0.015	0.41563	2.515	0.125	5.015	1.03125
0.01502	0.42812	2.51502	0.15625	5.01502	0.99219
0.01504	0.42812	2.51504	0.14063	5.01504	1.03125
0.01506	0.45625	2.51506	0.14063	5.01506	1.02344
0.01508	0.45	2.51508	0.1875	5.01508	0.99219
0.0151	0.44062	2.5151	0.22656	5.0151	0.96875
0.01512	0.44062	2.51512	0.25781	5.01512	0.92969
0.01514	0.45313	2.51514	0.25	5.01514	0.9375
0.01516	0.45937	2.51516	0.27344	5.01516	0.92969
0.01518	0.45625	2.51518	0.27344	5.01518	0.89844
0.0152	0.47187	2.5152	0.30469	5.0152	0.92188
0.01522	0.47187	2.51522	0.34375	5.01522	0.89844
0.01524	0.47187	2.51524	0.35156	5.01524	0.86719
0.01526	0.48125	2.51526	0.39844	5.01526	0.85156
0.01528	0.49062	2.51528	0.41406	5.01528	0.85938
0.0153	0.50938	2.5153	0.41406	5.0153	0.80469
0.01532	0.51875	2.51532	0.45313	5.01532	0.80469
0.01534	0.5	2.51534	0.49219	5.01534	0.79688
0.01536	0.49688	2.51536	0.48438	5.01536	0.77344
0.01538	0.5	2.51538	0.55469	5.01538	0.76563
0.0154	0.50625	2.5154	0.53125	5.0154	0.76563
0.01542	0.525	2.51542	0.5625	5.01542	0.75
0.01544	0.52187	2.51544	0.61719	5.01544	0.73438
0.01546	0.5125	2.51546	0.625	5.01546	0.75781
0.01548	0.525	2.51548	0.63281	5.01548	0.72656
0.0155	0.5375	2.5155	0.625	5.0155	0.72656
0.01552	0.5375	2.51552	0.67188	5.01552	0.67188
0.01554	0.53438	2.51554	0.69531	5.01554	0.64844
0.01556	0.53438	2.51556	0.70313	5.01556	0.64844
0.01558	0.53125	2.51558	0.71875	5.01558	0.65625
0.0156	0.53125	2.5156	0.75781	5.0156	0.63281
0.01562	0.55	2.51562	0.78906	5.01562	0.65625
0.01564	0.54688	2.51564	0.82031	5.01564	0.63281
0.01566	0.55	2.51566	0.82813	5.01566	0.60156
0.01568	0.55	2.51568	0.82031	5.01568	0.60156
0.0157	0.5375	2.5157	0.82813	5.0157	0.54688
0.01572	0.5625	2.51572	0.875	5.01572	0.54688
0.01574	0.56875	2.51574	0.89063	5.01574	0.52344
0.01576	0.5625	2.51576	0.90625	5.01576	0.51563
0.01578	0.55937	2.51578	0.9375	5.01578	0.53125
0.0158	0.55312	2.5158	0.9375	5.0158	0.49219
0.01582	0.5625	2.51582	0.96094	5.01582	0.45313
0.01584	0.56563	2.51584	0.99219	5.01584	0.44531
0.01586	0.59062	2.51586	0.99219	5.01586	0.39844
0.01588	0.56875	2.51588	1.00781	5.01588	0.375
0.0159	0.56563	2.5159	1.03125	5.0159	0.35156
0.01592	0.59375	2.51592	1.07031	5.01592	0.35938
0.01594	0.57813	2.51594	1.07812	5.01594	0.35156
0.01596	0.56875	2.51596	1.10156	5.01596	0.34375
0.01598	0.6	2.51598	1.125	5.01598	0.35156
0.016	0.58125	2.516	1.14062	5.016	0.34375
0.01602	0.6	2.51602	1.17188	5.01602	0.32031
0.01604	0.59062	2.51604	1.14844	5.01604	0.28906
0.01606	0.61562	2.51606	1.17188	5.01606	0.27344
0.01608	0.61562	2.51608	1.17188	5.01608	0.28125
0.0161	0.60938	2.5161	1.20312	5.0161	0.25781
0.01612	0.6	2.51612	1.22656	5.01612	0.24219
0.01614	0.59375	2.51614	1.22656	5.01614	0.22656
0.01616	0.6	2.51616	1.26562	5.01616	0.24219
0.01618	0.61875	2.51618	1.26562	5.01618	0.25
0.0162	0.60625	2.5162	1.28125	5.0162	0.21094
0.01622	0.62187	2.51622	1.3125	5.01622	0.1875
0.01624	0.61562	2.51624	1.32812	5.01624	0.15625
0.01626	0.62187	2.51626	1.34375	5.01626	0.15625
0.01628	0.61875	2.51628	1.35156	5.01628	0.14063
0.0163	0.62813	2.5163	1.375	5.0163	0.14063
0.01632	0.63438	2.51632	1.38281	5.01632	0.08594
0.01634	0.63438	2.51634	1.40625	5.01634	0.08594
0.01636	0.63438	2.51636	1.40625	5.01636	0.10156
0.01638	0.63438	2.51638	1.4375	5.01638	0.05469
0.0164	0.64375	2.5164	1.4375	5.0164	0.03906
0.01642	0.63438	2.51642	1.4375	5.01642	0.03906
0.01644	0.64375	2.51644	1.48438	5.01644	0.00781
0.01646	0.64063	2.51646	1.48438	5.01646	0
0.01648	0.65625	2.51648	1.52344	5.01648	0
0.0165	0.6625	2.5165	1.53906	5.0165	-0.03125
0.01652	0.66875	2.51652	1.53906	5.01652	-0.02344
0.01654	0.65938	2.51654	1.54688	5.01654	-0.0625
0.01656	0.6625	2.51656	1.54688	5.01656	-0.0625
0.01658	0.675	2.51658	1.60156	5.01658	-0.0625
0.0166	0.65938	2.5166	1.60938	5.0166	-0.09375
0.01662	0.6625	2.51662	1.625	5.01662	-0.09375
0.01664	0.65625	2.51664	1.65625	5.01664	-0.09375
0.01666	0.6625	2.51666	1.67188	5.01666	-0.07031
0.01668	0.67188	2.51668	1.64062	5.01668	-0.11719
0.0167	0.67812	2.5167	1.67969	5.0167	-0.14844
0.01672	0.69688	2.51672	1.67969	5.01672	-0.16406
0.01674	0.7	2.51674	1.69531	5.01674	-0.14844
0.01676	0.6875	2.51676	1.75	5.01676	-0.17188
0.01678	0.67188	2.51678	1.74219	5.01678	-0.16406
0.0168	0.69063	2.5168	1.75	5.0168	-0.13281
0.01682	0.7125	2.51682	1.75	5.01682	-0.14844
0.01684	0.69688	2.51684	1.78906	5.01684	-0.22656
0.01686	0.7	2.51686	1.78906	5.01686	-0.23438
0.01688	0.70937	2.51688	1.78906	5.01688	-0.21875
0.0169	0.70313	2.5169	1.82031	5.0169	-0.22656
0.01692	0.69688	2.51692	1.84375	5.01692	-0.25
0.01694	0.7	2.51694	1.85156	5.01694	-0.26563
0.01696	0.70937	2.51696	1.875	5.01696	-0.26563
0.01698	0.71875	2.51698	1.89844	5.01698	-0.29688
0.017	0.7	2.517	1.92188	5.017	-0.27344
0.01702	0.725	2.51702	1.92969	5.01702	-0.27344
0.01704	0.71875	2.51704	1.95312	5.01704	-0.28906
0.01706	0.725	2.51706	1.97656	5.01706	-0.29688
0.01708	0.7125	2.51708	1.94531	5.01708	-0.30469
0.0171	0.69688	2.5171	1.95312	5.0171	-0.29688
0.01712	0.7125	2.51712	1.94531	5.01712	-0.34375
0.01714	0.73125	2.51714	1.97656	5.01714	-0.32031
0.01716	0.7125	2.51716	2	5.01716	-0.32813
0.01718	0.725	2.51718	1.99219	5.01718	-0.32813
0.0172	0.725	2.5172	2.03125	5.0172	-0.35938
0.01722	0.725	2.51722	2.02344	5.01722	-0.34375
0.01724	0.73125	2.51724	2.03125	5.01724	-0.375
0.01726	0.73125	2.51726	2.05469	5.01726	-0.39063
0.01728	0.70937	2.51728	2.0625	5.01728	-0.39063
0.0173	0.71875	2.5173	2.08594	5.0173	-0.39844
0.01732	0.74062	2.51732	2.08594	5.01732	-0.39844
0.01734	0.72813	2.51734	2.08594	5.01734	-0.4375
0.01736	0.72813	2.51736	2.125	5.01736	-0.4375
0.01738	0.73125	2.51738	2.14844	5.01738	-0.46094
0.0174	0.7375	2.5174	2.14844	5.0174	-0.46875
0.01742	0.74375	2.51742	2.09375	5.01742	-0.46094
0.01744	0.75	2.51744	2.13281	5.01744	-0.46875
0.01746	0.76563	2.51746	2.17188	5.01746	-0.46094
0.01748	0.75313	2.51748	2.16406	5.01748	-0.46875
0.0175	0.77187	2.5175	2.15625	5.0175	-0.46875
0.01752	0.76875	2.51752	2.14844	5.01752	-0.46875
0.01754	0.76563	2.51754	2.17188	5.01754	-0.5
0.01756	0.76563	2.51756	2.20312	5.01756	-0.5
0.01758	0.76563	2.51758	2.22656	5.01758	-0.49219
0.0176	0.75938	2.5176	2.25	5.0176	-0.5
0.01762	0.76875	2.51762	2.26562	5.01762	-0.49219
0.01764	0.76875	2.51764	2.23438	5.01764	-0.47656
0.01766	0.74375	2.51766	2.22656	5.01766	-0.5
0.01768	0.74062	2.51768	2.22656	5.01768	-0.52344
0.0177	0.75313	2.5177	2.27344	5.0177	-0.52344
0.01772	0.75938	2.51772	2.27344	5.01772	-0.49219
0.01774	0.75	2.51774	2.26562	5.01774	-0.52344
0.01776	0.74062	2.51776	2.25781	5.01776	-0.50781
0.01778	0.74375	2.51778	2.23438	5.01778	-0.50781
0.0178	0.75938	2.5178	2.27344	5.0178	-0.49219
0.01782	0.75625	2.51782	2.27344	5.01782	-0.5
0.01784	0.76563	2.51784	2.32031	5.01784	-0.47656
0.01786	0.75938	2.51786	2.34375	5.01786	-0.49219
0.01788	0.76563	2.51788	2.32031	5.01788	-0.53125
0.0179	0.75625	2.5179	2.32812	5.0179	-0.50781
0.01792	0.75625	2.51792	2.33594	5.01792	-0.5
0.01794	0.75625	2.51794	2.34375	5.01794	-0.49219
0.01796	0.75625	2.51796	2.32812	5.01796	-0.5
0.01798	0.75625	2.51798	2.34375	5.01798	-0.52344
0.018	0.76563	2.518	2.32031	5.018	-0.53906
0.01802	0.78438	2.51802	2.32031	5.01802	-0.47656
0.01804	0.79063	2.51804	2.34375	5.01804	-0.49219
0.01806	0.8	2.51806	2.35938	5.01806	-0.5
0.01808	0.79063	2.51808	2.34375	5.01808	-0.52344
0.0181	0.78438	2.5181	2.34375	5.0181	-0.47656
0.01812	0.78438	2.51812	2.35938	5.01812	-0.47656
0.01814	0.77187	2.51814	2.33594	5.01814	-0.49219
0.01816	0.79375	2.51816	2.34375	5.01816	-0.47656
0.01818	0.79063	2.51818	2.34375	5.01818	-0.46875
0.0182	0.79375	2.5182	2.34375	5.0182	-0.46875
0.01822	0.79375	2.51822	2.375	5.01822	-0.46094
0.01824	0.8	2.51824	2.33594	5.01824	-0.4375
0.01826	0.78438	2.51826	2.33594	5.01826	-0.46094
0.01828	0.78438	2.51828	2.34375	5.01828	-0.44531
0.0183	0.8	2.5183	2.36719	5.0183	-0.47656
0.01832	0.79375	2.51832	2.35938	5.01832	-0.4375
0.01834	0.79688	2.51834	2.32812	5.01834	-0.47656
0.01836	0.79375	2.51836	2.32031	5.01836	-0.4375
0.01838	0.79375	2.51838	2.34375	5.01838	-0.42188
0.0184	0.79063	2.5184	2.36719	5.0184	-0.42188
0.01842	0.78125	2.51842	2.35938	5.01842	-0.36719
0.01844	0.76563	2.51844	2.35938	5.01844	-0.39063
0.01846	0.78438	2.51846	2.35938	5.01846	-0.375
0.01848	0.78438	2.51848	2.35938	5.01848	-0.39063
0.0185	0.8	2.5185	2.36719	5.0185	-0.40625
0.01852	0.8	2.51852	2.39844	5.01852	-0.39063
0.01854	0.80625	2.51854	2.42188	5.01854	-0.39063
0.01856	0.77187	2.51856	2.375	5.01856	-0.39844
0.01858	0.76875	2.51858	2.39062	5.01858	-0.375
0.0186	0.79375	2.5186	2.39062	5.0186	-0.35938
0.01862	0.79375	2.51862	2.35938	5.01862	-0.35938
0.01864	0.79375	2.51864	2.35938	5.01864	-0.34375
0.01866	0.8	2.51866	2.35938	5.01866	-0.34375
0.01868	0.8125	2.51868	2.33594	5.01868	-0.33594
0.0187	0.80625	2.5187	2.32031	5.0187	-0.32813
0.01872	0.79063	2.51872	2.32031	5.01872	-0.28906
0.01874	0.79375	2.51874	2.33594	5.01874	-0.30469
0.01876	0.8	2.51876	2.32812	5.01876	-0.25781
0.01878	0.78438	2.51878	2.32031	5.01878	-0.23438
0.0188	0.77187	2.5188	2.34375	5.0188	-0.21875
0.01882	0.79063	2.51882	2.30469	5.01882	-0.20313
0.01884	0.79063	2.51884	2.27344	5.01884	-0.22656
0.01886	0.79063	2.51886	2.28906	5.01886	-0.17188
0.01888	0.79688	2.51888	2.28906	5.01888	-0.1875
0.0189	0.77187	2.5189	2.29688	5.0189	-0.15625
0.01892	0.77187	2.51892	2.29688	5.01892	-0.16406
0.01894	0.77187	2.51894	2.30469	5.01894	-0.16406
0.01896	0.77187	2.51896	2.29688	5.01896	-0.13281
0.01898	0.77187	2.51898	2.26562	5.01898	-0.13281
0.019	0.75938	2.519	2.26562	5.019	-0.11719
0.01902	0.75938	2.51902	2.25781	5.01902	-0.11719
0.01904	0.75938	2.51904	2.28906	5.01904	-0.07031
0.01906	0.75313	2.51906	2.25781	5.01906	-0.09375
0.01908	0.76875	2.51908	2.23438	5.01908	-0.03125
0.0191	0.75	2.5191	2.23438	5.0191	-0.05469
0.01912	0.75	2.51912	2.22656	5.01912	-0.0625
0.01914	0.74375	2.51914	2.23438	5.01914	-0.03125
0.01916	0.75	2.51916	2.25781	5.01916	-0.02344
0.01918	0.7375	2.51918	2.22656	5.01918	0
0.0192	0.75313	2.5192	2.21875	5.0192	-0.01563
0.01922	0.75938	2.51922	2.20312	5.01922	0.01563
0.01924	0.75938	2.51924	2.16406	5.01924	0.04688
0.01926	0.75938	2.51926	2.17188	5.01926	0.07031
0.01928	0.75625	2.51928	2.16406	5.01928	0.08594
0.0193	0.73125	2.5193	2.15625	5.0193	0.10938
0.01932	0.7375	2.51932	2.14844	5.01932	0.11719
0.01934	0.73125	2.51934	2.15625	5.01934	0.14063
0.01936	0.75	2.51936	2.13281	5.01936	0.15625
0.01938	0.72813	2.51938	2.10156	5.01938	0.14844
0.0194	0.73125	2.5194	2.10156	5.0194	0.15625
0.01942	0.7125	2.51942	2.09375	5.01942	0.15625
0.01944	0.70937	2.51944	2.07031	5.01944	0.17188
0.01946	0.69688	2.51946	2.07031	5.01946	0.20313
0.01948	0.7	2.51948	2.09375	5.01948	0.21875
0.0195	0.69688	2.5195	2.05469	5.0195	0.27344
0.01952	0.70313	2.51952	2.02344	5.01952	0.28906
0.01954	0.69688	2.51954	2.04688	5.01954	0.32813
0.01956	0.70937	2.51956	2.02344	5.01956	0.35156
0.01958	0.7	2.51958	1.98438	5.01958	0.35156
0.0196	0.7	2.5196	1.98438	5.0196	0.375
0.01962	0.7	2.51962	1.97656	5.01962	0.35938
0.01964	0.7	2.51964	1.94531	5.01964	0.38281
0.01966	0.69063	2.51966	1.94531	5.01966	0.42188
0.01968	0.67812	2.51968	1.92969	5.01968	0.42969
0.0197	0.69063	2.5197	1.92188	5.0197	0.46094
0.01972	0.675	2.51972	1.89844	5.01972	0.47656
0.01974	0.6875	2.51974	1.85938	5.01974	0.46094
0.01976	0.67188	2.51976	1.85938	5.01976	0.44531
0.01978	0.67188	2.51978	1.85938	5.01978	0.52344
0.0198	0.67188	2.5198	1.82031	5.0198	0.51563
0.01982	0.65938	2.51982	1.85156	5.01982	0.52344
0.01984	0.66875	2.51984	1.82031	5.01984	0.54688
0.01986	0.67188	2.51986	1.82031	5.01986	0.60156
0.01988	0.66875	2.51988	1.82031	5.01988	0.625
0.0199	0.65938	2.5199	1.79688	5.0199	0.63281
0.01992	0.66875	2.51992	1.78125	5.01992	0.625
0.01994	0.67812	2.51994	1.75781	5.01994	0.63281
0.01996	0.66875	2.51996	1.75	5.01996	0.67188
0.01998	0.65625	2.51998	1.69531	5.01998	0.69531
0.02	0.63438	2.52	1.71094	5.02	0.69531
0.02002	0.64063	2.52002	1.6875	5.02002	0.71875
0.02004	0.62187	2.52004	1.65625	5.02004	0.73438
0.02006	0.62187	2.52006	1.64062	5.02006	0.72656
0.02008	0.60938	2.52008	1.65625	5.02008	0.76563
0.0201	0.61562	2.5201	1.625	5.0201	0.76563
0.02012	0.61562	2.52012	1.61719	5.02012	0.78906
0.02014	0.61562	2.52014	1.60156	5.02014	0.79688
0.02016	0.60625	2.52016	1.57031	5.02016	0.79688
0.02018	0.61562	2.52018	1.55469	5.02018	0.83594
0.0202	0.59062	2.5202	1.51562	5.0202	0.85156
0.02022	0.57813	2.52022	1.51562	5.02022	0.83594
0.02024	0.5875	2.52024	1.50781	5.02024	0.83594
0.02026	0.59375	2.52026	1.5	5.02026	0.86719
0.02028	0.6	2.52028	1.47656	5.02028	0.89844
0.0203	0.56563	2.5203	1.46875	5.0203	0.89063
0.02032	0.5625	2.52032	1.44531	5.02032	0.90625
0.02034	0.55937	2.52034	1.42188	5.02034	0.90625
0.02036	0.54063	2.52036	1.41406	5.02036	0.95313
0.02038	0.5375	2.52038	1.39844	5.02038	0.96094
0.0204	0.55	2.5204	1.38281	5.0204	1.00781
0.02042	0.55937	2.52042	1.34375	5.02042	1.02344
0.02044	0.55	2.52044	1.33594	5.02044	1
0.02046	0.54063	2.52046	1.30469	5.02046	1.00781
0.02048	0.55	2.52048	1.28125	5.02048	1.03906
0.0205	0.54063	2.5205	1.27344	5.0205	1.00781
0.02052	0.54688	2.52052	1.27344	5.02052	1.03906
0.02054	0.54688	2.52054	1.25	5.02054	1.0625
0.02056	0.55937	2.52056	1.24219	5.02056	1.07812
0.02058	0.53125	2.52058	1.20312	5.02058	1.07812
0.0206	0.525	2.5206	1.17969	5.0206	1.09375
0.02062	0.52187	2.52062	1.16406	5.02062	1.10938
0.02064	0.52187	2.52064	1.14062	5.02064	1.13281
0.02066	0.50938	2.52066	1.09375	5.02066	1.13281
0.02068	0.5	2.52068	1.09375	5.02068	1.16406
0.0207	0.5	2.5207	1.07031	5.0207	1.19531
0.02072	0.50938	2.52072	1.04688	5.02072	1.20312
0.02074	0.50625	2.52074	1.04688	5.02074	1.17969
0.02076	0.49688	2.52076	1.04688	5.02076	1.21094
0.02078	0.49375	2.52078	1.03906	5.02078	1.23438
0.0208	0.49062	2.5208	1	5.0208	1.24219
0.02082	0.48438	2.52082	0.96875	5.02082	1.26562
0.02084	0.48438	2.52084	0.9375	5.02084	1.27344
0.02086	0.47813	2.52086	0.95313	5.02086	1.25
0.02088	0.45625	2.52088	0.92969	5.02088	1.3125
0.0209	0.45	2.5209	0.89063	5.0209	1.3125
0.02092	0.43125	2.52092	0.86719	5.02092	1.32812
0.02094	0.45	2.52094	0.85156	5.02094	1.32812
0.02096	0.45	2.52096	0.82813	5.02096	1.33594
0.02098	0.44375	2.52098	0.78906	5.02098	1.35156
0.021	0.44375	2.521	0.77344	5.021	1.36719
0.02102	0.44062	2.52102	0.77344	5.02102	1.35156
0.02104	0.41563	2.52104	0.73438	5.02104	1.36719
0.02106	0.41875	2.52106	0.70313	5.02106	1.39844
0.02108	0.4125	2.52108	0.69531	5.02108	1.40625
0.0211	0.4375	2.5211	0.65625	5.0211	1.375
0.02112	0.425	2.52112	0.66406	5.02112	1.41406
0.02114	0.41875	2.52114	0.625	5.02114	1.4375
0.02116	0.4125	2.52116	0.60156	5.02116	1.4375
0.02118	0.4125	2.52118	0.625	5.02118	1.45312
0.0212	0.39687	2.5212	0.58594	5.0212	1.45312
0.02122	0.40313	2.52122	0.55469	5.02122	1.48438
0.02124	0.4	2.52124	0.49219	5.02124	1.47656
0.02126	0.39687	2.52126	0.49219	5.02126	1.50781
0.02128	0.40937	2.52128	0.46094	5.02128	1.51562
0.0213	0.39063	2.5213	0.46094	5.0213	1.53906
0.02132	0.37188	2.52132	0.42969	5.02132	1.57812
0.02134	0.3875	2.52134	0.39063	5.02134	1.54688
0.02136	0.3875	2.52136	0.39844	5.02136	1.57812
0.02138	0.3875	2.52138	0.34375	5.02138	1.55469
0.0214	0.3875	2.5214	0.32813	5.0214	1.57031
0.02142	0.37188	2.52142	0.32031	5.02142	1.60156
0.02144	0.38125	2.52144	0.28125	5.02144	1.625
0.02146	0.3625	2.52146	0.25781	5.02146	1.60156
0.02148	0.35938	2.52148	0.24219	5.02148	1.625
0.0215	0.35625	2.5215	0.22656	5.0215	1.64062
0.02152	0.34375	2.52152	0.22656	5.02152	1.64844
0.02154	0.34063	2.52154	0.1875	5.02154	1.64062
0.02156	0.33437	2.52156	0.14844	5.02156	1.625
0.02158	0.34375	2.52158	0.17188	5.02158	1.64062
0.0216	0.32813	2.5216	0.125	5.0216	1.67969
0.02162	0.32813	2.52162	0.11719	5.02162	1.6875
0.02164	0.31562	2.52164	0.11719	5.02164	1.65625
0.02166	0.33125	2.52166	0.07813	5.02166	1.67969
0.02168	0.32188	2.52168	0.03906	5.02168	1.64844
0.0217	0.29375	2.5217	0.01563	5.0217	1.64844
0.02172	0.30312	2.52172	-0.02344	5.02172	1.6875
0.02174	0.30938	2.52174	-0.04688	5.02174	1.6875
0.02176	0.30312	2.52176	-0.08594	5.02176	1.74219
0.02178	0.30625	2.52178	-0.08594	5.02178	1.75
0.0218	0.30938	2.5218	-0.09375	5.0218	1.74219
0.02182	0.3	2.52182	-0.125	5.02182	1.75781
0.02184	0.2875	2.52184	-0.11719	5.02184	1.78125
0.02186	0.27813	2.52186	-0.19531	5.02186	1.8125
0.02188	0.27813	2.52188	-0.20313	5.02188	1.79688
0.0219	0.2875	2.5219	-0.21875	5.0219	1.8125
0.02192	0.26875	2.52192	-0.23438	5.02192	1.82031
0.02194	0.26563	2.52194	-0.26563	5.02194	1.85156
0.02196	0.25312	2.52196	-0.26563	5.02196	1.84375
0.02198	0.26563	2.52198	-0.26563	5.02198	1.84375
0.022	0.24688	2.522	-0.29688	5.022	1.85156
0.02202	0.24688	2.52202	-0.32031	5.02202	1.85156
0.02204	0.2375	2.52204	-0.33594	5.02204	1.85938
0.02206	0.225	2.52206	-0.35938	5.02206	1.85938
0.02208	0.225	2.52208	-0.36719	5.02208	1.85938
0.0221	0.225	2.5221	-0.36719	5.0221	1.875
0.02212	0.23438	2.52212	-0.40625	5.02212	1.89062
0.02214	0.23125	2.52214	-0.44531	5.02214	1.88281
0.02216	0.225	2.52216	-0.46094	5.02216	1.89062
0.02218	0.225	2.52218	-0.44531	5.02218	1.89062
0.0222	0.21875	2.5222	-0.44531	5.0222	1.89844
0.02222	0.20938	2.52222	-0.47656	5.02222	1.92188
0.02224	0.20625	2.52224	-0.5	5.02224	1.91406
0.02226	0.2125	2.52226	-0.49219	5.02226	1.97656
0.02228	0.21875	2.52228	-0.54688	5.02228	1.99219
0.0223	0.20938	2.5223	-0.57813	5.0223	1.98438
0.02232	0.19375	2.52232	-0.57813	5.02232	1.97656
0.02234	0.18438	2.52234	-0.57031	5.02234	1.97656
0.02236	0.19375	2.52236	-0.60156	5.02236	1.98438
0.02238	0.16875	2.52238	-0.59375	5.02238	1.97656
0.0224	0.16875	2.5224	-0.60156	5.0224	1.96094
0.02242	0.17813	2.52242	-0.64844	5.02242	1.99219
0.02244	0.16562	2.52244	-0.66406	5.02244	1.97656
0.02246	0.15625	2.52246	-0.66406	5.02246	2.01562
0.02248	0.15313	2.52248	-0.69531	5.02248	1.97656
0.0225	0.15625	2.5225	-0.70313	5.0225	2
0.02252	0.14063	2.52252	-0.69531	5.02252	1.99219
0.02254	0.15937	2.52254	-0.69531	5.02254	2.03125
0.02256	0.14375	2.52256	-0.76563	5.02256	2.05469
0.02258	0.14375	2.52258	-0.78125	5.02258	2.07031
0.0226	0.12188	2.5226	-0.71875	5.0226	2.05469
0.02262	0.15937	2.52262	-0.75	5.02262	2.05469
0.02264	0.16562	2.52264	-0.78125	5.02264	2.07031
0.02266	0.1375	2.52266	-0.75	5.02266	2.04688
0.02268	0.11563	2.52268	-0.79688	5.02268	2.04688
0.0227	0.1375	2.5227	-0.79688	5.0227	2.04688
0.02272	0.125	2.52272	-0.8125	5.02272	2.04688
0.02274	0.10938	2.52274	-0.8125	5.02274	2.07031
0.02276	0.11563	2.52276	-0.8125	5.02276	2.09375
0.02278	0.12188	2.52278	-0.83594	5.02278	2.08594
0.0228	0.125	2.5228	-0.86719	5.0228	2.09375
0.02282	0.10312	2.52282	-0.875	5.02282	2.05469
0.02284	0.1	2.52284	-0.89844	5.02284	2.07031
0.02286	0.0875	2.52286	-0.875	5.02286	2.08594
0.02288	0.1	2.52288	-0.86719	5.02288	2.05469
0.0229	0.1	2.5229	-0.89844	5.0229	2.08594
0.02292	0.10312	2.52292	-0.89844	5.02292	2.0625
0.02294	0.09062	2.52294	-0.90625	5.02294	2.11719
0.02296	0.0875	2.52296	-0.91406	5.02296	2.14844
0.02298	0.08438	2.52298	-0.91406	5.02298	2.10156
0.023	0.0875	2.523	-0.9375	5.023	2.09375
0.02302	0.09062	2.52302	-0.96875	5.02302	2.11719
0.02304	0.10312	2.52304	-0.97656	5.02304	2.08594
0.02306	0.09688	2.52306	-0.96875	5.02306	2.08594
0.02308	0.09062	2.52308	-0.99219	5.02308	2.08594
0.0231	0.07187	2.5231	-1.00781	5.0231	2.11719
0.02312	0.08125	2.52312	-0.97656	5.02312	2.10156
0.02314	0.0875	2.52314	-1.00781	5.02314	2.11719
0.02316	0.075	2.52316	-1.00781	5.02316	2.09375
0.02318	0.075	2.52318	-1.00781	5.02318	2.13281
0.0232	0.075	2.5232	-0.97656	5.0232	2.13281
0.02322	0.075	2.52322	-1.01562	5.02322	2.125
0.02324	0.06875	2.52324	-1.04688	5.02324	2.10156
0.02326	0.07187	2.52326	-1.01562	5.02326	2.10156
0.02328	0.07187	2.52328	-1.02344	5.02328	2.11719
0.0233	0.09062	2.5233	-1.00781	5.0233	2.125
0.02332	0.05625	2.52332	-1.03906	5.02332	2.11719
0.02334	0.07187	2.52334	-1.03906	5.02334	2.13281
0.02336	0.06875	2.52336	-1.02344	5.02336	2.125
0.02338	0.07187	2.52338	-1.07031	5.02338	2.125
0.0234	0.03438	2.5234	-1.07031	5.0234	2.08594
0.02342	0.05937	2.52342	-1.07031	5.02342	2.10156
0.02344	0.05937	2.52344	-1.05469	5.02344	2.10156
0.02346	0.0625	2.52346	-1.08594	5.02346	2.11719
0.02348	0.05625	2.52348	-1.07031	5.02348	2.10156
0.0235	0.03438	2.5235	-1.05469	5.0235	2.10156
0.02352	0.04688	2.52352	-1.07812	5.02352	2.11719
0.02354	0.04375	2.52354	-1.09375	5.02354	2.09375
0.02356	0.05	2.52356	-1.08594	5.02356	2.09375
0.02358	0.04375	2.52358	-1.11719	5.02358	2.08594
0.0236	0.05	2.5236	-1.07812	5.0236	2.08594
0.02362	0.04375	2.52362	-1.07812	5.02362	2.11719
0.02364	0.04375	2.52364	-1.09375	5.02364	2.08594
0.02366	0.0625	2.52366	-1.07812	5.02366	2.05469
0.02368	0.04375	2.52368	-1.07812	5.02368	2.0625
0.0237	0.02187	2.5237	-1.07812	5.0237	2.04688
0.02372	0.04063	2.52372	-1.07031	5.02372	2.04688
0.02374	0.05937	2.52374	-1.04688	5.02374	2.03125
0.02376	0.06875	2.52376	-1.07031	5.02376	2.03125
0.02378	0.0625	2.52378	-1.08594	5.02378	2.02344
0.0238	0.0625	2.5238	-1.08594	5.0238	2
0.02382	0.04688	2.52382	-1.07812	5.02382	2
0.02384	0.04375	2.52384	-1.05469	5.02384	1.98438
0.02386	0.05625	2.52386	-1.07031	5.02386	2
0.02388	0.05937	2.52388	-1.07031	5.02388	1.99219
0.0239	0.04375	2.5239	-1.08594	5.0239	1.95312
0.02392	0.04688	2.52392	-1.07812	5.02392	2.01562
0.02394	0.05625	2.52394	-1.05469	5.02394	1.96094
0.02396	0.0625	2.52396	-1.05469	5.02396	1.99219
0.02398	0.0625	2.52398	-1.03906	5.02398	1.96094
0.024	0.06875	2.524	-1.02344	5.024	1.95312
0.02402	0.0625	2.52402	-1.02344	5.02402	1.92969
0.02404	0.06875	2.52404	-1.00781	5.02404	1.92188
0.02406	0.05625	2.52406	-1.02344	5.02406	1.94531
0.02408	0.03125	2.52408	-1.01562	5.02408	1.92188
0.0241	0.04063	2.5241	-0.97656	5.0241	1.89844
0.02412	0.05937	2.52412	-0.98438	5.02412	1.89844
0.02414	0.05937	2.52414	-0.99219	5.02414	1.89062
0.02416	0.0625	2.52416	-0.98438	5.02416	1.89844
0.02418	0.0625	2.52418	-0.98438	5.02418	1.91406
0.0242	0.0625	2.5242	-0.96875	5.0242	1.88281
0.02422	0.06875	2.52422	-0.96875	5.02422	1.89844
0.02424	0.08438	2.52424	-0.94531	5.02424	1.875
0.02426	0.075	2.52426	-0.94531	5.02426	1.82812
0.02428	0.08125	2.52428	-0.95313	5.02428	1.82812
0.0243	0.06875	2.5243	-0.96875	5.0243	1.82812
0.02432	0.075	2.52432	-0.94531	5.02432	1.85156
0.02434	0.08125	2.52434	-0.89844	5.02434	1.8125
0.02436	0.09062	2.52436	-0.91406	5.02436	1.78125
0.02438	0.11563	2.52438	-0.92188	5.02438	1.75781
0.0244	0.12188	2.5244	-0.91406	5.0244	1.77344
0.02442	0.13125	2.52442	-0.88281	5.02442	1.75
0.02444	0.10312	2.52444	-0.90625	5.02444	1.75
0.02446	0.09062	2.52446	-0.875	5.02446	1.75
0.02448	0.10938	2.52448	-0.86719	5.02448	1.71094
0.0245	0.10312	2.5245	-0.85156	5.0245	1.72656
0.02452	0.10938	2.52452	-0.80469	5.02452	1.74219
0.02454	0.1125	2.52454	-0.80469	5.02454	1.71094
0.02456	0.12812	2.52456	-0.83594	5.02456	1.71094
0.02458	0.125	2.52458	-0.8125	5.02458	1.67969
0.0246	0.14063	2.5246	-0.79688	5.0246	1.67188
0.02462	0.14375	2.52462	-0.76563	5.02462	1.65625
0.02464	0.14063	2.52464	-0.76563	5.02464	1.61719
0.02466	0.14063	2.52466	-0.71094	5.02466	1.625
0.02468	0.16562	2.52468	-0.71875	5.02468	1.58594
0.0247	0.16875	2.5247	-0.73438	5.0247	1.60156
0.02472	0.15313	2.52472	-0.73438	5.02472	1.57812
0.02474	0.15313	2.52474	-0.70313	5.02474	1.58594
0.02476	0.15937	2.52476	-0.70313	5.02476	1.57812
0.02478	0.14375	2.52478	-0.64844	5.02478	1.58594
0.0248	0.14063	2.5248	-0.60938	5.0248	1.54688
0.02482	0.13125	2.52482	-0.625	5.02482	1.55469
0.02484	0.13125	2.52484	-0.60938	5.02484	1.5
0.02486	0.15313	2.52486	-0.57813	5.02486	1.50781
0.02488	0.15313	2.52488	-0.53906	5.02488	1.5
0.0249	0.16562	2.5249	-0.54688	5.0249	1.48438
0.02492	0.17813	2.52492	-0.53125	5.02492	1.47656
0.02494	0.19062	2.52494	-0.5	5.02494	1.47656
0.02496	0.18438	2.52496	-0.5	5.02496	1.45312
0.02498	0.17813	2.52498	-0.52344	5.02498	1.46875
0.025	0.17813	2.525	-0.49219	5.025	1.42188
0.02502	0.18438	2.52502	-0.46094	5.02502	1.42188
0.02504	0.19375	2.52504	-0.44531	5.02504	1.39844
0.02506	0.19375	2.52506	-0.42969	5.02506	1.38281
0.02508	0.19687	2.52508	-0.39844	5.02508	1.375
0.0251	0.18438	2.5251	-0.35938	5.0251	1.33594
0.02512	0.2	2.52512	-0.29688	5.02512	1.33594
0.02514	0.18125	2.52514	-0.32031	5.02514	1.32812
0.02516	0.20625	2.52516	-0.27344	5.02516	1.30469
0.02518	0.20938	2.52518	-0.27344	5.02518	1.29688
0.0252	0.19375	2.5252	-0.25	5.0252	1.28125
0.02522	0.18125	2.52522	-0.25781	5.02522	1.25
0.02524	0.19375	2.52524	-0.20313	5.02524	1.24219
0.02526	0.19062	2.52526	-0.17188	5.02526	1.26562
0.02528	0.20625	2.52528	-0.15625	5.02528	1.22656
0.0253	0.20625	2.5253	-0.125	5.0253	1.17969
0.02532	0.20625	2.52532	-0.11719	5.02532	1.19531
0.02534	0.2125	2.52534	-0.08594	5.02534	1.17188
0.02536	0.22187	2.52536	-0.0625	5.02536	1.17188
0.02538	0.22187	2.52538	-0.02344	5.02538	1.14062
0.0254	0.23125	2.5254	-0.03125	5.0254	1.125
0.02542	0.22187	2.52542	-0.03125	5.02542	1.125
0.02544	0.23438	2.52544	0.00781	5.02544	1.09375
0.02546	0.23125	2.52546	0.05469	5.02546	1.07812
0.02548	0.24063	2.52548	0.05469	5.02548	1.09375
0.0255	0.22187	2.5255	0.10938	5.0255	1.0625
0.02552	0.225	2.52552	0.14063	5.02552	1.03906
0.02554	0.24688	2.52554	0.14844	5.02554	1.02344
0.02556	0.25312	2.52556	0.20313	5.02556	1
0.02558	0.25312	2.52558	0.21875	5.02558	0.99219
0.0256	0.24063	2.5256	0.22656	5.0256	0.97656
0.02562	0.25312	2.52562	0.24219	5.02562	0.96875
0.02564	0.25938	2.52564	0.30469	5.02564	0.92969
0.02566	0.25938	2.52566	0.28906	5.02566	0.92188
0.02568	0.275	2.52568	0.32813	5.02568	0.89844
0.0257	0.26875	2.5257	0.35156	5.0257	0.92969
0.02572	0.27813	2.52572	0.35938	5.02572	0.89844
0.02574	0.275	2.52574	0.375	5.02574	0.89844
0.02576	0.26875	2.52576	0.41406	5.02576	0.89063
0.02578	0.28125	2.52578	0.46094	5.02578	0.86719
0.0258	0.29375	2.5258	0.49219	5.0258	0.80469
0.02582	0.3	2.52582	0.48438	5.02582	0.78906
0.02584	0.29375	2.52584	0.53125	5.02584	0.77344
0.02586	0.30938	2.52586	0.54688	5.02586	0.79688
0.02588	0.30625	2.52588	0.58594	5.02588	0.75781
0.0259	0.31875	2.5259	0.59375	5.0259	0.73438
0.02592	0.32188	2.52592	0.63281	5.02592	0.71875
0.02594	0.32813	2.52594	0.63281	5.02594	0.71875
0.02596	0.31875	2.52596	0.66406	5.02596	0.6875
0.02598	0.31875	2.52598	0.6875	5.02598	0.65625
0.026	0.32813	2.526	0.75	5.026	0.64844
0.02602	0.33125	2.52602	0.76563	5.02602	0.61719
0.02604	0.33437	2.52604	0.76563	5.02604	0.61719
0.02606	0.35	2.52606	0.80469	5.02606	0.57813
0.02608	0.34375	2.52608	0.82813	5.02608	0.61719
0.0261	0.35625	2.5261	0.89063	5.0261	0.58594
0.02612	0.3625	2.52612	0.90625	5.02612	0.5625
0.02614	0.3625	2.52614	0.90625	5.02614	0.53125
0.02616	0.3875	2.52616	0.92188	5.02616	0.55469
0.02618	0.36875	2.52618	0.92188	5.02618	0.52344
0.0262	0.34687	2.5262	0.92969	5.0262	0.48438
0.02622	0.38125	2.52622	0.95313	5.02622	0.49219
0.02624	0.38125	2.52624	0.96094	5.02624	0.44531
0.02626	0.38125	2.52626	1.02344	5.02626	0.42188
0.02628	0.3875	2.52628	1.03125	5.02628	0.41406
0.0263	0.375	2.5263	1.03125	5.0263	0.39063
0.02632	0.3875	2.52632	1.07031	5.02632	0.35156
0.02634	0.39063	2.52634	1.10938	5.02634	0.38281
0.02636	0.375	2.52636	1.13281	5.02636	0.35156
0.02638	0.3625	2.52638	1.14844	5.02638	0.30469
0.0264	0.38438	2.5264	1.19531	5.0264	0.32813
0.02642	0.39063	2.52642	1.17969	5.02642	0.3125
0.02644	0.38438	2.52644	1.23438	5.02644	0.25781
0.02646	0.38438	2.52646	1.24219	5.02646	0.24219
0.02648	0.375	2.52648	1.25	5.02648	0.24219
0.0265	0.38438	2.5265	1.29688	5.0265	0.24219
0.02652	0.4	2.52652	1.29688	5.02652	0.21875
0.02654	0.40313	2.52654	1.3125	5.02654	0.20313
0.02656	0.4	2.52656	1.32812	5.02656	0.15625
0.02658	0.39687	2.52658	1.36719	5.02658	0.17188
0.0266	0.4125	2.5266	1.36719	5.0266	0.125
0.02662	0.39063	2.52662	1.38281	5.02662	0.11719
0.02664	0.39687	2.52664	1.39844	5.02664	0.10156
0.02666	0.4125	2.52666	1.41406	5.02666	0.07813
0.02668	0.40937	2.52668	1.4375	5.02668	0.10156
0.0267	0.39687	2.5267	1.45312	5.0267	0.07031
0.02672	0.425	2.52672	1.48438	5.02672	0.04688
0.02674	0.41563	2.52674	1.5	5.02674	0.01563
0.02676	0.43125	2.52676	1.52344	5.02676	0.03906
0.02678	0.42812	2.52678	1.51562	5.02678	0.01563
0.0268	0.42812	2.5268	1.53906	5.0268	-0.02344
0.02682	0.4375	2.52682	1.57812	5.02682	-0.05469
0.02684	0.425	2.52684	1.58594	5.02684	-0.0625
0.02686	0.44062	2.52686	1.60938	5.02686	-0.09375
0.02688	0.45	2.52688	1.64062	5.02688	-0.07031
0.0269	0.45937	2.5269	1.6875	5.0269	-0.14844
0.02692	0.45313	2.52692	1.67188	5.02692	-0.15625
0.02694	0.45937	2.52694	1.67969	5.02694	-0.13281
0.02696	0.45937	2.52696	1.71875	5.02696	-0.19531
0.02698	0.45	2.52698	1.72656	5.02698	-0.19531
0.027	0.45937	2.527	1.74219	5.027	-0.19531
0.02702	0.45937	2.52702	1.77344	5.02702	-0.19531
0.02704	0.47187	2.52704	1.78906	5.02704	-0.25781
0.02706	0.46563	2.52706	1.8125	5.02706	-0.25
0.02708	0.46875	2.52708	1.82031	5.02708	-0.25781
0.0271	0.46563	2.5271	1.84375	5.0271	-0.26563
0.02712	0.48438	2.52712	1.85938	5.02712	-0.28906
0.02714	0.48125	2.52714	1.875	5.02714	-0.28906
0.02716	0.47813	2.52716	1.91406	5.02716	-0.32813
0.02718	0.47813	2.52718	1.92188	5.02718	-0.35938
0.0272	0.49062	2.5272	1.91406	5.0272	-0.36719
0.02722	0.49375	2.52722	1.97656	5.02722	-0.36719
0.02724	0.50625	2.52724	1.96094	5.02724	-0.36719
0.02726	0.50625	2.52726	1.94531	5.02726	-0.39063
0.02728	0.50625	2.52728	2	5.02728	-0.375
0.0273	0.50625	2.5273	2.02344	5.0273	-0.39844
0.02732	0.5125	2.52732	2.04688	5.02732	-0.40625
0.02734	0.51875	2.52734	2.07031	5.02734	-0.39844
0.02736	0.52187	2.52736	2.08594	5.02736	-0.4375
0.02738	0.53438	2.52738	2.10156	5.02738	-0.44531
0.0274	0.5125	2.5274	2.08594	5.0274	-0.47656
0.02742	0.52187	2.52742	2.13281	5.02742	-0.46094
0.02744	0.52187	2.52744	2.14844	5.02744	-0.46094
0.02746	0.5125	2.52746	2.17188	5.02746	-0.50781
0.02748	0.5375	2.52748	2.17188	5.02748	-0.50781
0.0275	0.5375	2.5275	2.21875	5.0275	-0.53125
0.02752	0.54063	2.52752	2.21875	5.02752	-0.5625
0.02754	0.53438	2.52754	2.22656	5.02754	-0.53906
0.02756	0.55312	2.52756	2.23438	5.02756	-0.57813
0.02758	0.54063	2.52758	2.27344	5.02758	-0.54688
0.0276	0.55312	2.5276	2.28906	5.0276	-0.54688
0.02762	0.55	2.52762	2.32031	5.02762	-0.57813
0.02764	0.54688	2.52764	2.32812	5.02764	-0.57031
0.02766	0.55	2.52766	2.35938	5.02766	-0.57813
0.02768	0.55	2.52768	2.32031	5.02768	-0.5625
0.0277	0.55	2.5277	2.375	5.0277	-0.60156
0.02772	0.5625	2.52772	2.375	5.02772	-0.60156
0.02774	0.56563	2.52774	2.375	5.02774	-0.60156
0.02776	0.56875	2.52776	2.39844	5.02776	-0.59375
0.02778	0.575	2.52778	2.39062	5.02778	-0.60156
0.0278	0.57813	2.5278	2.40625	5.0278	-0.64844
0.02782	0.57813	2.52782	2.46094	5.02782	-0.67969
0.02784	0.5875	2.52784	2.46094	5.02784	-0.69531
0.02786	0.60625	2.52786	2.46094	5.02786	-0.67188
0.02788	0.61562	2.52788	2.46094	5.02788	-0.64844
0.0279	0.59375	2.5279	2.47656	5.0279	-0.66406
0.02792	0.59375	2.52792	2.47656	5.02792	-0.67969
0.02794	0.5875	2.52794	2.49219	5.02794	-0.70313
0.02796	0.59375	2.52796	2.50781	5.02796	-0.69531
0.02798	0.5875	2.52798	2.52344	5.02798	-0.67969
0.028	0.6	2.528	2.52344	5.028	-0.69531
0.02802	0.6	2.52802	2.57812	5.02802	-0.71875
0.02804	0.59062	2.52804	2.60156	5.02804	-0.70313
0.02806	0.59375	2.52806	2.59375	5.02806	-0.70313
0.02808	0.59375	2.52808	2.625	5.02808	-0.70313
0.0281	0.59375	2.5281	2.57031	5.0281	-0.69531
0.02812	0.60938	2.52812	2.60156	5.02812	-0.71094
0.02814	0.60313	2.52814	2.60938	5.02814	-0.71094
0.02816	0.6	2.52816	2.60938	5.02816	-0.71094
0.02818	0.6	2.52818	2.64062	5.02818	-0.70313
0.0282	0.58125	2.5282	2.64062	5.0282	-0.71875
0.02822	0.5875	2.52822	2.66406	5.02822	-0.71875
0.02824	0.59375	2.52824	2.67969	5.02824	-0.73438
0.02826	0.59062	2.52826	2.64062	5.02826	-0.71094
0.02828	0.60313	2.52828	2.60156	5.02828	-0.71094
0.0283	0.60313	2.5283	2.66406	5.0283	-0.70313
0.02832	0.60313	2.52832	2.67969	5.02832	-0.73438
0.02834	0.6	2.52834	2.69531	5.02834	-0.75
0.02836	0.59375	2.52836	2.67969	5.02836	-0.73438
0.02838	0.6	2.52838	2.69531	5.02838	-0.75
0.0284	0.60625	2.5284	2.67969	5.0284	-0.74219
0.02842	0.60313	2.52842	2.70312	5.02842	-0.71094
0.02844	0.6	2.52844	2.70312	5.02844	-0.70313
0.02846	0.6	2.52846	2.73438	5.02846	-0.70313
0.02848	0.61875	2.52848	2.71094	5.02848	-0.69531
0.0285	0.61875	2.5285	2.67969	5.0285	-0.70313
0.02852	0.61562	2.52852	2.67969	5.02852	-0.73438
0.02854	0.63125	2.52854	2.70312	5.02854	-0.71875
0.02856	0.64063	2.52856	2.70312	5.02856	-0.71875
0.02858	0.62813	2.52858	2.70312	5.02858	-0.69531
0.0286	0.64063	2.5286	2.75	5.0286	-0.64844
0.02862	0.64687	2.52862	2.73438	5.02862	-0.70313
0.02864	0.64687	2.52864	2.74219	5.02864	-0.64844
0.02866	0.64375	2.52866	2.73438	5.02866	-0.64844
0.02868	0.64063	2.52868	2.75	5.02868	-0.67969
0.0287	0.64063	2.5287	2.75	5.0287	-0.64844
0.02872	0.61875	2.52872	2.74219	5.02872	-0.63281
0.02874	0.62187	2.52874	2.71094	5.02874	-0.625
0.02876	0.61562	2.52876	2.71875	5.02876	-0.625
0.02878	0.62813	2.52878	2.71875	5.02878	-0.57813
0.0288	0.63438	2.5288	2.70312	5.0288	-0.5625
0.02882	0.63438	2.52882	2.75	5.02882	-0.57813
0.02884	0.64375	2.52884	2.75	5.02884	-0.59375
0.02886	0.64375	2.52886	2.75	5.02886	-0.57813
0.02888	0.63438	2.52888	2.75	5.02888	-0.60156
0.0289	0.64375	2.5289	2.78125	5.0289	-0.57031
0.02892	0.63125	2.52892	2.76562	5.02892	-0.5625
0.02894	0.64063	2.52894	2.75	5.02894	-0.57031
0.02896	0.64063	2.52896	2.75	5.02896	-0.59375
0.02898	0.65	2.52898	2.76562	5.02898	-0.57031
0.029	0.65625	2.529	2.77344	5.029	-0.57813
0.02902	0.64375	2.52902	2.74219	5.02902	-0.53906
0.02904	0.64375	2.52904	2.78125	5.02904	-0.5
0.02906	0.65625	2.52906	2.78125	5.02906	-0.53125
0.02908	0.65938	2.52908	2.76562	5.02908	-0.50781
0.0291	0.64687	2.5291	2.75	5.0291	-0.49219
0.02912	0.64063	2.52912	2.74219	5.02912	-0.46875
0.02914	0.65	2.52914	2.71094	5.02914	-0.42969
0.02916	0.66875	2.52916	2.71094	5.02916	-0.42969
0.02918	0.6625	2.52918	2.70312	5.02918	-0.42969
0.0292	0.64063	2.5292	2.69531	5.0292	-0.39844
0.02922	0.63125	2.52922	2.67188	5.02922	-0.40625
0.02924	0.63438	2.52924	2.70312	5.02924	-0.375
0.02926	0.64687	2.52926	2.71875	5.02926	-0.36719
0.02928	0.63438	2.52928	2.73438	5.02928	-0.33594
0.0293	0.63438	2.5293	2.73438	5.0293	-0.32813
0.02932	0.64375	2.52932	2.71094	5.02932	-0.27344
0.02934	0.64375	2.52934	2.73438	5.02934	-0.26563
0.02936	0.64375	2.52936	2.71875	5.02936	-0.25
0.02938	0.64063	2.52938	2.71094	5.02938	-0.22656
0.0294	0.64063	2.5294	2.70312	5.0294	-0.21875
0.02942	0.63438	2.52942	2.69531	5.02942	-0.17188
0.02944	0.63438	2.52944	2.67969	5.02944	-0.17188
0.02946	0.63438	2.52946	2.67969	5.02946	-0.15625
0.02948	0.63438	2.52948	2.67969	5.02948	-0.125
0.0295	0.6625	2.5295	2.67969	5.0295	-0.14844
0.02952	0.65938	2.52952	2.67188	5.02952	-0.09375
0.02954	0.64063	2.52954	2.64844	5.02954	-0.09375
0.02956	0.63438	2.52956	2.63281	5.02956	-0.0625
0.02958	0.62187	2.52958	2.625	5.02958	-0.03125
0.0296	0.60938	2.5296	2.625	5.0296	-0.01563
0.02962	0.61562	2.52962	2.60156	5.02962	-0.02344
0.02964	0.62813	2.52964	2.625	5.02964	0.01563
0.02966	0.60938	2.52966	2.5625	5.02966	0.04688
0.02968	0.62187	2.52968	2.5625	5.02968	0.05469
0.0297	0.60938	2.5297	2.57031	5.0297	0.07813
0.02972	0.60938	2.52972	2.5625	5.02972	0.07813
0.02974	0.60625	2.52974	2.53906	5.02974	0.07813
0.02976	0.60313	2.52976	2.53125	5.02976	0.08594
0.02978	0.60938	2.52978	2.53906	5.02978	0.10156
0.0298	0.62187	2.5298	2.50781	5.0298	0.15625
0.02982	0.60938	2.52982	2.50781	5.02982	0.17969
0.02984	0.60625	2.52984	2.46875	5.02984	0.20313
0.02986	0.57813	2.52986	2.44531	5.02986	0.1875
0.02988	0.5625	2.52988	2.42969	5.02988	0.1875
0.0299	0.55312	2.5299	2.42188	5.0299	0.22656
0.02992	0.59062	2.52992	2.42969	5.02992	0.27344
0.02994	0.5875	2.52994	2.4375	5.02994	0.28906
0.02996	0.5875	2.52996	2.375	5.02996	0.30469
0.02998	0.58125	2.52998	2.375	5.02998	0.32813
0.03	0.5875	2.53	2.40625	5.03	0.32031
0.03002	0.5875	2.53002	2.39062	5.03002	0.38281
0.03004	0.58125	2.53004	2.36719	5.03004	0.38281
0.03006	0.59062	2.53006	2.375	5.03006	0.42969
0.03008	0.60625	2.53008	2.35938	5.03008	0.42969
0.0301	0.6	2.5301	2.35938	5.0301	0.42188
0.03012	0.60313	2.53012	2.35938	5.03012	0.47656
0.03014	0.6	2.53014	2.30469	5.03014	0.48438
0.03016	0.59375	2.53016	2.25781	5.03016	0.52344
0.03018	0.58125	2.53018	2.22656	5.03018	0.51563
0.0302	0.56563	2.5302	2.22656	5.0302	0.55469
0.03022	0.5625	2.53022	2.19531	5.03022	0.59375
0.03024	0.55312	2.53024	2.21875	5.03024	0.60156
0.03026	0.55937	2.53026	2.1875	5.03026	0.64844
0.03028	0.55	2.53028	2.15625	5.03028	0.60156
0.0303	0.54688	2.5303	2.13281	5.0303	0.65625
0.03032	0.54063	2.53032	2.11719	5.03032	0.67188
0.03034	0.53438	2.53034	2.11719	5.03034	0.63281
0.03036	0.53125	2.53036	2.09375	5.03036	0.69531
0.03038	0.54063	2.53038	2.10156	5.03038	0.70313
0.0304	0.54063	2.5304	2.09375	5.0304	0.70313
0.03042	0.5375	2.53042	2.05469	5.03042	0.75
0.03044	0.53125	2.53044	2.0625	5.03044	0.76563
0.03046	0.53438	2.53046	2.04688	5.03046	0.77344
0.03048	0.53438	2.53048	1.99219	5.03048	0.79688
0.0305	0.53125	2.5305	1.98438	5.0305	0.79688
0.03052	0.52187	2.53052	1.95312	5.03052	0.82813
0.03054	0.53438	2.53054	1.95312	5.03054	0.86719
0.03056	0.54688	2.53056	1.92969	5.03056	0.89063
0.03058	0.52187	2.53058	1.89062	5.03058	0.875
0.0306	0.52187	2.5306	1.88281	5.0306	0.92188
0.03062	0.525	2.53062	1.85156	5.03062	0.92969
0.03064	0.50625	2.53064	1.84375	5.03064	0.9375
0.03066	0.5125	2.53066	1.82812	5.03066	0.96094
0.03068	0.50938	2.53068	1.82031	5.03068	0.97656
0.0307	0.50938	2.5307	1.78906	5.0307	1
0.03072	0.49688	2.53072	1.82031	5.03072	1
0.03074	0.50625	2.53074	1.77344	5.03074	1.02344
0.03076	0.5	2.53076	1.77344	5.03076	1.03125
0.03078	0.49375	2.53078	1.71875	5.03078	1.07031
0.0308	0.49375	2.5308	1.69531	5.0308	1.07812
0.03082	0.48438	2.53082	1.67188	5.03082	1.09375
0.03084	0.46875	2.53084	1.67969	5.03084	1.10938
0.03086	0.47813	2.53086	1.64062	5.03086	1.14062
0.03088	0.46875	2.53088	1.60156	5.03088	1.13281
0.0309	0.48125	2.5309	1.58594	5.0309	1.13281
0.03092	0.49375	2.53092	1.57812	5.03092	1.17188
0.03094	0.48125	2.53094	1.53906	5.03094	1.16406
0.03096	0.49375	2.53096	1.54688	5.03096	1.17969
0.03098	0.48438	2.53098	1.51562	5.03098	1.19531
0.031	0.46563	2.531	1.48438	5.031	1.24219
0.03102	0.45313	2.53102	1.45312	5.03102	1.26562
0.03104	0.45625	2.53104	1.44531	5.03104	1.26562
0.03106	0.47813	2.53106	1.4375	5.03106	1.27344
0.03108	0.46563	2.53108	1.42188	5.03108	1.29688
0.0311	0.46563	2.5311	1.41406	5.0311	1.3125
0.03112	0.45937	2.53112	1.375	5.03112	1.33594
0.03114	0.44062	2.53114	1.36719	5.03114	1.32812
0.03116	0.42812	2.53116	1.3125	5.03116	1.35156
0.03118	0.44375	2.53118	1.28125	5.03118	1.35156
0.0312	0.43125	2.5312	1.29688	5.0312	1.375
0.03122	0.425	2.53122	1.25	5.03122	1.40625
0.03124	0.45	2.53124	1.23438	5.03124	1.40625
0.03126	0.44375	2.53126	1.20312	5.03126	1.41406
0.03128	0.44375	2.53128	1.20312	5.03128	1.4375
0.0313	0.43125	2.5313	1.17188	5.0313	1.46875
0.03132	0.4375	2.53132	1.17188	5.03132	1.44531
0.03134	0.425	2.53134	1.13281	5.03134	1.5
0.03136	0.4	2.53136	1.10156	5.03136	1.48438
0.03138	0.40937	2.53138	1.07031	5.03138	1.51562
0.0314	0.40313	2.5314	1.07031	5.0314	1.50781
0.03142	0.42812	2.53142	1.03125	5.03142	1.53906
0.03144	0.425	2.53144	1.03125	5.03144	1.54688
0.03146	0.41563	2.53146	1.00781	5.03146	1.54688
0.03148	0.39687	2.53148	0.99219	5.03148	1.58594
0.0315	0.4	2.5315	0.96875	5.0315	1.57812
0.03152	0.39063	2.53152	0.96875	5.03152	1.60938
0.03154	0.37188	2.53154	0.92969	5.03154	1.60938
0.03156	0.38125	2.53156	0.92188	5.03156	1.625
0.03158	0.375	2.53158	0.90625	5.03158	1.67969
0.0316	0.37188	2.5316	0.89063	5.0316	1.67969
0.03162	0.36875	2.53162	0.89063	5.03162	1.6875
0.03164	0.38125	2.53164	0.80469	5.03164	1.71094
0.03166	0.37188	2.53166	0.82031	5.03166	1.71875
0.03168	0.36875	2.53168	0.77344	5.03168	1.75
0.0317	0.35938	2.5317	0.71875	5.0317	1.75
0.03172	0.33437	2.53172	0.71875	5.03172	1.77344
0.03174	0.35	2.53174	0.72656	5.03174	1.78906
0.03176	0.3625	2.53176	0.6875	5.03176	1.78125
0.03178	0.375	2.53178	0.69531	5.03178	1.79688
0.0318	0.36875	2.5318	0.64844	5.0318	1.8125
0.03182	0.35	2.53182	0.61719	5.03182	1.82812
0.03184	0.33125	2.53184	0.55469	5.03184	1.82031
0.03186	0.34375	2.53186	0.51563	5.03186	1.79688
0.03188	0.34063	2.53188	0.51563	5.03188	1.82812
0.0319	0.30938	2.5319	0.42969	5.0319	1.84375
0.03192	0.31875	2.53192	0.42969	5.03192	1.84375
0.03194	0.33437	2.53194	0.44531	5.03194	1.875
0.03196	0.33437	2.53196	0.42969	5.03196	1.92188
0.03198	0.33437	2.53198	0.41406	5.03198	1.89844
0.032	0.33125	2.532	0.35156	5.032	1.91406
0.03202	0.31562	2.53202	0.32031	5.03202	1.94531
0.03204	0.31875	2.53204	0.28906	5.03204	1.99219
0.03206	0.32813	2.53206	0.25	5.03206	1.98438
0.03208	0.33437	2.53208	0.22656	5.03208	1.96094
0.0321	0.31562	2.5321	0.25	5.0321	2.01562
0.03212	0.30938	2.53212	0.21094	5.03212	2
0.03214	0.31875	2.53214	0.1875	5.03214	1.98438
0.03216	0.31875	2.53216	0.15625	5.03216	2.03125
0.03218	0.3	2.53218	0.14844	5.03218	2.05469
0.0322	0.2875	2.5322	0.11719	5.0322	2.05469
0.03222	0.2875	2.53222	0.10156	5.03222	2.0625
0.03224	0.26875	2.53224	0.07031	5.03224	2.07031
0.03226	0.26563	2.53226	0.03906	5.03226	2.08594
0.03228	0.2625	2.53228	0.00781	5.03228	2.08594
0.0323	0.26563	2.5323	-0.02344	5.0323	2.125
0.03232	0.2625	2.53232	-0.04688	5.03232	2.125
0.03234	0.25	2.53234	-0.07031	5.03234	2.125
0.03236	0.24688	2.53236	-0.08594	5.03236	2.16406
0.03238	0.2375	2.53238	-0.09375	5.03238	2.17188
0.0324	0.24063	2.5324	-0.14844	5.0324	2.20312
0.03242	0.25938	2.53242	-0.17188	5.03242	2.20312
0.03244	0.24688	2.53244	-0.17188	5.03244	2.22656
0.03246	0.24063	2.53246	-0.21875	5.03246	2.20312
0.03248	0.23438	2.53248	-0.21875	5.03248	2.21875
0.0325	0.21875	2.5325	-0.25781	5.0325	2.25
0.03252	0.23125	2.53252	-0.28906	5.03252	2.27344
0.03254	0.23125	2.53254	-0.27344	5.03254	2.28906
0.03256	0.23438	2.53256	-0.29688	5.03256	2.26562
0.03258	0.21875	2.53258	-0.28906	5.03258	2.26562
0.0326	0.2375	2.5326	-0.32031	5.0326	2.30469
0.03262	0.22187	2.53262	-0.36719	5.03262	2.29688
0.03264	0.19062	2.53264	-0.39844	5.03264	2.30469
0.03266	0.18125	2.53266	-0.40625	5.03266	2.33594
0.03268	0.19687	2.53268	-0.4375	5.03268	2.34375
0.0327	0.17813	2.5327	-0.42969	5.0327	2.32812
0.03272	0.18125	2.53272	-0.42969	5.03272	2.375
0.03274	0.18438	2.53274	-0.49219	5.03274	2.375
0.03276	0.2	2.53276	-0.50781	5.03276	2.375
0.03278	0.17813	2.53278	-0.50781	5.03278	2.39062
0.0328	0.17188	2.5328	-0.52344	5.0328	2.39844
0.03282	0.15	2.53282	-0.59375	5.03282	2.39062
0.03284	0.15313	2.53284	-0.60156	5.03284	2.39844
0.03286	0.16562	2.53286	-0.59375	5.03286	2.39844
0.03288	0.15	2.53288	-0.625	5.03288	2.40625
0.0329	0.15937	2.5329	-0.64063	5.0329	2.39844
0.03292	0.17188	2.53292	-0.60156	5.03292	2.4375
0.03294	0.15937	2.53294	-0.64063	5.03294	2.46875
0.03296	0.14375	2.53296	-0.67188	5.03296	2.44531
0.03298	0.14063	2.53298	-0.66406	5.03298	2.4375
0.033	0.15	2.533	-0.67188	5.033	2.46094
0.03302	0.15937	2.53302	-0.67969	5.03302	2.46875
0.03304	0.16562	2.53304	-0.69531	5.03304	2.46875
0.03306	0.13125	2.53306	-0.70313	5.03306	2.46875
0.03308	0.12812	2.53308	-0.74219	5.03308	2.47656
0.0331	0.125	2.5331	-0.75	5.0331	2.52344
0.03312	0.125	2.53312	-0.78125	5.03312	2.47656
0.03314	0.12812	2.53314	-0.79688	5.03314	2.5
0.03316	0.125	2.53316	-0.82031	5.03316	2.50781
0.03318	0.125	2.53318	-0.83594	5.03318	2.5
0.0332	0.11563	2.5332	-0.83594	5.0332	2.53906
0.03322	0.1125	2.53322	-0.84375	5.03322	2.54688
0.03324	0.11563	2.53324	-0.83594	5.03324	2.53906
0.03326	0.10312	2.53326	-0.85156	5.03326	2.53906
0.03328	0.10938	2.53328	-0.875	5.03328	2.5
0.0333	0.1	2.5333	-0.88281	5.0333	2.53906
0.03332	0.10312	2.53332	-0.88281	5.03332	2.5625
0.03334	0.10938	2.53334	-0.91406	5.03334	2.53906
0.03336	0.09062	2.53336	-0.92188	5.03336	2.5625
0.03338	0.08438	2.53338	-0.95313	5.03338	2.57031
0.0334	0.09688	2.5334	-0.92188	5.0334	2.5625
0.03342	0.08438	2.53342	-0.95313	5.03342	2.53906
0.03344	0.08438	2.53344	-0.94531	5.03344	2.5625
0.03346	0.09062	2.53346	-0.97656	5.03346	2.5625
0.03348	0.08125	2.53348	-0.97656	5.03348	2.57812
0.0335	0.09688	2.5335	-0.99219	5.0335	2.59375
0.03352	0.075	2.53352	-1.02344	5.03352	2.60156
0.03354	0.0625	2.53354	-1.00781	5.03354	2.625
0.03356	0.075	2.53356	-1.02344	5.03356	2.59375
0.03358	0.0625	2.53358	-1.01562	5.03358	2.63281
0.0336	0.0625	2.5336	-1.02344	5.0336	2.60938
0.03362	0.075	2.53362	-1.01562	5.03362	2.63281
0.03364	0.08125	2.53364	-1.03906	5.03364	2.625
0.03366	0.05625	2.53366	-1.07812	5.03366	2.625
0.03368	0.05937	2.53368	-1.05469	5.03368	2.60938
0.0337	0.06875	2.5337	-1.07031	5.0337	2.60156
0.03372	0.08438	2.53372	-1.09375	5.03372	2.625
0.03374	0.075	2.53374	-1.11719	5.03374	2.60938
0.03376	0.08125	2.53376	-1.11719	5.03376	2.59375
0.03378	0.075	2.53378	-1.08594	5.03378	2.60156
0.0338	0.08438	2.5338	-1.09375	5.0338	2.60156
0.03382	0.08438	2.53382	-1.08594	5.03382	2.60938
0.03384	0.09062	2.53384	-1.09375	5.03384	2.64062
0.03386	0.0875	2.53386	-1.09375	5.03386	2.60938
0.03388	0.05625	2.53388	-1.17188	5.03388	2.59375
0.0339	0.04688	2.5339	-1.14062	5.0339	2.57031
0.03392	0.04688	2.53392	-1.14062	5.03392	2.59375
0.03394	0.05	2.53394	-1.15625	5.03394	2.57812
0.03396	0.03438	2.53396	-1.14062	5.03396	2.59375
0.03398	0.04375	2.53398	-1.14844	5.03398	2.625
0.034	0.05937	2.534	-1.14844	5.034	2.60938
0.03402	0.0625	2.53402	-1.14844	5.03402	2.60938
0.03404	0.03438	2.53404	-1.14062	5.03404	2.60938
0.03406	0.04375	2.53406	-1.17969	5.03406	2.60938
0.03408	0.06875	2.53408	-1.17969	5.03408	2.57031
0.0341	0.05937	2.5341	-1.17969	5.0341	2.54688
0.03412	0.06875	2.53412	-1.19531	5.03412	2.57031
0.03414	0.07187	2.53414	-1.17969	5.03414	2.57812
0.03416	0.06875	2.53416	-1.19531	5.03416	2.54688
0.03418	0.0625	2.53418	-1.1875	5.03418	2.53125
0.0342	0.0875	2.5342	-1.15625	5.0342	2.53125
0.03422	0.05937	2.53422	-1.15625	5.03422	2.54688
0.03424	0.05937	2.53424	-1.19531	5.03424	2.54688
0.03426	0.0625	2.53426	-1.17969	5.03426	2.52344
0.03428	0.07187	2.53428	-1.1875	5.03428	2.49219
0.0343	0.06875	2.5343	-1.17969	5.0343	2.47656
0.03432	0.05937	2.53432	-1.17188	5.03432	2.47656
0.03434	0.06875	2.53434	-1.17969	5.03434	2.46875
0.03436	0.075	2.53436	-1.17188	5.03436	2.47656
0.03438	0.08125	2.53438	-1.19531	5.03438	2.47656
0.0344	0.0875	2.5344	-1.21094	5.0344	2.47656
0.03442	0.09062	2.53442	-1.21875	5.03442	2.46094
0.03444	0.10312	2.53444	-1.21094	5.03444	2.42188
0.03446	0.10938	2.53446	-1.17969	5.03446	2.44531
0.03448	0.10312	2.53448	-1.21094	5.03448	2.4375
0.0345	0.09062	2.5345	-1.22656	5.0345	2.4375
0.03452	0.10312	2.53452	-1.21094	5.03452	2.42969
0.03454	0.1125	2.53454	-1.1875	5.03454	2.39844
0.03456	0.12188	2.53456	-1.17969	5.03456	2.35938
0.03458	0.10312	2.53458	-1.19531	5.03458	2.375
0.0346	0.09688	2.5346	-1.15625	5.0346	2.33594
0.03462	0.0875	2.53462	-1.14844	5.03462	2.33594
0.03464	0.10312	2.53464	-1.11719	5.03464	2.34375
0.03466	0.125	2.53466	-1.14062	5.03466	2.34375
0.03468	0.11563	2.53468	-1.11719	5.03468	2.32031
0.0347	0.12812	2.5347	-1.125	5.0347	2.28906
0.03472	0.125	2.53472	-1.17969	5.03472	2.27344
0.03474	0.12188	2.53474	-1.14062	5.03474	2.26562
0.03476	0.13125	2.53476	-1.09375	5.03476	2.25781
0.03478	0.12188	2.53478	-1.10938	5.03478	2.25781
0.0348	0.13125	2.5348	-1.14062	5.0348	2.23438
0.03482	0.1375	2.53482	-1.09375	5.03482	2.25
0.03484	0.125	2.53484	-1.07812	5.03484	2.25781
0.03486	0.10938	2.53486	-1.05469	5.03486	2.25781
0.03488	0.1375	2.53488	-1.03906	5.03488	2.21875
0.0349	0.15313	2.5349	-1.03906	5.0349	2.1875
0.03492	0.14063	2.53492	-1.05469	5.03492	2.20312
0.03494	0.15313	2.53494	-1.03906	5.03494	2.16406
0.03496	0.16875	2.53496	-1.02344	5.03496	2.15625
0.03498	0.17813	2.53498	-1.01562	5.03498	2.11719
0.035	0.17813	2.535	-1.03906	5.035	2.10156
0.03502	0.17188	2.53502	-1.01562	5.03502	2.09375
0.03504	0.17188	2.53504	-0.96875	5.03504	2.10156
0.03506	0.18125	2.53506	-0.96875	5.03506	2.09375
0.03508	0.19375	2.53508	-0.94531	5.03508	2.07031
0.0351	0.17188	2.5351	-0.92188	5.0351	2.07031
0.03512	0.18125	2.53512	-0.95313	5.03512	2.0625
0.03514	0.17188	2.53514	-0.89844	5.03514	2.03125
0.03516	0.17813	2.53516	-0.90625	5.03516	2.04688
0.03518	0.19062	2.53518	-0.89844	5.03518	2
0.0352	0.19375	2.5352	-0.91406	5.0352	2
0.03522	0.18125	2.53522	-0.91406	5.03522	2
0.03524	0.17813	2.53524	-0.86719	5.03524	1.98438
0.03526	0.16875	2.53526	-0.86719	5.03526	1.96094
0.03528	0.16875	2.53528	-0.85156	5.03528	1.92188
0.0353	0.17188	2.5353	-0.83594	5.0353	1.92188
0.03532	0.18125	2.53532	-0.82031	5.03532	1.92188
0.03534	0.19687	2.53534	-0.83594	5.03534	1.89062
0.03536	0.20938	2.53536	-0.8125	5.03536	1.85938
0.03538	0.18125	2.53538	-0.80469	5.03538	1.84375
0.0354	0.19375	2.5354	-0.76563	5.0354	1.82812
0.03542	0.24063	2.53542	-0.75	5.03542	1.82031
0.03544	0.22187	2.53544	-0.71875	5.03544	1.78906
0.03546	0.23125	2.53546	-0.71094	5.03546	1.78906
0.03548	0.21875	2.53548	-0.71875	5.03548	1.75
0.0355	0.22187	2.5355	-0.70313	5.0355	1.75781
0.03552	0.23438	2.53552	-0.67969	5.03552	1.74219
0.03554	0.23438	2.53554	-0.64844	5.03554	1.69531
0.03556	0.23438	2.53556	-0.625	5.03556	1.71875
0.03558	0.23438	2.53558	-0.625	5.03558	1.69531
0.0356	0.25312	2.5356	-0.59375	5.0356	1.6875
0.03562	0.23438	2.53562	-0.5625	5.03562	1.6875
0.03564	0.23125	2.53564	-0.53906	5.03564	1.64844
0.03566	0.25312	2.53566	-0.53906	5.03566	1.61719
0.03568	0.24063	2.53568	-0.52344	5.03568	1.625
0.0357	0.24063	2.5357	-0.46094	5.0357	1.61719
0.03572	0.24063	2.53572	-0.44531	5.03572	1.60156
0.03574	0.24688	2.53574	-0.4375	5.03574	1.58594
0.03576	0.25	2.53576	-0.42188	5.03576	1.54688
0.03578	0.26563	2.53578	-0.375	5.03578	1.50781
0.0358	0.25938	2.5358	-0.39844	5.0358	1.52344
0.03582	0.26875	2.53582	-0.34375	5.03582	1.51562
0.03584	0.25938	2.53584	-0.30469	5.03584	1.51562
0.03586	0.26563	2.53586	-0.32031	5.03586	1.46875
0.03588	0.2625	2.53588	-0.32031	5.03588	1.44531
0.0359	0.28125	2.5359	-0.25781	5.0359	1.45312
0.03592	0.3	2.53592	-0.22656	5.03592	1.4375
0.03594	0.29063	2.53594	-0.23438	5.03594	1.375
0.03596	0.30312	2.53596	-0.20313	5.03596	1.34375
0.03598	0.30312	2.53598	-0.17188	5.03598	1.35156
0.036	0.30312	2.536	-0.17188	5.036	1.35156
0.03602	0.3	2.53602	-0.125	5.03602	1.30469
0.03604	0.3	2.53604	-0.11719	5.03604	1.32812
0.03606	0.30312	2.53606	-0.14844	5.03606	1.30469
0.03608	0.30625	2.53608	-0.11719	5.03608	1.28125
0.0361	0.31562	2.5361	-0.08594	5.0361	1.25
0.03612	0.30312	2.53612	-0.02344	5.03612	1.22656
0.03614	0.3	2.53614	0.00781	5.03614	1.23438
0.03616	0.30312	2.53616	-0.02344	5.03616	1.19531
0.03618	0.31562	2.53618	0.04688	5.03618	1.16406
0.0362	0.32813	2.5362	0.08594	5.0362	1.14062
0.03622	0.31875	2.53622	0.10938	5.03622	1.14844
0.03624	0.32188	2.53624	0.125	5.03624	1.13281
0.03626	0.29063	2.53626	0.17969	5.03626	1.125
0.03628	0.30938	2.53628	0.17188	5.03628	1.07031
0.0363	0.33437	2.5363	0.1875	5.0363	1.04688
0.03632	0.34687	2.53632	0.21875	5.03632	1.04688
0.03634	0.33437	2.53634	0.25781	5.03634	1.02344
0.03636	0.32813	2.53636	0.28125	5.03636	1
0.03638	0.34063	2.53638	0.28906	5.03638	1
0.0364	0.34375	2.5364	0.32813	5.0364	0.92969
0.03642	0.36875	2.53642	0.32031	5.03642	0.92969
0.03644	0.35625	2.53644	0.35938	5.03644	0.90625
0.03646	0.35938	2.53646	0.38281	5.03646	0.92188
0.03648	0.35625	2.53648	0.39844	5.03648	0.92969
0.0365	0.37188	2.5365	0.44531	5.0365	0.90625
0.03652	0.38438	2.53652	0.47656	5.03652	0.89063
0.03654	0.38125	2.53654	0.51563	5.03654	0.85156
0.03656	0.39063	2.53656	0.52344	5.03656	0.79688
0.03658	0.38438	2.53658	0.52344	5.03658	0.79688
0.0366	0.3875	2.5366	0.55469	5.0366	0.75781
0.03662	0.39063	2.53662	0.58594	5.03662	0.75781
0.03664	0.39063	2.53664	0.58594	5.03664	0.69531
0.03666	0.39687	2.53666	0.59375	5.03666	0.70313
0.03668	0.39063	2.53668	0.61719	5.03668	0.69531
0.0367	0.40313	2.5367	0.63281	5.0367	0.67188
0.03672	0.40313	2.53672	0.66406	5.03672	0.67188
0.03674	0.39687	2.53674	0.70313	5.03674	0.64844
0.03676	0.40313	2.53676	0.72656	5.03676	0.61719
0.03678	0.3875	2.53678	0.75781	5.03678	0.60156
0.0368	0.38125	2.5368	0.78906	5.0368	0.54688
0.03682	0.39687	2.53682	0.82031	5.03682	0.54688
0.03684	0.4125	2.53684	0.83594	5.03684	0.54688
0.03686	0.40937	2.53686	0.82813	5.03686	0.54688
0.03688	0.425	2.53688	0.85156	5.03688	0.5
0.0369	0.42812	2.5369	0.89844	5.0369	0.48438
0.03692	0.42812	2.53692	0.92969	5.03692	0.49219
0.03694	0.44375	2.53694	0.92969	5.03694	0.45313
0.03696	0.44062	2.53696	0.96875	5.03696	0.42969
0.03698	0.44062	2.53698	0.96875	5.03698	0.38281
0.037	0.43125	2.537	0.96875	5.037	0.39063
0.03702	0.44062	2.53702	1	5.03702	0.35156
0.03704	0.44375	2.53704	1.02344	5.03704	0.34375
0.03706	0.45937	2.53706	1.0625	5.03706	0.28906
0.03708	0.45937	2.53708	1.07031	5.03708	0.27344
0.0371	0.46875	2.5371	1.07031	5.0371	0.27344
0.03712	0.45	2.53712	1.09375	5.03712	0.27344
0.03714	0.45937	2.53714	1.13281	5.03714	0.22656
0.03716	0.45313	2.53716	1.14844	5.03716	0.1875
0.03718	0.45313	2.53718	1.14844	5.03718	0.17188
0.0372	0.46563	2.5372	1.19531	5.0372	0.15625
0.03722	0.45313	2.53722	1.20312	5.03722	0.17969
0.03724	0.45313	2.53724	1.25	5.03724	0.14063
0.03726	0.45313	2.53726	1.28125	5.03726	0.10938
0.03728	0.46875	2.53728	1.29688	5.03728	0.07813
0.0373	0.49688	2.5373	1.30469	5.0373	0.05469
0.03732	0.50625	2.53732	1.3125	5.03732	0.02344
0.03734	0.52187	2.53734	1.32812	5.03734	0.04688
0.03736	0.49688	2.53736	1.34375	5.03736	0.03906
0.03738	0.50625	2.53738	1.41406	5.03738	-0.02344
0.0374	0.49062	2.5374	1.4375	5.0374	-0.02344
0.03742	0.48125	2.53742	1.4375	5.03742	-0.04688
0.03744	0.49688	2.53744	1.44531	5.03744	-0.07031
0.03746	0.5125	2.53746	1.46875	5.03746	-0.11719
0.03748	0.52187	2.53748	1.48438	5.03748	-0.13281
0.0375	0.49688	2.5375	1.51562	5.0375	-0.14844
0.03752	0.5125	2.53752	1.54688	5.03752	-0.17188
0.03754	0.51875	2.53754	1.53906	5.03754	-0.17188
0.03756	0.525	2.53756	1.55469	5.03756	-0.19531
0.03758	0.53438	2.53758	1.55469	5.03758	-0.22656
0.0376	0.5375	2.5376	1.55469	5.0376	-0.26563
0.03762	0.51875	2.53762	1.58594	5.03762	-0.29688
0.03764	0.51875	2.53764	1.64062	5.03764	-0.30469
0.03766	0.52187	2.53766	1.625	5.03766	-0.33594
0.03768	0.53438	2.53768	1.625	5.03768	-0.33594
0.0377	0.5375	2.5377	1.65625	5.0377	-0.35938
0.03772	0.54063	2.53772	1.71875	5.03772	-0.39063
0.03774	0.53438	2.53774	1.74219	5.03774	-0.39063
0.03776	0.55312	2.53776	1.71875	5.03776	-0.42188
0.03778	0.55937	2.53778	1.75	5.03778	-0.42188
0.0378	0.56875	2.5378	1.78125	5.0378	-0.42969
0.03782	0.575	2.53782	1.78906	5.03782	-0.4375
0.03784	0.56563	2.53784	1.78125	5.03784	-0.4375
0.03786	0.57813	2.53786	1.8125	5.03786	-0.46094
0.03788	0.575	2.53788	1.8125	5.03788	-0.50781
0.0379	0.56875	2.5379	1.79688	5.0379	-0.46875
0.03792	0.56875	2.53792	1.79688	5.03792	-0.50781
0.03794	0.57813	2.53794	1.82031	5.03794	-0.54688
0.03796	0.56563	2.53796	1.85156	5.03796	-0.57031
0.03798	0.5625	2.53798	1.875	5.03798	-0.60156
0.038	0.575	2.538	1.91406	5.038	-0.57813
0.03802	0.58125	2.53802	1.89844	5.03802	-0.625
0.03804	0.5875	2.53804	1.95312	5.03804	-0.60938
0.03806	0.6	2.53806	1.94531	5.03806	-0.63281
0.03808	0.60313	2.53808	1.97656	5.03808	-0.66406
0.0381	0.60938	2.5381	1.97656	5.0381	-0.67188
0.03812	0.60313	2.53812	1.99219	5.03812	-0.67188
0.03814	0.60313	2.53814	1.99219	5.03814	-0.64063
0.03816	0.62187	2.53816	2.02344	5.03816	-0.69531
0.03818	0.61875	2.53818	2.0625	5.03818	-0.70313
0.0382	0.61562	2.5382	2.04688	5.0382	-0.66406
0.03822	0.62813	2.53822	2.08594	5.03822	-0.71875
0.03824	0.63438	2.53824	2.0625	5.03824	-0.71094
0.03826	0.61875	2.53826	2.08594	5.03826	-0.76563
0.03828	0.62187	2.53828	2.125	5.03828	-0.76563
0.0383	0.61562	2.5383	2.125	5.0383	-0.78125
0.03832	0.61875	2.53832	2.11719	5.03832	-0.78125
0.03834	0.61875	2.53834	2.13281	5.03834	-0.78125
0.03836	0.63125	2.53836	2.13281	5.03836	-0.77344
0.03838	0.61875	2.53838	2.16406	5.03838	-0.84375
0.0384	0.62187	2.5384	2.20312	5.0384	-0.85156
0.03842	0.62187	2.53842	2.21875	5.03842	-0.84375
0.03844	0.64063	2.53844	2.1875	5.03844	-0.875
0.03846	0.64063	2.53846	2.1875	5.03846	-0.88281
0.03848	0.65	2.53848	2.25	5.03848	-0.875
0.0385	0.65	2.5385	2.23438	5.0385	-0.90625
0.03852	0.64063	2.53852	2.22656	5.03852	-0.90625
0.03854	0.65	2.53854	2.23438	5.03854	-0.89844
0.03856	0.64375	2.53856	2.27344	5.03856	-0.91406
0.03858	0.65	2.53858	2.28906	5.03858	-0.91406
0.0386	0.64063	2.5386	2.28906	5.0386	-0.92188
0.03862	0.65625	2.53862	2.28906	5.03862	-0.94531
0.03864	0.6625	2.53864	2.28906	5.03864	-0.9375
0.03866	0.64375	2.53866	2.29688	5.03866	-0.94531
0.03868	0.65625	2.53868	2.30469	5.03868	-0.96875
0.0387	0.675	2.5387	2.36719	5.0387	-0.99219
0.03872	0.66875	2.53872	2.36719	5.03872	-0.97656
0.03874	0.65	2.53874	2.34375	5.03874	-0.96875
0.03876	0.64687	2.53876	2.375	5.03876	-0.98438
0.03878	0.65	2.53878	2.375	5.03878	-0.97656
0.0388	0.67188	2.5388	2.35938	5.0388	-1.01562
0.03882	0.67812	2.53882	2.375	5.03882	-0.96875
0.03884	0.67812	2.53884	2.35938	5.03884	-0.95313
0.03886	0.675	2.53886	2.40625	5.03886	-0.97656
0.03888	0.67812	2.53888	2.42969	5.03888	-0.95313
0.0389	0.69063	2.5389	2.42969	5.0389	-1.01562
0.03892	0.68437	2.53892	2.42969	5.03892	-0.99219
0.03894	0.69063	2.53894	2.42969	5.03894	-0.99219
0.03896	0.69688	2.53896	2.40625	5.03896	-1.04688
0.03898	0.70313	2.53898	2.39844	5.03898	-0.98438
0.039	0.70313	2.539	2.42969	5.039	-0.97656
0.03902	0.71875	2.53902	2.42188	5.03902	-0.98438
[truncated: 98,048 more rows]

## Sheet: Figure 2e
Time	Current density
sec	µA/cm3
[truncated: 100,001 more rows]

## Sheet: Figure 2f
Resistance	RMS current density	RMS power density
[truncated: 14 more rows]

[truncated: 31 more sheets: Figure 2g, Figure 2h, Figure 2i, Figure 3h, Figure 4a, Figure 4b, Figure 4c, Figure 4d, Figure 4e, Figure 4f, Figure 5c, Figure 6d, Supplementary Figure 1a, Supplementary Figure 4a, Supplementary Figure 4b, Supplementary Figure 8, Supplementary Figure 10a, Supplementary Figure 10b, Supplementary Figure 10c, Supplementary Figure 11 …]
